# Supplementary material for: Functional Interrogation of Enhancer Connectome Prioritizes Candidate Target Genes at Ovarian Cancer Susceptibility Loci
Source: Front Genet. 2021 Mar 19;12:646179. doi: 10.3389/fgene.2021.646179 (PMC8017555; doi:10.3389/fgene.2021.646179)
Supplement: Supplementary Table 1 — HiC-Pro QC results. [file Data_Sheet_2.xlsx]

## Sheet: Supplementary table 1
Supplementary Table 1: HiC-Pro QC results
	SKOV3		OVCA432
	reads	% total reads	reads	% total reads
Total pairs processed	391798412	100	201533995	100
Unmapped pairs	5430926	1.38615	10463800	5.19208
Low quality pairs	0	0	0	0
Unique paired alignments	292154813	74.5676	147131208	73.0057
Multiple pairs alignments	74665094	19.057	29441363	14.6086
Pairs with singleton	19547579	4.98919	14497624	7.19364
Low quality singleton	0	0	0	0
Unique singleton alignments	0	0	0	0
Multiple singleton alignments	0	0	0	0
Reported pairs	292154813	74.5676	147131208	73.0057
Invalid Pairs	24746052	6.31602	9743553	4.83469
Valid Interaction Pairs	267408761	68.2516	137387655	68.171
Dangling End Pairs	17736328	4.5269	6787804	3.36807
Dumped Pairs	33793	0.0086251	10022	0.00497286
Religation Pairs	5806529	1.48202	2423592	1.20257
Self Cycle Pairs	1169402	0.29847	522135	0.25908
Single-end Pairs	0	0	0	0
Duplicate Valid Interactions	43550709	11.1156	22992504	11.4087
Unique Valid Interactions	223858052	57.136	114395151	56.7622
Trans Interactions	29314816	7.48212	18734014	9.29571
Cis Interactions	194543236	49.6539	95661137	47.4665
Cis Short Range (<20kb)	48824668	12.4617	23939243	11.8785
Cis Long Range (>20kb)	145718568	37.1922	71721894	35.588

## Sheet: Supplementary table 2
Supplementary Table 2：99% CVs used in our study
CHR	BP	rsID	MAF	EA	NEA	BETA	SE	P	Zscore	PAINTOR	CAVIARBF	FINEMAP	block_id	label
3	156435952	rsrs62274042	0.0497	A	G	0.4629	0.03221	3.26e-46	14.3713	0.0112057	0.0109824	0.0110324	374	7
3	156435640	rsrs62274041	0.0497	A	G	0.4628	0.0322	3.28e-46	14.3727	0.0114193	0.0111977	0.0112473	374	7
3	156419662	rsrs200564718	0.0497	ACT	A	0.4626	0.03217	2.94e-46	14.3799	0.0126199	0.0124102	0.0124574	374	7
3	156458227	rsrs62274046	0.0497	A	G	0.4618	0.03236	1.44e-45	14.2707	0.00277935	0.00261789	0.00265309	374	7
3	156458799	rsrs62274047	0.0497	A	G	0.4617	0.03236	1.46e-45	14.2676	0.00266326	0.00250549	0.00253986	374	7
3	156402487	rsrs62276623	0.0497	T	C	0.4611	0.03202	2.31e-46	14.4004	0.0167932	0.016649	0.0166821	374	7
3	156473591	rsrs201924670	0.0497	AT	A	0.461	0.03233	1.66e-45	14.2592	0.00237131	0.00222346	0.00225562	374	7
3	156471143	rsrs62277076	0.0497	A	G	0.4608	0.03235	1.99e-45	14.2442	0.00192825	0.00179739	0.00182577	374	7
3	156477140	rsrs62277079	0.0497	G	T	0.4605	0.03228	1.53e-45	14.2658	0.00259735	0.00244174	0.00247563	374	7
3	156483183	rsrs78499938	0.0497	A	G	0.4603	0.0323	1.89e-45	14.2508	0.00211106	0.00197288	0.00200288	374	7
3	156505652	rsrs62277141	0.0497	A	C	0.46	0.03211	6.57e-46	14.3258	0.00595291	0.00573014	0.00577927	374	7
3	156397692	rsrs62276619	0.0497	T	C	0.4599	0.03171	5.21e-47	14.5033	0.0708431	0.0731676	0.072649	374	7
3	156422144	rsrs62277392	0.0497	A	G	0.4599	0.03204	4.61e-46	14.3539	0.00880102	0.00856651	0.00861865	374	7
3	156509554	rsrs62277145	0.0497	G	A	0.4599	0.03208	5.77e-46	14.336	0.00686497	0.00663494	0.00668582	374	7
3	156433645	rsrs62277398	0.0497	G	T	0.4598	0.03207	5.48e-46	14.3374	0.00699495	0.00676418	0.00681524	374	7
3	156512548	rsrs112643477	0.0497	T	C	0.4596	0.03217	1.18e-45	14.2866	0.0034621	0.00328146	0.00332096	374	7
3	156504799	rsrs146895047	0.0497	T	TTG	0.4595	0.03214	9.68e-46	14.2968	0.0039879	0.00379509	0.00383734	374	7
3	156514330	rsrs62277148	0.0497	T	C	0.4595	0.03223	1.78e-45	14.2569	0.00229729	0.00215211	0.00218367	374	7
3	156515471	rsrs139986267	0.0497	T	TTTAA	0.4595	0.03228	2.32e-45	14.2348	0.00169438	0.00157357	0.00159973	374	7
3	156504690	rsrs62277140	0.0497	T	G	0.4593	0.03214	1.11e-45	14.2906	0.00365902	0.00347358	0.00351417	374	7
3	156403399	rsrs146642673	0.0497	C	CAT	0.459	0.03166	5.64e-47	14.4978	0.0655611	0.0675635	0.0671175	374	7
3	156509535	rsrs62277144	0.0497	C	T	0.4586	0.03184	2.29e-46	14.4033	0.0174837	0.0173535	0.0173835	374	7
3	156506065	rsrs62277142	0.0497	C	T	0.4585	0.03176	1.33e-46	14.4364	0.0277592	0.027917	0.0278838	374	7
3	156467874	rsrs62277074	0.0497	C	G	0.4585	0.03217	1.88e-45	14.2524	0.0021592	0.00201917	0.00204959	374	7
3	156405433	rsrs145749402	0.0497	G	GT	0.4583	0.03166	7.9e-47	14.4757	0.0480885	0.049123	0.0488944	374	7
3	156492468	rsrs201188430	0.0507	AT	A	0.4582	0.03208	1.27e-45	14.283	0.00329585	0.00311951	0.00315804	374	7
3	156510759	rsrs62277146	0.0497	C	T	0.458	0.03184	2.84e-46	14.3844	0.0134476	0.0132482	0.0132932	374	7
3	156398895	rsrs62276620	0.0497	T	A	0.4579	0.0316	6.28e-47	14.4905	0.0591952	0.0608265	0.060464	374	7
3	156413477	rsrs75363617	0.0497	T	C	0.4578	0.03162	7.58e-47	14.4782	0.049802	0.0509239	0.0506758	374	7
3	156482793	rsrs78809344	0.0497	C	T	0.4578	0.03173	1.51e-46	14.428	0.0246824	0.02474	0.0247289	374	7
3	156508517	rsrs62277143	0.0497	C	T	0.4578	0.03178	2.07e-46	14.4053	0.017983	0.0178634	0.0178911	374	7
3	156511853	rsrs62277147	0.0497	C	A	0.4578	0.03178	2.15e-46	14.4053	0.017983	0.0178634	0.0178911	374	7
3	156505101	rsrs111952885	0.0497	G	A	0.4578	0.03185	3.25e-46	14.3736	0.0115721	0.0113518	0.0114012	374	7
3	156406480	rsrs62276624	0.0497	G	T	0.4573	0.03161	9.01e-47	14.4669	0.04255	0.0433146	0.0431464	374	7
3	156510400	rsrs17381024	0.0497	C	A	0.4573	0.03175	2.31e-46	14.4031	0.0174553	0.0173245	0.0173547	374	7
3	156412118	rsrs62276625	0.0497	T	C	0.457	0.03162	1.07e-46	14.4529	0.0349497	0.0353794	0.0352858	374	7
3	156454478	rsrs112034311	0.0497	A	G	0.4569	0.03179	3.46e-46	14.3724	0.0113833	0.0111615	0.0112112	374	7
3	156399934	rsrs62276621	0.0497	G	A	0.4567	0.0316	1.04e-46	14.4525	0.0347809	0.0352036	0.0351116	374	7
3	156433321	rsrs75864264	0.0497	T	C	0.4567	0.03161	1.2e-46	14.448	0.0326269	0.0329635	0.0328906	374	7
3	156434316	rsrs62274040	0.0497	G	T	0.4567	0.03161	1.2e-46	14.448	0.0326269	0.0329635	0.0328906	374	7
3	156464934	rsrs78561123	0.0497	C	T	0.4567	0.0318	4.16e-46	14.3616	0.0097951	0.00956319	0.00961489	374	7
3	156474914	rsrs62277077	0.0497	G	C	0.4565	0.03175	3.3e-46	14.378	0.0122899	0.0120766	0.0121245	374	7
3	156483664	rsrs62277084	0.0497	T	C	0.4564	0.03177	3.78e-46	14.3658	0.0103722	0.0101431	0.0101943	374	7
3	156480842	rsrs62277081	0.0497	T	C	0.4564	0.03178	3.94e-46	14.3612	0.00974057	0.00950843	0.00956018	374	7
3	156420217	rsrs62277391	0.0497	G	A	0.4563	0.03161	1.44e-46	14.4353	0.0273387	0.0274822	0.0274521	374	7
3	156467000	rsrs62277073	0.0497	G	T	0.4563	0.03181	5.11e-46	14.3445	0.00772553	0.00749183	0.00754364	374	7
3	156479083	rsrs77131486	0.0497	C	T	0.4563	0.03187	7.54e-46	14.3175	0.00531233	0.00509697	0.00514438	374	7
3	156475679	rsrs62277078	0.0497	A	T	0.4562	0.03188	8.02e-46	14.3099	0.00477971	0.00457215	0.00461777	374	7
3	156406997	rsrs7651446	0.0497	T	G	0.456	0.03155	1.05e-46	14.4532	0.0351315	0.0355685	0.0354734	374	7
3	156401564	rsrs62276622	0.0497	G	A	0.4559	0.03161	1.74e-46	14.4227	0.0229111	0.022916	0.0229165	374	7
3	156504121	rsrs62277099	0.0497	G	A	0.4557	0.0318	6.25e-46	14.3302	0.0063303	0.00610408	0.00615403	374	7
3	156488697	rsrs62277086	0.0497	C	T	0.4556	0.03177	5.57e-46	14.3406	0.0073111	0.0070788	0.00713024	374	7
3	156478348	rsrs62277080	0.0497	A	G	0.4556	0.03177	5.48e-46	14.3406	0.0073111	0.0070788	0.00713024	374	7
3	156496579	rsrs62277096	0.0497	G	A	0.4555	0.03179	6.84e-46	14.3284	0.00617567	0.00595078	0.00600042	374	7
3	156468112	rsrs62277075	0.0497	T	C	0.4554	0.03181	7.39e-46	14.3163	0.00521844	0.00500434	0.00505146	374	7
3	156503128	rsrs17440227	0.0497	C	A	0.4553	0.03187	1.13e-45	14.2862	0.00344111	0.003261	0.00330038	374	7
3	156482892	rsrs111555159	0.0497	C	T	0.4552	0.03171	4.36e-46	14.3551	0.00894403	0.00870969	0.00876182	374	7
3	156497481	rsrs113152478	0.0497	T	C	0.4551	0.03187	1.33e-45	14.2799	0.00315523	0.0029827	0.00302037	374	7
3	156485699	rsrs62277085	0.0497	C	T	0.4549	0.03184	1.18e-45	14.2871	0.00348408	0.00330289	0.00334252	374	7
3	156491956	rsrs62277091	0.0507	T	G	0.4546	0.03168	4.89e-46	14.3497	0.00830408	0.00806943	0.00812154	374	7
3	156491757	rsrs62277090	0.0507	T	C	0.454	0.03168	6.54e-46	14.3308	0.00638491	0.00615823	0.0062083	374	7
3	156492845	rsrs17380639	0.0507	T	C	0.4539	0.03168	6.58e-46	14.3277	0.00611148	0.00588717	0.00593668	374	7
3	156490347	rsrs62277088	0.0507	A	G	0.4539	0.03168	6.56e-46	14.3277	0.00611148	0.00588717	0.00593668	374	7
3	156490684	rsrs62277089	0.0507	G	A	0.4537	0.03166	6.36e-46	14.3304	0.00634759	0.00612122	0.00617121	374	7
3	156515822	rsrs75554225	0.0497	G	C	0.4537	0.03176	1.27e-45	14.2853	0.00339865	0.00321963	0.00325876	374	7
3	156489800	rsrs62277087	0.0507	C	T	0.453	0.03168	9.59e-46	14.2992	0.00412346	0.00392783	0.00397073	374	7
3	156496986	rsrs62277097	0.0497	C	A	0.453	0.03179	2.05e-45	14.2498	0.00208186	0.00194483	0.00197458	374	7
3	156493341	rsrs62277092	0.0507	A	G	0.452	0.0317	1.8e-45	14.2587	0.00235413	0.0022069	0.00223892	374	7
3	156343714	rsrs62275577	0.0527	T	C	0.4495	0.03156	2.14e-45	14.2427	0.00188901	0.00175978	0.0017878	374	7
3	155880570	rsrs78826360	0.0199	C	G	0.2666	0.04447	2.05e-09	5.99505	0.980348	0.981553	0.983258	373	7
9	16891647	rsrs10124837	0.2207	T	C	0.2575	0.01881	1.6e-43	13.6895	0.110338	0.112176	0.111779	950	7
3	155587186	rsrs116743358	0.0239	T	C	0.2136	0.04229	4.39e-07	5.05084	0.00630773	0.00538054	0.00556588	373	7
17	44356156	rsrs368765726	0.1133	CATTATTTTT	C	0.2027	0.03201	2.77e-10	6.3324	6.01556e-05	5.55559e-05	5.64682e-05	1510	7
8	82653644	rsrs11782652	0.0775	G	A	0.188	0.02854	5.64e-11	6.58725	0.360127	0.370329	0.368272	900	7
8	82659661	rsrs78724141	0.0765	T	G	0.1852	0.02872	1.4e-10	6.44847	0.150082	0.150133	0.150133	900	7
8	82657745	rsrs74544416	0.0775	G	A	0.1845	0.02868	1.57e-10	6.43305	0.136336	0.135969	0.136052	900	7
8	82661120	rsrs111683632	0.0765	G	C	0.183	0.02874	2.4e-10	6.36743	0.0908046	0.0894064	0.0896928	900	7
8	82665476	rsrs137960856	0.0765	T	TGTGA	0.1821	0.02877	3.08e-10	6.32951	0.0719341	0.0703075	0.0706373	900	7
8	82667320	rsrs74758321	0.0765	G	A	0.1813	0.02871	3.32e-10	6.31487	0.0657728	0.0641039	0.0644414	900	7
8	82659306	rsrs78740005	0.0765	C	T	0.1812	0.02866	3.18e-10	6.3224	0.0688708	0.0672209	0.0675551	900	7
17	43961719	rsrs67322118	0.165	C	CTTTT	0.181	0.02811	1.39e-10	6.43899	0.000116232	0.000109599	0.000110933	1510	7
17	43961712	rsrs374039905	0.165	T	C	0.181	0.02811	1.39e-10	6.43899	0.000116232	0.000109599	0.000110933	1510	7
17	43961699	rsrs374903925	0.165	CT	C	0.181	0.02811	1.4e-10	6.43899	0.000116232	0.000109599	0.000110933	1510	7
17	43961694	rsrs370421664	0.165	CT	C	0.181	0.02811	1.4e-10	6.43899	0.000116232	0.000109599	0.000110933	1510	7
8	82670771	rsrs35094336	0.0755	A	G	0.1798	0.02895	6.49e-10	6.21071	0.0349861	0.0334251	0.0337364	900	7
8	82668818	rsrs76837345	0.0736	G	A	0.1753	0.02921	2.38e-09	6.00137	0.0101561	0.00933071	0.00949204	900	7
19	17390291	rsrs4808075	0.2604	C	T	0.1675	0.0165	3.74e-24	10.1515	0.233235	0.239566	0.238244	1592	7
17	44349031	rsrs528296049	0.17	AGATTAC	A	0.1672	0.02493	2.24e-11	6.70678	0.00063829	0.000635057	0.000635855	1510	7
19	17391328	rsrs10419397	0.2604	A	G	0.1671	0.01651	5.13e-24	10.1211	0.17314	0.176237	0.175596	1592	7
19	17393925	rsrs56069439	0.2604	A	C	0.1664	0.01648	6.66e-24	10.0971	0.136842	0.138297	0.138	1592	7
19	17395401	rsrs4808076	0.2604	T	C	0.1658	0.01649	1.02e-23	10.0546	0.0904117	0.0902279	0.0902711	1592	7
19	17407695	rsrs13343778	0.2604	T	G	0.1656	0.01669	3.76e-23	9.92211	0.0251292	0.024119	0.0243275	1592	7
3	155932676	rsrs78046314	0.0507	T	C	0.1654	0.03264	4.62e-07	5.0674	0.00684048	0.00585007	0.00604845	373	7
19	17398085	rsrs111961716	0.2614	A	C	0.1649	0.0165	1.91e-23	9.99394	0.0502081	0.0492167	0.0494246	1592	7
19	17401404	rsrs67397200	0.2624	G	C	0.1647	0.01646	1.7e-23	10.0061	0.0564644	0.0555478	0.0557408	1592	7
19	17401792	rsrs151312556	0.2624	CAAACAAA	C	0.1644	0.01645	1.9e-23	9.99392	0.0501992	0.0492078	0.0494156	1592	7
19	17402095	rsrs72485424	0.2624	G	GT	0.1642	0.01645	2.15e-23	9.98176	0.0446339	0.0435961	0.0438129	1592	7
19	17400765	rsrs113299211	0.2614	C	T	0.1641	0.0165	3e-23	9.94545	0.0314511	0.030394	0.0306131	1592	7
19	17401859	rsrs61494113	0.2624	A	G	0.1639	0.01645	2.55e-23	9.96353	0.0374313	0.0363654	0.0365872	1592	7
17	44759766	rsrs553682853	0.166	A	G	0.1636	0.02529	1.13e-10	6.46896	0.000140156	0.000132941	0.000134399	1510	7
19	17404072	rsrs55924783	0.2624	A	T	0.1636	0.01649	3.98e-23	9.92116	0.0249023	0.0238946	0.0241026	1592	7
19	17409671	rsrs10424198	0.2624	T	C	0.1632	0.0166	9.34e-23	9.83133	0.0105528	0.00986409	0.0100043	1592	7
19	17403033	rsrs4808616	0.2614	A	C	0.163	0.01647	4.65e-23	9.89678	0.0197109	0.018779	0.0189706	1592	7
19	17406167	rsrs28473003	0.2624	T	C	0.1628	0.01651	7.01e-23	9.86069	0.0139596	0.0131604	0.0133238	1592	7
17	43495119	rsrs546735951	0.1551	CAA	C	0.1608	0.0254	2.74e-10	6.33071	5.95369e-05	5.49665e-05	5.58729e-05	1510	7
17	44277404	rsrs143234563	0.1531	TACACACACACAC	T	0.1604	0.02513	1.93e-10	6.38281	8.20291e-05	7.65021e-05	7.76051e-05	1510	7
17	43511281	rsrs531207746	0.1541	T	TGGCTAACACGGTGAAACCCC	0.1572	0.02359	2.99e-11	6.66384	0.000483486	0.000476847	0.000478292	1510	7
22	28934313	rsrs6005807	0.0924	C	T	0.1528	0.02624	4.53e-09	5.82317	0.034121	0.0354764	0.0352116	1688	7
17	43672118	rsrs1724417	0.2048	G	A	0.1519	0.0231	5.53e-11	6.57576	0.000275007	0.000266452	0.00026822	1510	7
17	43552812	rsrs71227520	0.1819	G	A	0.1514	0.02132	1.47e-12	7.10131	0.00890665	0.00962694	0.00947874	1510	7
9	136315974	rsrs36222279	0.0984	C	G	0.1466	0.02643	3.3e-08	5.54673	0.000883264	0.000757223	0.000781158	1006	7
17	44347931	rsrs557231036	0.1809	T	TTAACTCAGGCA	0.1464	0.0222	4.75e-11	6.59459	0.000310079	0.000301572	0.000303341	1510	7
17	43520675	rsrs35329349	0.1799	C	T	0.1447	0.02083	4.28e-12	6.94671	0.0031143	0.0032569	0.00322827	1510	7
17	44408004	rsrs566760142	0.1918	C	A	0.1439	0.02247	1.68e-10	6.40409	9.35743e-05	8.7633e-05	8.88219e-05	1510	7
5	1283755	rsrs72709458	0.2306	T	C	0.1435	0.01912	6.92e-14	7.50523	0.336918	0.341832	0.340841	523	7
17	44388912	rsrs62073233	0.2366	C	G	0.1428	0.02242	2.08e-10	6.36931	7.54752e-05	7.02052e-05	7.12551e-05	1510	7
17	43668512	rsrs527325496	0.1958	CAAA	C	0.1426	0.02127	2.27e-11	6.70428	0.000628017	0.000624516	0.000625366	1510	7
17	43932789	rsrs10445365	0.2028	T	C	0.1418	0.02139	3.95e-11	6.62927	0.000387089	0.00037911	0.000380796	1510	7
17	43932798	rsrs10445367	0.2028	T	G	0.1418	0.02139	3.94e-11	6.62927	0.000387089	0.00037911	0.000380796	1510	7
17	43932797	rsrs10445366	0.2028	C	G	0.1417	0.02139	4.01e-11	6.62459	0.000375657	0.000367566	0.000369272	1510	7
5	1280028	rsrs2242652	0.2117	A	G	0.1407	0.01951	6.28e-13	7.21169	0.0416662	0.0395959	0.0400095	523	7
17	43525166	rsrs373607110	0.1909	CT	C	0.1391	0.02002	4.19e-12	6.94805	0.00314249	0.00328732	0.00325823	1510	7
17	43565599	rsrs62065444	0.1958	C	T	0.1388	0.01943	1.04e-12	7.14359	0.0119196	0.0130019	0.012778	1510	7
17	43563304	rsrs112275793	0.1948	C	A	0.1386	0.01957	1.62e-12	7.08227	0.00781549	0.00841297	0.00829034	1510	7
17	43563305	rsrs112995489	0.1948	G	T	0.1386	0.01957	1.62e-12	7.08227	0.00781549	0.00841297	0.00829034	1510	7
17	43563349	rsrs111960572	0.1948	A	G	0.1386	0.01957	1.62e-12	7.08227	0.00781549	0.00841297	0.00829034	1510	7
17	43552537	rsrs71238846	0.1958	A	G	0.1384	0.01941	1.16e-12	7.13035	0.0108775	0.0118312	0.0116343	1510	7
17	44340880	rsrs560405337	0.1879	GCA	G	0.1383	0.02145	1.27e-10	6.44755	0.000122606	0.000115804	0.000117174	1510	7
17	44328919	rsrs374470873	0.2038	C	T	0.1378	0.02063	2.71e-11	6.67959	0.000535241	0.000529586	0.000530846	1510	7
17	44328921	rsrs377762376	0.2038	G	T	0.1378	0.02063	2.71e-11	6.67959	0.000535241	0.000529586	0.000530846	1510	7
17	43556862	rsrs56159231	0.1958	T	C	0.1377	0.01955	2.11e-12	7.04348	0.00599544	0.00640029	0.00631764	1510	7
17	43556652	rsrs62065436	0.1958	A	G	0.1377	0.01955	2.11e-12	7.04348	0.00599544	0.00640029	0.00631764	1510	7
17	43557612	rsrs62065437	0.1958	A	G	0.1376	0.01946	1.8e-12	7.07091	0.00723087	0.00776468	0.00765528	1510	7
17	43564357	rsrs62065443	0.1958	T	C	0.1376	0.01946	1.75e-12	7.07091	0.00723087	0.00776468	0.00765528	1510	7
17	43556982	rsrs55643511	0.1958	A	G	0.1376	0.01946	1.8e-12	7.07091	0.00723087	0.00776468	0.00765528	1510	7
17	43551546	rsrs528622077	0.1958	T	C	0.1376	0.01953	2.14e-12	7.04557	0.00608157	0.00649515	0.0064107	1510	7
17	43558092	rsrs62065438	0.1958	T	C	0.1376	0.01953	2.09e-12	7.04557	0.00608157	0.00649515	0.0064107	1510	7
17	43567175	rsrs1879585	0.1968	G	T	0.1376	0.01957	2.38e-12	7.03117	0.00551342	0.00587025	0.00579754	1510	7
17	44574701	rsrs200194382	0.2117	A	ATTTG	0.1376	0.02163	2.21e-10	6.36153	7.19445e-05	6.68198e-05	6.78398e-05	1510	7
17	43563093	rsrs62065441	0.1958	G	A	0.1375	0.01945	1.81e-12	7.06941	0.00715675	0.0076826	0.00757486	1510	7
17	43563894	rsrs62065442	0.1958	C	T	0.1375	0.01945	1.78e-12	7.06941	0.00715675	0.0076826	0.00757486	1510	7
17	43555253	rsrs56192752	0.1958	G	A	0.1375	0.01946	1.83e-12	7.06578	0.00698113	0.00748825	0.0073844	1510	7
17	43566931	rsrs3972613	0.1958	G	A	0.1375	0.01948	1.9e-12	7.05852	0.00664349	0.00711499	0.00701853	1510	7
17	43551321	rsrs56015792	0.1958	C	G	0.1374	0.0194	1.65e-12	7.08247	0.0078265	0.00842518	0.00830231	1510	7
17	43565840	rsrs62065445	0.1958	A	G	0.1374	0.01943	1.74e-12	7.07154	0.00726181	0.00779895	0.00768887	1510	7
17	43551613	rsrs62065404	0.1958	T	C	0.1374	0.01944	1.83e-12	7.0679	0.00708333	0.00760133	0.00749522	1510	7
17	43551523	rsrs62065403	0.1958	C	T	0.1374	0.01944	1.83e-12	7.0679	0.00708333	0.00760133	0.00749522	1510	7
17	43552921	rsrs12452273	0.1958	T	C	0.1374	0.01945	1.86e-12	7.06427	0.00690951	0.00740901	0.00730674	1510	7
17	43552717	rsrs147243132	0.1958	C	G	0.1374	0.01945	1.86e-12	7.06427	0.00690951	0.00740901	0.00730674	1510	7
17	44357655	rsrs574251995	0.1829	C	G	0.1374	0.0212	1.01e-10	6.48113	0.000151263	0.000143822	0.000145328	1510	7
17	44357654	rsrs554338050	0.1829	T	C	0.1374	0.0212	1.01e-10	6.48113	0.000151263	0.000143822	0.000145328	1510	7
17	43551151	rsrs12950965	0.1958	G	C	0.1373	0.01944	1.85e-12	7.06276	0.00683855	0.00733055	0.00722984	1510	7
17	43548321	rsrs55930887	0.1958	C	T	0.1373	0.01944	1.88e-12	7.06276	0.00683855	0.00733055	0.00722984	1510	7
17	43546057	rsrs62065399	0.1958	T	G	0.1373	0.01955	2.49e-12	7.02302	0.00521611	0.00554404	0.0054773	1510	7
17	43567337	rsrs1879586	0.1968	G	C	0.1373	0.01956	2.53e-12	7.01943	0.0050904	0.00540629	0.00534204	1510	7
17	44328871	rsrs62073146	0.2058	G	A	0.1373	0.02059	2.88e-11	6.66829	0.000497549	0.000491162	0.000492559	1510	7
17	43551083	rsrs55746869	0.1958	T	C	0.1372	0.01947	2.12e-12	7.04674	0.00613018	0.00654871	0.00646323	1510	7
17	43564222	rsrs144733372	0.1958	G	T	0.1371	0.01942	1.91e-12	7.05973	0.00669866	0.00717593	0.00707828	1510	7
17	43550107	rsrs2090847	0.1958	G	A	0.1371	0.01943	2.01e-12	7.0561	0.00653448	0.00699461	0.00690051	1510	7
17	43548481	rsrs55652155	0.1958	G	A	0.137	0.01944	2.12e-12	7.04733	0.00615475	0.00657577	0.00648978	1510	7
17	43545893	rsrs1879581	0.1958	C	T	0.137	0.01946	2.21e-12	7.04008	0.00585829	0.00624934	0.00616955	1510	7
17	43549526	rsrs17631676	0.1958	G	A	0.1369	0.01943	2.17e-12	7.04581	0.00609131	0.00650587	0.00642121	1510	7
17	43548424	rsrs55671319	0.1958	G	A	0.1368	0.01948	2.49e-12	7.02259	0.00520086	0.00552733	0.0054609	1510	7
17	43543083	rsrs77319632	0.1938	A	T	0.1368	0.01957	3.22e-12	6.99029	0.00417814	0.00440998	0.00436304	1510	7
17	44574285	rsrs551691455	0.2684	G	A	0.1368	0.02145	1.93e-10	6.37762	7.94438e-05	7.40163e-05	7.50987e-05	1510	7
17	43544379	rsrs55663797	0.1958	A	G	0.1367	0.01948	2.63e-12	7.01745	0.00502263	0.00533207	0.00526915	1510	7
17	43544206	rsrs2959992	0.1958	C	G	0.1366	0.01948	2.68e-12	7.01232	0.00485063	0.00514384	0.00508427	1510	7
17	43553564	rsrs555123328	0.2018	T	TTA	0.1366	0.0195	2.76e-12	7.00513	0.00461971	0.00489146	0.00483631	1510	7
17	43549608	rsrs149366495	0.1958	A	G	0.1365	0.01943	2.52e-12	7.02522	0.00529472	0.00563023	0.00556194	1510	7
17	43828764	rsrs79172804	0.2137	A	G	0.1364	0.01965	4.39e-12	6.94148	0.00300664	0.00314084	0.00311393	1510	7
17	43568278	rsrs371185851	0.1948	TGA	T	0.1364	0.01968	4.83e-12	6.93089	0.00280051	0.00291899	0.00289529	1510	7
17	43568280	rsrs559943616	0.1948	GA	G	0.1364	0.01968	4.83e-12	6.93089	0.00280051	0.00291899	0.00289529	1510	7
17	43568928	rsrs561247534	0.1958	A	T	0.1361	0.01965	4.91e-12	6.92621	0.0027139	0.00282592	0.00280354	1510	7
17	43543207	rsrs62065396	0.1978	C	T	0.136	0.01956	4.16e-12	6.95297	0.00324807	0.00340129	0.00337049	1510	7
17	44611782	rsrs369234167	0.2227	C	T	0.136	0.02144	2.46e-10	6.34328	6.43094e-05	5.95175e-05	6.04691e-05	1510	7
17	43569083	rsrs62065447	0.1988	T	C	0.1356	0.01956	4.81e-12	6.93252	0.00283113	0.00295191	0.00292774	1510	7
17	43569001	rsrs531559456	0.1988	C	CA	0.1356	0.01956	4.74e-12	6.93252	0.00283113	0.00295191	0.00292774	1510	7
17	43569245	rsrs113322852	0.1988	A	T	0.1355	0.01956	4.95e-12	6.9274	0.00273571	0.00284935	0.00282664	1510	7
17	43556807	rsrs55925547	0.1978	C	T	0.1353	0.01943	3.74e-12	6.96346	0.00348586	0.0036584	0.00362364	1510	7
17	43569909	rsrs62065449	0.1988	C	T	0.1353	0.0196	5.78e-12	6.90306	0.00232451	0.00240871	0.00239198	1510	7
17	43570680	rsrs1879582	0.1988	T	C	0.1353	0.01962	6.03e-12	6.89602	0.00221783	0.00229477	0.00227952	1510	7
17	43570893	rsrs1879583	0.1988	T	C	0.1353	0.01963	6.1e-12	6.89251	0.00216646	0.00223997	0.00222541	1510	7
17	43542037	rsrs62065395	0.1918	C	T	0.1351	0.01954	5.38e-12	6.91402	0.00250124	0.00259781	0.00257857	1510	7
17	43570407	rsrs62065450	0.1988	T	C	0.1351	0.01959	5.97e-12	6.89638	0.00222304	0.00230033	0.002285	1510	7
17	44013966	rsrs56072903	0.2097	C	T	0.135	0.02047	4.78e-11	6.59502	0.000310916	0.000302412	0.000304181	1510	7
17	43569770	rsrs62065448	0.1998	T	C	0.1346	0.01965	8.57e-12	6.84987	0.00163165	0.00167204	0.00166418	1510	7
17	43493398	rsrs369762169	0.1909	GTT	G	0.1344	0.01992	1.71e-11	6.74699	0.000829251	0.000831876	0.000831535	1510	7
17	44527102	rsrs138033946	0.3419	C	T	0.1342	0.0207	9.65e-11	6.48309	0.000153134	0.000145657	0.000147171	1510	7
17	43656176	rsrs555776892	0.1948	A	C	0.1341	0.02104	2.03e-10	6.37357	7.74843e-05	7.21337e-05	7.32002e-05	1510	7
17	43541627	rsrs2139890	0.1938	A	C	0.1339	0.01939	5.64e-12	6.90562	0.00236462	0.00245158	0.00243429	1510	7
17	43541656	rsrs3946526	0.1938	T	C	0.1338	0.01947	7.33e-12	6.87211	0.00189124	0.00194708	0.0019361	1510	7
17	44297459	rsrs75543806	0.1819	A	G	0.1338	0.02111	2.59e-10	6.33823	6.23453e-05	5.76433e-05	5.85765e-05	1510	7
17	43540273	rsrs62065394	0.1938	A	C	0.1337	0.01942	6.69e-12	6.88465	0.00205592	0.00212218	0.00210909	1510	7
17	43540472	rsrs148269941	0.1938	T	A	0.1337	0.01942	6.61e-12	6.88465	0.00205592	0.00212218	0.00210909	1510	7
17	43553496	rsrs371165877	0.1968	A	AAT	0.1337	0.0196	1.04e-11	6.82143	0.00135182	0.00137711	0.00137227	1510	7
17	43539723	rsrs2684526	0.1938	T	C	0.1336	0.01942	6.87e-12	6.87951	0.00198662	0.00204844	0.00203624	1510	7
17	43539968	rsrs77099723	0.1938	A	G	0.1336	0.01942	6.79e-12	6.87951	0.00198662	0.00204844	0.00203624	1510	7
17	43538807	rsrs62065389	0.1938	G	T	0.1336	0.01949	8.18e-12	6.8548	0.00168581	0.00172932	0.00172082	1510	7
17	43538523	rsrs111423688	0.1938	A	G	0.1336	0.01949	8.29e-12	6.8548	0.00168581	0.00172932	0.00172082	1510	7
17	43500477	rsrs62064645	0.1938	A	G	0.1336	0.01954	9.14e-12	6.83726	0.00150088	0.00153399	0.00152759	1510	7
17	43538991	rsrs62065390	0.1938	A	G	0.1335	0.01942	7.06e-12	6.87436	0.0019197	0.0019773	0.00196596	1510	7
17	43538993	rsrs62065391	0.1938	C	G	0.1335	0.01942	7.06e-12	6.87436	0.0019197	0.0019773	0.00196596	1510	7
17	43539437	rsrs62065393	0.1938	G	C	0.1335	0.01946	7.83e-12	6.86023	0.00174765	0.00179478	0.00178556	1510	7
17	43539035	rsrs62065392	0.1938	A	G	0.1334	0.01939	6.8e-12	6.87983	0.00199098	0.00205307	0.00204083	1510	7
17	43540732	rsrs2905465	0.1938	C	T	0.1334	0.01945	7.8e-12	6.85861	0.00172902	0.00177505	0.00176605	1510	7
17	43537711	rsrs62065388	0.1938	T	C	0.1334	0.01949	8.56e-12	6.84454	0.00157496	0.00161216	0.00160493	1510	7
17	43517054	rsrs62064657	0.1938	A	G	0.1333	0.01943	7.66e-12	6.86052	0.00175112	0.00179846	0.00178919	1510	7
17	43509316	rsrs62064653	0.1928	T	C	0.1333	0.01949	9.04e-12	6.8394	0.00152236	0.00155665	0.00155001	1510	7
17	43536970	rsrs56314414	0.1938	A	G	0.1332	0.01941	7.84e-12	6.86244	0.00177355	0.00182222	0.00181269	1510	7
17	43527025	rsrs62065380	0.1938	T	C	0.1332	0.01946	8.81e-12	6.84481	0.00157783	0.00161518	0.00160792	1510	7
17	43532804	rsrs62065384	0.1938	T	C	0.1332	0.01948	9.13e-12	6.83778	0.0015061	0.00153951	0.00153304	1510	7
17	43509310	rsrs62064652	0.1928	G	A	0.1332	0.01949	9.2e-12	6.83427	0.00147155	0.00150309	0.001497	1510	7
17	43531926	rsrs112257723	0.1938	T	C	0.1331	0.0194	8e-12	6.86082	0.00175461	0.00180215	0.00179284	1510	7
17	43536408	rsrs55703888	0.1938	T	C	0.1331	0.01941	7.94e-12	6.85729	0.00171392	0.00175907	0.00175024	1510	7
17	43534694	rsrs62065385	0.1958	T	C	0.1331	0.01948	9.52e-12	6.83265	0.00145583	0.00148652	0.0014806	1510	7
17	43503284	rsrs76344126	0.1938	A	G	0.1331	0.01952	1.04e-11	6.81865	0.00132723	0.00135128	0.00134669	1510	7
17	43493835	rsrs12942951	0.1909	C	T	0.1331	0.01968	1.52e-11	6.76321	0.000922021	0.000928031	0.000927026	1510	7
17	43657440	rsrs537315599	0.1958	G	C	0.1331	0.02106	2.91e-10	6.32004	5.57727e-05	5.13852e-05	5.22542e-05	1510	7
17	43657393	rsrs2693362	0.1958	G	A	0.1331	0.02106	2.91e-10	6.32004	5.57727e-05	5.13852e-05	5.22542e-05	1510	7
17	43525022	rsrs71373572	0.1938	A	G	0.133	0.01939	8.13e-12	6.85921	0.00173585	0.00178229	0.0017732	1510	7
17	43525346	rsrs67974075	0.1938	T	TAG	0.133	0.01939	8.12e-12	6.85921	0.00173585	0.00178229	0.0017732	1510	7
17	43519564	rsrs34887474	0.1938	A	C	0.133	0.01939	7.84e-12	6.85921	0.00173585	0.00178229	0.0017732	1510	7
17	43508303	rsrs34018943	0.1938	G	A	0.133	0.01939	7.79e-12	6.85921	0.00173585	0.00178229	0.0017732	1510	7
17	43527323	rsrs112538459	0.1938	T	C	0.133	0.0194	8.09e-12	6.85567	0.0016956	0.00173968	0.00173107	1510	7
17	43529687	rsrs1079434	0.1938	C	T	0.133	0.0194	8.03e-12	6.85567	0.0016956	0.00173968	0.00173107	1510	7
17	43529769	rsrs1079432	0.1938	T	G	0.133	0.0194	8.02e-12	6.85567	0.0016956	0.00173968	0.00173107	1510	7
17	43507297	rsrs12949256	0.1938	T	C	0.133	0.01943	8.64e-12	6.84508	0.0015807	0.00161822	0.00161093	1510	7
17	43525365	rsrs62065379	0.1938	T	C	0.133	0.01947	9.5e-12	6.83102	0.00144025	0.00147013	0.00146437	1510	7
17	43510187	rsrs55642947	0.1938	C	G	0.133	0.01948	1e-11	6.82752	0.00140726	0.0014354	0.00142999	1510	7
17	43509778	rsrs56020833	0.1938	T	C	0.133	0.01949	1.01e-11	6.82401	0.00137507	0.00140155	0.00139648	1510	7
17	43522361	rsrs62065378	0.1938	C	T	0.1329	0.01939	8.19e-12	6.85405	0.00167746	0.00172048	0.00171208	1510	7
17	43512439	rsrs55790407	0.1938	C	G	0.1329	0.0194	8.34e-12	6.85052	0.00163862	0.00167941	0.00167146	1510	7
17	43512206	rsrs12946900	0.1938	G	A	0.1329	0.0194	8.35e-12	6.85052	0.00163862	0.00167941	0.00167146	1510	7
17	43511435	rsrs34465449	0.1938	A	C	0.1329	0.0194	8.4e-12	6.85052	0.00163862	0.00167941	0.00167146	1510	7
17	43490853	rsrs62064643	0.1948	A	G	0.1329	0.01941	8.75e-12	6.84699	0.00160074	0.00163937	0.00163186	1510	7
17	43523385	rsrs149182889	0.1938	TC	T	0.1329	0.01941	8.5e-12	6.84699	0.00160074	0.00163937	0.00163186	1510	7
17	43508223	rsrs12939187	0.1938	T	G	0.1329	0.01942	8.75e-12	6.84346	0.00156379	0.00160036	0.00159326	1510	7
17	43507649	rsrs7222444	0.1938	G	A	0.1329	0.01942	8.82e-12	6.84346	0.00156379	0.00160036	0.00159326	1510	7
17	43508616	rsrs34104358	0.1938	T	G	0.1329	0.01942	8.72e-12	6.84346	0.00156379	0.00160036	0.00159326	1510	7
17	43507403	rsrs7220206	0.1938	A	G	0.1329	0.01943	8.85e-12	6.83994	0.00152775	0.00156233	0.00155563	1510	7
17	43524526	rsrs113575082	0.1938	T	C	0.1329	0.01944	9.25e-12	6.83642	0.00149259	0.00152526	0.00151894	1510	7
17	43520272	rsrs62065374	0.1938	A	G	0.1329	0.01946	9.82e-12	6.82939	0.00142484	0.0014539	0.0014483	1510	7
17	43520118	rsrs2684641	0.1938	G	A	0.1328	0.01938	8.32e-12	6.85243	0.0016595	0.00170148	0.0016933	1510	7
17	43513551	rsrs9730	0.1938	G	C	0.1328	0.01938	8.46e-12	6.85243	0.0016595	0.00170148	0.0016933	1510	7
17	43512318	rsrs56168933	0.1938	A	G	0.1328	0.01944	9.72e-12	6.83128	0.00144267	0.00147267	0.00146689	1510	7
17	43495420	rsrs12936645	0.1948	T	A	0.1328	0.01971	1.79e-11	6.7377	0.000780476	0.000781454	0.000781436	1510	7
17	43515885	rsrs36114997	0.1938	G	A	0.1327	0.01937	8.42e-12	6.8508	0.00164172	0.00168268	0.0016747	1510	7
17	43515846	rsrs34363898	0.1938	T	C	0.1327	0.01937	8.42e-12	6.8508	0.00164172	0.00168268	0.0016747	1510	7
17	43514954	rsrs62064655	0.1938	A	G	0.1327	0.01937	8.44e-12	6.8508	0.00164172	0.00168268	0.0016747	1510	7
17	44330105	rsrs79641193	0.2237	G	A	0.1327	0.0195	1.11e-11	6.80513	0.00121408	0.00123262	0.00122913	1510	7
17	44330106	rsrs76147580	0.2237	C	T	0.1327	0.0195	1.11e-11	6.80513	0.00121408	0.00123262	0.00122913	1510	7
17	43947883	rsrs552290972	0.2137	G	T	0.1327	0.02028	6.74e-11	6.54339	0.000223936	0.00021557	0.000217285	1510	7
17	43521193	rsrs62065377	0.1948	G	A	0.1326	0.01939	9.17e-12	6.83858	0.00151404	0.00154787	0.00154132	1510	7
17	43681796	rsrs565370971	0.2097	A	G	0.1326	0.02066	1.52e-10	6.4182	0.000102131	9.59112e-05	9.71583e-05	1510	7
17	43681824	rsrs577302474	0.2097	G	A	0.1326	0.02066	1.52e-10	6.4182	0.000102131	9.59112e-05	9.71583e-05	1510	7
17	46484755	rsrs7217120	0.2694	C	T	0.1326	0.01674	2.61e-15	7.92115	0.0246476	0.0252922	0.0251596	1511	7
17	43516739	rsrs557443000	0.1938	A	G	0.1325	0.01936	8.78e-12	6.84401	0.00156947	0.00160636	0.0015992	1510	7
17	43517252	rsrs35489312	0.1938	C	T	0.1325	0.01936	8.81e-12	6.84401	0.00156947	0.00160636	0.0015992	1510	7
17	43513896	rsrs62064654	0.1938	T	C	0.1325	0.01939	9.64e-12	6.83342	0.00146326	0.00149435	0.00148835	1510	7
17	43521161	rsrs62065376	0.1948	G	C	0.1325	0.01944	1.05e-11	6.81584	0.00130291	0.00132575	0.0013214	1510	7
17	43488792	rsrs62064641	0.1968	C	T	0.1324	0.01934	8.59e-12	6.84592	0.00158942	0.00162742	0.00162004	1510	7
17	43682010	rsrs548425727	0.2107	T	C	0.1324	0.02065	1.58e-10	6.41162	9.80456e-05	9.19557e-05	9.31756e-05	1510	7
17	46472432	rsrs12946636	0.2694	G	C	0.1324	0.01676	3.04e-15	7.89976	0.0209258	0.0213639	0.021274	1511	7
17	46465576	rsrs12938640	0.2694	A	T	0.1324	0.01682	4.03e-15	7.87158	0.016877	0.0171153	0.0170666	1511	7
17	43681738	rsrs113311910	0.2167	T	C	0.1322	0.02035	9.06e-11	6.49631	0.000166393	0.000158683	0.000160248	1510	7
17	46468455	rsrs12451412	0.2694	A	T	0.1322	0.01682	4.18e-15	7.85969	0.0154167	0.0155903	0.0155549	1511	7
17	43529293	rsrs2077606	0.1938	A	G	0.1321	0.0194	1.12e-11	6.80928	0.00124772	0.00126787	0.00126406	1510	7
17	46368008	rsrs67116967	0.2654	GC	G	0.1321	0.01688	5.74e-15	7.82583	0.0119231	0.0119612	0.0119535	1511	7
17	43513441	rsrs11012	0.1948	T	C	0.132	0.01942	1.2e-11	6.79712	0.00115172	0.00116737	0.00116446	1510	7
17	43536743	rsrs56005713	0.1938	T	C	0.1319	0.01939	1.18e-11	6.80248	0.00119306	0.00121061	0.00120732	1510	7
17	46456850	rsrs11655672	0.2694	C	T	0.1319	0.01676	3.88e-15	7.86993	0.0166659	0.0168945	0.0168478	1511	7
17	43503294	rsrs7209501	0.1948	C	A	0.1318	0.01941	1.29e-11	6.79031	0.00110135	0.00111475	0.00111228	1510	7
17	46463088	rsrs8073888	0.2694	C	T	0.1318	0.01675	3.92e-15	7.86866	0.0165053	0.0167266	0.0166815	1511	7
17	46451568	rsrs112235328	0.2734	T	TG	0.1318	0.01679	4.71e-15	7.84991	0.0143122	0.0144399	0.014414	1511	7
17	46420708	rsrs1553752	0.2694	A	G	0.1317	0.01675	4.21e-15	7.86269	0.0157721	0.015961	0.0159225	1511	7
17	46353134	rsrs7225998	0.2674	A	G	0.1317	0.01685	5.95e-15	7.81602	0.0110703	0.01108	0.0110782	1511	7
17	46474610	rsrs12940365	0.2694	C	T	0.1316	0.01675	4.32e-15	7.85672	0.0150719	0.0152309	0.0151985	1511	7
17	46447307	rsrs7216971	0.2694	A	T	0.1316	0.01676	4.49e-15	7.85203	0.0145444	0.0146815	0.0146536	1511	7
17	46419797	rsrs1553751	0.2694	C	T	0.1316	0.01677	4.72e-15	7.84735	0.0140362	0.0141529	0.0141291	1511	7
17	46368471	rsrs9910535	0.2654	A	C	0.1316	0.01687	6.92e-15	7.80083	0.00986966	0.00984299	0.00984855	1511	7
17	43516402	rsrs17631303	0.1938	G	A	0.1315	0.01937	1.27e-11	6.78885	0.0010908	0.00110373	0.00110136	1510	7
17	46473686	rsrs12449653	0.2694	G	A	0.1315	0.01675	4.63e-15	7.85075	0.0144034	0.0145348	0.014508	1511	7
17	46441441	rsrs1553749	0.2694	A	G	0.1315	0.01676	4.72e-15	7.84606	0.0139	0.0140112	0.0139886	1511	7
17	46367531	rsrs9901279	0.2654	C	G	0.1315	0.01688	7.31e-15	7.79028	0.00911496	0.0090678	0.00907751	1511	7
17	46458303	rsrs7209522	0.2694	C	T	0.1314	0.01676	4.85e-15	7.8401	0.0132846	0.013372	0.0133543	1511	7
17	46432612	rsrs7207928	0.2694	T	C	0.1314	0.01676	4.96e-15	7.8401	0.0132846	0.013372	0.0133543	1511	7
17	46481070	rsrs2175158	0.2694	C	T	0.1314	0.01676	4.95e-15	7.8401	0.0132846	0.013372	0.0133543	1511	7
17	46362573	rsrs8065385	0.2654	C	G	0.1314	0.01688	7.97e-15	7.78436	0.00871701	0.00865984	0.00867158	1511	7
17	46372290	rsrs6504158	0.2654	C	T	0.1314	0.01688	7.62e-15	7.78436	0.00871701	0.00865984	0.00867158	1511	7
17	43663843	rsrs62064389	0.2137	T	C	0.1313	0.02074	2.72e-10	6.33076	5.95563e-05	5.4985e-05	5.58915e-05	1510	7
17	46477536	rsrs62064554	0.2714	A	C	0.1313	0.01674	4.9e-15	7.84349	0.0136311	0.0137318	0.0137114	1511	7
17	46454177	rsrs11079818	0.2694	C	T	0.1313	0.01675	5.01e-15	7.83881	0.0131553	0.0132378	0.0132211	1511	7
17	46424789	rsrs9897162	0.2694	A	G	0.1313	0.01675	5.06e-15	7.83881	0.0131553	0.0132378	0.0132211	1511	7
17	46454675	rsrs6504203	0.2694	G	C	0.1313	0.01676	5.24e-15	7.83413	0.0126969	0.0127624	0.0127492	1511	7
17	46447390	rsrs7217025	0.2694	A	T	0.1313	0.01676	5.16e-15	7.83413	0.0126969	0.0127624	0.0127492	1511	7
17	46389912	rsrs9916227	0.2694	G	A	0.1313	0.01679	5.92e-15	7.82013	0.0114197	0.0114408	0.0114366	1511	7
17	46357864	rsrs8082009	0.2644	C	A	0.1313	0.01686	7.52e-15	7.78766	0.00893665	0.00888493	0.00889557	1511	7
17	46361825	rsrs7212930	0.2654	G	T	0.1313	0.01688	8.38e-15	7.77844	0.00833672	0.00827053	0.00828409	1511	7
17	44333890	rsrs2696423	0.2157	A	G	0.1312	0.02015	8.24e-11	6.51117	0.000182695	0.000174744	0.000176363	1510	7
17	44321478	rsrs2732714	0.2107	G	A	0.1312	0.02067	2.37e-10	6.34736	6.59407e-05	6.10754e-05	6.20421e-05	1510	7
17	46468532	rsrs12450935	0.2694	C	A	0.1312	0.01675	5.32e-15	7.83284	0.0125731	0.0126341	0.0126218	1511	7
17	46405291	rsrs8068128	0.2694	A	G	0.1312	0.01676	5.4e-15	7.82816	0.0121356	0.0121811	0.0121719	1511	7
17	46407434	rsrs6504172	0.2694	C	T	0.1312	0.01676	5.55e-15	7.82816	0.0121356	0.0121811	0.0121719	1511	7
17	46356018	rsrs9899213	0.2654	G	A	0.1312	0.01688	8.53e-15	7.77251	0.00797328	0.007899	0.00791418	1511	7
17	46378705	rsrs7219985	0.2654	T	C	0.1312	0.01688	8.76e-15	7.77251	0.00797328	0.007899	0.00791418	1511	7
17	43491003	rsrs34063617	0.1968	A	G	0.1311	0.01934	1.39e-11	6.7787	0.00102048	0.00103042	0.00102864	1510	7
17	43476807	rsrs56220387	0.1918	G	A	0.1311	0.01962	2.66e-11	6.68196	0.000543485	0.000538001	0.000539229	1510	7
17	44333889	rsrs2696422	0.2157	C	T	0.1311	0.02014	8.2e-11	6.50943	0.000180712	0.000172788	0.0001744	1510	7
17	46386949	rsrs9890488	0.2684	C	G	0.1311	0.01681	6.84e-15	7.79893	0.00972909	0.00969847	0.00970482	1511	7
17	46358450	rsrs12453208	0.2654	C	T	0.1311	0.01683	7.45e-15	7.78966	0.00907225	0.009024	0.00903393	1511	7
17	46495951	rsrs7209043	0.2694	T	C	0.1311	0.01687	8.58e-15	7.77119	0.0078945	0.00781853	0.00783405	1511	7
17	46504524	rsrs9900511	0.2694	C	A	0.1311	0.01687	8.54e-15	7.77119	0.0078945	0.00781853	0.00783405	1511	7
17	46503476	rsrs9891635	0.2694	T	C	0.1311	0.01687	8.5e-15	7.77119	0.0078945	0.00781853	0.00783405	1511	7
17	46366135	rsrs9906193	0.2654	A	G	0.1311	0.01688	9.18e-15	7.76659	0.00762595	0.00754441	0.00756106	1511	7
17	46488670	rsrs9897588	0.2704	A	G	0.1311	0.01695	1.16e-14	7.73451	0.00599548	0.00588701	0.00590904	1511	7
17	43534353	rsrs2960000	0.1978	C	T	0.131	0.01935	1.45e-11	6.77003	0.000964093	0.000971741	0.000970412	1510	7
17	46482711	rsrs59439905	0.2694	AT	A	0.131	0.01674	5.45e-15	7.82557	0.0118995	0.0119367	0.0119292	1511	7
17	46483746	rsrs12941926	0.2694	C	A	0.131	0.01674	5.48e-15	7.82557	0.0118995	0.0119367	0.0119292	1511	7
17	46450127	rsrs12953245	0.2694	C	G	0.131	0.01674	5.59e-15	7.82557	0.0118995	0.0119367	0.0119292	1511	7
17	46483856	rsrs12450786	0.2694	G	C	0.131	0.01674	5.48e-15	7.82557	0.0118995	0.0119367	0.0119292	1511	7
17	46484277	rsrs8068623	0.2694	A	C	0.131	0.01674	5.49e-15	7.82557	0.0118995	0.0119367	0.0119292	1511	7
17	46448122	rsrs8074212	0.2694	A	C	0.131	0.01674	5.59e-15	7.82557	0.0118995	0.0119367	0.0119292	1511	7
17	46458003	rsrs2056458	0.2694	A	G	0.131	0.01676	5.94e-15	7.81623	0.0110875	0.0110977	0.0110958	1511	7
17	46442739	rsrs1912153	0.2694	A	G	0.131	0.01676	5.94e-15	7.81623	0.0110875	0.0110977	0.0110958	1511	7
17	46353797	rsrs9909872	0.2644	T	C	0.131	0.01687	8.79e-15	7.76526	0.00755046	0.00746741	0.00748436	1511	7
17	46439246	rsrs12948017	0.2694	G	C	0.1309	0.01676	6.18e-15	7.81026	0.0105985	0.0105933	0.0105945	1511	7
17	46399835	rsrs7221770	0.2704	A	G	0.1309	0.01676	6.22e-15	7.81026	0.0105985	0.0105933	0.0105945	1511	7
17	46501437	rsrs4261589	0.2694	G	T	0.1309	0.01687	9.41e-15	7.75934	0.00722166	0.00713231	0.00715053	1511	7
17	46357120	rsrs2084881	0.2654	A	G	0.1309	0.01688	9.81e-15	7.75474	0.00697674	0.00688301	0.0069021	1511	7
17	46409991	rsrs7222452	0.2694	G	A	0.1308	0.01675	6.61e-15	7.80896	0.0104943	0.010486	0.0104878	1511	7
17	46429617	rsrs8067953	0.2694	G	C	0.1308	0.01675	6.53e-15	7.80896	0.0104943	0.010486	0.0104878	1511	7
17	46391078	rsrs12452212	0.2694	T	C	0.1308	0.01676	6.5e-15	7.8043	0.0101314	0.0101122	0.0101162	1511	7
17	46388803	rsrs7209855	0.2694	A	G	0.1308	0.01676	6.47e-15	7.8043	0.0101314	0.0101122	0.0101162	1511	7
17	46394172	rsrs4131712	0.2694	G	C	0.1308	0.01676	6.44e-15	7.8043	0.0101314	0.0101122	0.0101162	1511	7
17	46392294	rsrs7213513	0.2704	C	T	0.1308	0.01676	6.54e-15	7.8043	0.0101314	0.0101122	0.0101162	1511	7
17	46376484	rsrs12937965	0.2654	T	A	0.1308	0.01688	1.01e-14	7.74882	0.0066735	0.00657472	0.00659482	1511	7
17	46365566	rsrs4556829	0.2654	G	A	0.1308	0.01688	1.04e-14	7.74882	0.0066735	0.00657472	0.00659482	1511	7
17	46438249	rsrs9891073	0.2694	A	C	0.1307	0.01674	6.49e-15	7.80765	0.010391	0.0103796	0.010382	1511	7
17	46389953	rsrs9894812	0.2694	C	T	0.1307	0.01675	6.71e-15	7.80299	0.0100316	0.0100095	0.0100141	1511	7
17	46415342	rsrs12450014	0.2694	A	T	0.1307	0.01675	6.5e-15	7.80299	0.0100316	0.0100095	0.0100141	1511	7
17	46391198	rsrs12452234	0.2694	T	C	0.1307	0.01676	6.8e-15	7.79833	0.00968515	0.00965328	0.0096599	1511	7
17	46443594	rsrs1912154	0.2694	A	G	0.1307	0.01676	7.08e-15	7.79833	0.00968515	0.00965328	0.0096599	1511	7
17	46395243	rsrs12450081	0.2694	A	G	0.1307	0.01676	6.97e-15	7.79833	0.00968515	0.00965328	0.0096599	1511	7
17	46356364	rsrs9905961	0.2654	A	T	0.1307	0.01688	1.08e-14	7.74289	0.00638365	0.00628045	0.00630144	1511	7
17	43500621	rsrs62064647	0.1958	A	G	0.1306	0.0194	1.88e-11	6.73196	0.000751831	0.000751887	0.000752048	1510	7
17	46430405	rsrs12944592	0.2694	A	G	0.1306	0.01675	6.9e-15	7.79701	0.00958957	0.00955507	0.00956221	1511	7
17	46394330	rsrs16955397	0.2694	G	A	0.1306	0.01676	7.28e-15	7.79236	0.00925892	0.00921553	0.00922446	1511	7
17	46350061	rsrs9905220	0.2654	A	G	0.1306	0.01685	1.01e-14	7.75074	0.00677062	0.00667341	0.00669319	1511	7
17	43501442	rsrs7222389	0.1958	C	T	0.1305	0.01939	1.92e-11	6.73027	0.000743622	0.00074342	0.000743633	1510	7
17	46431034	rsrs8078038	0.2694	G	A	0.1305	0.01671	6.34e-15	7.80969	0.0105531	0.0105466	0.010548	1511	7
17	46487150	rsrs9890142	0.2694	G	C	0.1305	0.01672	6.7e-15	7.80502	0.0101872	0.0101697	0.0101734	1511	7
17	46444610	rsrs7210708	0.2694	A	T	0.1305	0.01672	6.45e-15	7.80502	0.0101872	0.0101697	0.0101734	1511	7
17	46420806	rsrs1553753	0.2694	C	T	0.1305	0.01675	7.63e-15	7.79104	0.00916736	0.00912156	0.009131	1511	7
17	46417813	rsrs8074443	0.2694	G	A	0.1305	0.01675	7.39e-15	7.79104	0.00916736	0.00912156	0.009131	1511	7
17	46377892	rsrs4312351	0.2654	C	T	0.1305	0.01688	1.21e-14	7.73104	0.00584178	0.00573146	0.00575385	1511	7
17	43946291	rsrs886249	0.2247	G	A	0.1304	0.02009	9.67e-11	6.49079	0.000160717	0.000153103	0.000154647	1510	7
17	46411500	rsrs9303542	0.2694	G	A	0.1304	0.01676	8.1e-15	7.78043	0.00846277	0.00839951	0.00841248	1511	7
17	46393794	rsrs7219816	0.2694	G	T	0.1304	0.01676	8e-15	7.78043	0.00846277	0.00839951	0.00841248	1511	7
17	46359606	rsrs8068397	0.2654	C	G	0.1304	0.01678	8.6e-15	7.77116	0.0078924	0.00781639	0.00783192	1511	7
17	43497210	rsrs12952764	0.1958	A	G	0.1303	0.01935	1.88e-11	6.73385	0.000761152	0.000761504	0.000761608	1510	7
17	43501940	rsrs56212100	0.1968	A	G	0.1303	0.01935	1.88e-11	6.73385	0.000761152	0.000761504	0.000761608	1510	7
17	43493101	rsrs12947718	0.1968	A	G	0.1303	0.01936	1.92e-11	6.73037	0.0007441	0.000743913	0.000744122	1510	7
17	43498181	rsrs34792542	0.1958	G	A	0.1303	0.01937	1.94e-11	6.7269	0.000727455	0.000726756	0.000727063	1510	7
17	43498180	rsrs35420583	0.1958	T	C	0.1303	0.01937	1.94e-11	6.7269	0.000727455	0.000726756	0.000727063	1510	7
17	43502044	rsrs533978821	0.1958	A	AG	0.1303	0.01938	2.03e-11	6.72343	0.000711207	0.000710018	0.000710421	1510	7
17	43499328	rsrs35519908	0.1958	C	T	0.1303	0.01938	1.96e-11	6.72343	0.000711207	0.000710018	0.000710421	1510	7
17	46420913	rsrs34665633	0.2694	CT	C	0.1303	0.01672	7.31e-15	7.79306	0.00930788	0.00926578	0.00927446	1511	7
17	43496465	rsrs56378631	0.1958	C	T	0.1302	0.01936	2e-11	6.72521	0.000719494	0.000718552	0.000718908	1510	7
17	43502111	rsrs62064649	0.1958	G	A	0.1302	0.01937	2.02e-11	6.72173	0.000703424	0.000702005	0.000702453	1510	7
17	43932173	rsrs55660209	0.2217	G	A	0.1302	0.01957	3.26e-11	6.65304	0.000450986	0.000443821	0.000445362	1510	7
17	46502917	rsrs7218345	0.2694	T	C	0.1302	0.01687	1.28e-14	7.71784	0.00529292	0.005177	0.00520048	1511	7
17	43496828	rsrs12946723	0.1958	T	C	0.1301	0.01936	2.04e-11	6.72004	0.00069572	0.000694075	0.000694567	1510	7
17	43473307	rsrs62064597	0.1909	G	C	0.1301	0.01976	5.2e-11	6.58401	0.000289839	0.000281288	0.000283061	1510	7
17	46426468	rsrs9909002	0.2694	G	A	0.1301	0.01675	8.67e-15	7.76716	0.00765907	0.0075782	0.00759471	1511	7
17	46500673	rsrs7207826	0.2694	C	T	0.1301	0.01682	1.15e-14	7.73484	0.00601013	0.00590186	0.00592385	1511	7
17	46377755	rsrs5820693	0.2654	GA	G	0.1301	0.01683	1.18e-14	7.73024	0.00580697	0.00569624	0.00571871	1511	7
17	43495852	rsrs34286926	0.1958	G	A	0.13	0.01936	2.14e-11	6.71488	0.000672749	0.00067045	0.000671068	1510	7
17	43488382	rsrs8071011	0.1968	T	C	0.13	0.01937	2.15e-11	6.71141	0.000657769	0.000655056	0.000655754	1510	7
17	46434138	rsrs9907699	0.2694	C	T	0.13	0.01669	7.36e-15	7.7891	0.00903363	0.00898438	0.00899451	1511	7
17	46352463	rsrs9895985	0.2664	T	C	0.13	0.01685	1.33e-14	7.71513	0.00518694	0.00507013	0.00509379	1511	7
17	43515927	rsrs568655892	0.1948	T	C	0.1299	0.01932	1.97e-11	6.7236	0.000712023	0.000710859	0.000711257	1510	7
17	43492357	rsrs12940792	0.1968	T	C	0.1299	0.01934	2.11e-11	6.71665	0.000680547	0.000678466	0.000679043	1510	7
17	43502241	rsrs35626715	0.1958	C	T	0.1299	0.01935	2.14e-11	6.71318	0.000665369	0.000662865	0.000663523	1510	7
17	46351785	rsrs9895123	0.2654	G	A	0.1299	0.0168	1.21e-14	7.73214	0.00589007	0.00578032	0.00580259	1511	7
17	43493504	rsrs71373560	0.1968	T	C	0.1298	0.01935	2.19e-11	6.70801	0.000643411	0.000640313	0.000641085	1510	7
17	43493560	rsrs34915103	0.1968	G	C	0.1298	0.01935	2.2e-11	6.70801	0.000643411	0.000640313	0.000641085	1510	7
17	43495216	rsrs35884427	0.1968	A	G	0.1298	0.01935	2.27e-11	6.70801	0.000643411	0.000640313	0.000641085	1510	7
17	43659526	rsrs563993701	0.1988	T	C	0.1298	0.02057	3.1e-10	6.31016	5.25059e-05	4.82832e-05	4.91186e-05	1510	7
17	43487574	rsrs35327136	0.1928	A	C	0.1297	0.01943	2.81e-11	6.67524	0.000520412	0.000514457	0.000515774	1510	7
17	46434993	rsrs9906651	0.2704	A	G	0.1297	0.01664	7.22e-15	7.79447	0.00940731	0.00936785	0.009376	1511	7
17	46415551	rsrs9747133	0.2694	G	A	0.1297	0.01673	9.64e-15	7.75254	0.00686257	0.00676689	0.00678637	1511	7
17	44343004	rsrs2950706	0.2097	T	C	0.1296	0.01949	3.31e-11	6.64956	0.000441007	0.000433694	0.000435262	1510	7
17	43475929	rsrs2028078	0.1938	A	G	0.1295	0.01952	3.64e-11	6.63422	0.000399596	0.000391751	0.000393414	1510	7
17	43663780	rsrs573405751	0.2207	G	C	0.1295	0.01986	7.89e-11	6.52064	0.000193946	0.000185855	0.000187505	1510	7
17	46497380	rsrs5000249	0.2704	C	A	0.1295	0.01684	1.65e-14	7.69002	0.00430162	0.00418026	0.00420476	1511	7
17	43501591	rsrs55648326	0.1958	C	T	0.1293	0.01934	2.66e-11	6.68563	0.000556534	0.00055133	0.000552505	1510	7
17	43487424	rsrs35389313	0.1968	C	T	0.1293	0.01942	3.12e-11	6.65808	0.000465877	0.000458944	0.000460443	1510	7
17	44625866	rsrs199913382	0.2445	C	A	0.1293	0.02011	1.41e-10	6.42964	0.000109657	0.00010321	0.000104504	1510	7
17	44338869	rsrs2463514	0.1988	T	C	0.1293	0.02047	2.94e-10	6.31656	5.45995e-05	5.02705e-05	5.11276e-05	1510	7
17	43659975	rsrs543659018	0.1978	C	T	0.1293	0.02051	3.27e-10	6.30424	5.06431e-05	4.65172e-05	4.73329e-05	1510	7
17	43500587	rsrs62064646	0.1958	A	G	0.1292	0.01932	2.6e-11	6.68737	0.000562853	0.000557788	0.000558937	1510	7
17	43499839	rsrs12942666	0.1958	G	A	0.1292	0.01934	2.69e-11	6.68046	0.000538232	0.000532638	0.000533887	1510	7
17	43484598	rsrs73984391	0.1938	T	G	0.129	0.0194	3.31e-11	6.64948	0.000440782	0.000433466	0.000435035	1510	7
17	44252468	rsrs576904891	0.1899	A	G	0.129	0.01992	1.04e-10	6.4759	0.000146386	0.000139041	0.000140526	1510	7
17	43483551	rsrs56236914	0.1938	T	C	0.1289	0.01942	3.64e-11	6.63749	0.000408064	0.000400317	0.000401963	1510	7
17	43522775	rsrs535598311	0.1859	T	TTGTG	0.1289	0.01987	9.81e-11	6.48717	0.000157101	0.00014955	0.00015108	1510	7
17	46401318	rsrs7210445	0.2694	G	A	0.1289	0.01655	7.57e-15	7.78852	0.00899452	0.00894427	0.00895461	1511	7
17	43504525	rsrs199883901	0.1998	AC	A	0.1288	0.01934	3.05e-11	6.65977	0.000470972	0.000464122	0.000465605	1510	7
17	43487217	rsrs36078910	0.1968	A	G	0.1288	0.01938	3.34e-11	6.64603	0.000431086	0.000423635	0.000425227	1510	7
17	43480701	rsrs62064600	0.1938	A	G	0.1288	0.01949	4.35e-11	6.60852	0.00033892	0.000330546	0.000332298	1510	7
17	43485551	rsrs62064637	0.1938	G	T	0.1287	0.01941	3.76e-11	6.6306	0.000390423	0.000382478	0.000384159	1510	7
17	44252461	rsrs558257469	0.1899	G	C	0.1286	0.01993	1.2e-10	6.45258	0.000126517	0.000119617	0.000121008	1510	7
17	46401400	rsrs7214589	0.2694	C	T	0.1286	0.01657	9.41e-15	7.76101	0.00731322	0.00722557	0.00724345	1511	7
17	44347165	rsrs569948327	0.2078	C	T	0.1284	0.02021	2.3e-10	6.35329	6.83866e-05	6.34137e-05	6.44025e-05	1510	7
17	43687393	rsrs411305	0.2008	T	C	0.1283	0.02015	2.16e-10	6.36725	7.45198e-05	6.92885e-05	7.03304e-05	1510	7
17	44339744	rsrs67671346	0.2018	T	TC	0.1283	0.02026	2.63e-10	6.33268	6.02586e-05	5.5654e-05	5.65673e-05	1510	7
17	44339747	rsrs67404079	0.2018	T	TC	0.1283	0.02026	2.63e-10	6.33268	6.02586e-05	5.5654e-05	5.65673e-05	1510	7
17	44358347	rsrs560445861	0.1899	T	TAG	0.1281	0.02018	2.4e-10	6.34787	6.61459e-05	6.12715e-05	6.224e-05	1510	7
17	43484496	rsrs62064603	0.1938	T	C	0.128	0.01942	4.91e-11	6.59114	0.000303326	0.000294799	0.000296571	1510	7
17	43474668	rsrs62064598	0.1938	G	C	0.1279	0.01943	5.18e-11	6.5826	0.000287259	0.000278705	0.000280477	1510	7
17	43484903	rsrs1808189	0.1938	C	T	0.1278	0.01941	5.14e-11	6.58423	0.000290258	0.000281708	0.00028348	1510	7
17	44342482	rsrs112528980	0.2028	G	GT	0.1276	0.01984	1.4e-10	6.43145	0.000110902	0.000104419	0.000105721	1510	7
17	44213187	rsrs575112434	0.1998	T	G	0.1274	0.01957	8.2e-11	6.50996	0.000181317	0.000173385	0.000174999	1510	7
17	44213164	rsrs12150319	0.1998	A	C	0.1274	0.01958	8.6e-11	6.50664	0.00017756	0.00016968	0.000171282	1510	7
17	44326712	rsrs539219056	0.1928	C	T	0.1274	0.01985	1.53e-10	6.41814	0.000102091	9.58721e-05	9.71191e-05	1510	7
17	46400653	rsrs4451990	0.2674	G	A	0.1274	0.01659	1.79e-14	7.67932	0.00397265	0.003851	0.00387553	1511	7
17	44364584	rsrs564007266	0.2058	T	C	0.1272	0.01977	1.4e-10	6.43399	0.000112669	0.000106135	0.000107448	1510	7
17	44307193	rsrs2532395	0.2296	T	C	0.1272	0.01997	2.09e-10	6.36955	7.55875e-05	7.0313e-05	7.13638e-05	1510	7
17	43471489	rsrs4763	0.1909	A	G	0.1271	0.01971	1.27e-10	6.4485	0.000123335	0.000116515	0.000117889	1510	7
17	44315946	rsrs564169048	0.1889	T	TTA	0.1271	0.02005	2.54e-10	6.33915	6.26996e-05	5.79811e-05	5.89177e-05	1510	7
17	43479748	rsrs55793500	0.1938	C	T	0.1267	0.01942	7.58e-11	6.5242	0.00019835	0.00019021	0.000191871	1510	7
17	44315987	rsrs528330857	0.1899	A	G	0.1266	0.02002	2.8e-10	6.32368	5.70279e-05	5.25786e-05	5.34602e-05	1510	7
17	44351298	rsrs533425051	0.2097	A	G	0.1263	0.01985	2.15e-10	6.36272	7.24715e-05	6.73249e-05	6.83493e-05	1510	7
17	44355173	rsrs111446248	0.1918	C	T	0.1263	0.01998	2.88e-10	6.32132	5.62122e-05	5.18029e-05	5.26764e-05	1510	7
17	44311200	rsrs2693333	0.2306	C	T	0.1262	0.0199	2.48e-10	6.34171	6.36908e-05	5.89269e-05	5.98728e-05	1510	7
17	43959596	rsrs544055237	0.2396	C	CT	0.126	0.01883	2.51e-11	6.69145	0.000577913	0.000573188	0.000574273	1510	7
9	136138765	rsrs587729126	0.1839	G	GCGCCCACCACTA	0.1258	0.01921	6.56e-11	6.54867	0.310847	0.320803	0.318819	1006	7
17	44007773	rsrs67236531	0.2396	C	CAAAA	0.1257	0.01886	2.99e-11	6.6649	0.000486798	0.000480218	0.000481651	1510	7
17	44346039	rsrs570571928	0.2117	G	A	0.1256	0.01933	9.01e-11	6.49767	0.000167819	0.000160086	0.000161656	1510	7
17	43987801	rsrs56189701	0.2386	C	T	0.1255	0.01892	3.68e-11	6.63319	0.000396966	0.000389091	0.00039076	1510	7
17	44782224	rsrs146122400	0.2048	AGT	A	0.1254	0.01979	2.58e-10	6.33653	6.17008e-05	5.70286e-05	5.79557e-05	1510	7
17	44699851	rsrs116956554	0.2197	A	G	0.1253	0.01978	2.64e-10	6.33468	6.10041e-05	5.63645e-05	5.72849e-05	1510	7
17	43975360	rsrs151131666	0.2406	A	ATTACTGTATAAGCTGCTTATAT	0.1251	0.01884	3.55e-11	6.64013	0.000415045	0.000407383	0.000409014	1510	7
17	44311099	rsrs568589031	0.2336	A	G	0.1251	0.0194	1.27e-10	6.44845	0.000123297	0.000116478	0.000117851	1510	7
17	44311107	rsrs2532389	0.2336	C	G	0.1251	0.0194	1.27e-10	6.44845	0.000123297	0.000116478	0.000117851	1510	7
17	43964539	rsrs62055544	0.2406	G	A	0.125	0.01884	3.6e-11	6.63482	0.000401134	0.000393306	0.000394966	1510	7
17	44351743	rsrs2696541	0.2107	A	G	0.125	0.01971	2.47e-10	6.34196	6.37885e-05	5.90202e-05	5.9967e-05	1510	7
17	44007785	rsrs113912415	0.2366	G	A	0.1249	0.01894	4.8e-11	6.59451	0.00030991	0.000301402	0.000303172	1510	7
17	44351600	rsrs2732707	0.2127	T	C	0.1249	0.01977	2.9e-10	6.31765	5.49653e-05	5.06179e-05	5.14788e-05	1510	7
17	43973080	rsrs74548327	0.2396	G	A	0.1248	0.01883	3.82e-11	6.62772	0.000383274	0.000375256	0.000376949	1510	7
17	43979468	rsrs62056800	0.2396	A	T	0.1248	0.01884	3.95e-11	6.6242	0.000374726	0.000366626	0.000368333	1510	7
17	43979504	rsrs62056801	0.2396	A	G	0.1248	0.01884	3.96e-11	6.6242	0.000374726	0.000366626	0.000368333	1510	7
17	43973652	rsrs62056780	0.2396	T	C	0.1248	0.01884	4e-11	6.6242	0.000374726	0.000366626	0.000368333	1510	7
17	43969136	rsrs17770296	0.2396	T	C	0.1248	0.01885	3.94e-11	6.62069	0.000366382	0.000358208	0.000359928	1510	7
17	44310961	rsrs570664517	0.2157	AT	A	0.1248	0.01888	4.28e-11	6.61017	0.000342521	0.000334169	0.000335918	1510	7
17	43985247	rsrs62056811	0.2406	T	C	0.1247	0.01882	3.85e-11	6.62593	0.000378895	0.000370835	0.000372535	1510	7
17	43974343	rsrs534193614	0.2396	T	TCGC	0.1247	0.01883	3.97e-11	6.62241	0.000370445	0.000362307	0.00036402	1510	7
17	43968219	rsrs17691466	0.2396	G	A	0.1247	0.01883	3.9e-11	6.62241	0.000370445	0.000362307	0.00036402	1510	7
17	43973121	rsrs111972148	0.2396	C	G	0.1247	0.01883	3.99e-11	6.62241	0.000370445	0.000362307	0.00036402	1510	7
17	43972581	rsrs74457229	0.2396	T	C	0.1247	0.01883	4e-11	6.62241	0.000370445	0.000362307	0.00036402	1510	7
17	43974354	rsrs113161176	0.2396	A	G	0.1247	0.01883	3.97e-11	6.62241	0.000370445	0.000362307	0.00036402	1510	7
17	43979971	rsrs2082068	0.2396	T	C	0.1247	0.01883	4.06e-11	6.62241	0.000370445	0.000362307	0.00036402	1510	7
17	43974549	rsrs62056783	0.2396	C	G	0.1247	0.01883	4e-11	6.62241	0.000370445	0.000362307	0.00036402	1510	7
17	43964561	rsrs62055545	0.2396	T	C	0.1247	0.01884	4.12e-11	6.6189	0.000362196	0.000353988	0.000355713	1510	7
17	43964567	rsrs62055546	0.2396	C	A	0.1247	0.01884	4.12e-11	6.6189	0.000362196	0.000353988	0.000355713	1510	7
17	43973899	rsrs62056781	0.2396	C	T	0.1247	0.01884	4.06e-11	6.6189	0.000362196	0.000353988	0.000355713	1510	7
17	43979622	rsrs113834264	0.2396	A	G	0.1247	0.01884	3.98e-11	6.6189	0.000362196	0.000353988	0.000355713	1510	7
17	44341870	rsrs572858137	0.2078	C	A	0.1247	0.01932	1.17e-10	6.45445	0.000128001	0.000121065	0.000122463	1510	7
17	43849415	rsrs79730878	0.2455	C	T	0.1246	0.01857	2.17e-11	6.70975	0.000650706	0.000647802	0.000648537	1510	7
17	43971206	rsrs560623594	0.2396	C	CTAATT	0.1246	0.01882	4.03e-11	6.62062	0.00036621	0.000358035	0.000359754	1510	7
17	43971457	rsrs76594404	0.2396	C	G	0.1246	0.01882	4.02e-11	6.62062	0.00036621	0.000358035	0.000359754	1510	7
17	43971481	rsrs80233201	0.2396	C	T	0.1246	0.01882	4.03e-11	6.62062	0.00036621	0.000358035	0.000359754	1510	7
17	43983159	rsrs75617973	0.2396	C	T	0.1246	0.01882	4.09e-11	6.62062	0.00036621	0.000358035	0.000359754	1510	7
17	43971604	rsrs62056778	0.2396	G	C	0.1246	0.01882	4.02e-11	6.62062	0.00036621	0.000358035	0.000359754	1510	7
17	43971785	rsrs11575895	0.2396	G	A	0.1246	0.01882	4.02e-11	6.62062	0.00036621	0.000358035	0.000359754	1510	7
17	43971937	rsrs62056779	0.2396	A	C	0.1246	0.01882	4.01e-11	6.62062	0.00036621	0.000358035	0.000359754	1510	7
17	43980762	rsrs62056802	0.2396	G	A	0.1246	0.01883	4.15e-11	6.6171	0.000358055	0.000349814	0.000351545	1510	7
17	43981831	rsrs113029914	0.2396	T	A	0.1246	0.01883	4.15e-11	6.6171	0.000358055	0.000349814	0.000351545	1510	7
17	43978306	rsrs56306380	0.2396	A	G	0.1246	0.01883	4.12e-11	6.6171	0.000358055	0.000349814	0.000351545	1510	7
17	43982069	rsrs367820416	0.2396	G	T	0.1246	0.01883	4.14e-11	6.6171	0.000358055	0.000349814	0.000351545	1510	7
17	43978308	rsrs55841786	0.2396	C	T	0.1246	0.01883	4.11e-11	6.6171	0.000358055	0.000349814	0.000351545	1510	7
17	43975285	rsrs62056786	0.2396	C	T	0.1246	0.01883	4.12e-11	6.6171	0.000358055	0.000349814	0.000351545	1510	7
17	43980998	rsrs112003140	0.2396	A	G	0.1246	0.01883	4.14e-11	6.6171	0.000358055	0.000349814	0.000351545	1510	7
17	43978625	rsrs1560311	0.2396	C	T	0.1246	0.01883	4.11e-11	6.6171	0.000358055	0.000349814	0.000351545	1510	7
17	43972142	rsrs11575896	0.2396	A	G	0.1246	0.01883	4.01e-11	6.6171	0.000358055	0.000349814	0.000351545	1510	7
17	43981795	rsrs113589236	0.2396	A	G	0.1246	0.01883	4.14e-11	6.6171	0.000358055	0.000349814	0.000351545	1510	7
17	43978295	rsrs55691306	0.2396	C	G	0.1246	0.01883	4.11e-11	6.6171	0.000358055	0.000349814	0.000351545	1510	7
17	43981103	rsrs111689007	0.2396	A	C	0.1246	0.01883	4.15e-11	6.6171	0.000358055	0.000349814	0.000351545	1510	7
17	43975417	rsrs62056790	0.2396	A	G	0.1246	0.01883	4.17e-11	6.6171	0.000358055	0.000349814	0.000351545	1510	7
17	43975415	rsrs62056789	0.2396	C	A	0.1246	0.01883	4.17e-11	6.6171	0.000358055	0.000349814	0.000351545	1510	7
17	43976644	rsrs62056792	0.2396	A	G	0.1246	0.01884	4.32e-11	6.61359	0.000350095	0.000341795	0.000343535	1510	7
17	43973413	rsrs78720789	0.2396	G	A	0.1246	0.01884	4.16e-11	6.61359	0.000350095	0.000341795	0.000343535	1510	7
17	43976627	rsrs77561671	0.2396	T	G	0.1246	0.01884	4.32e-11	6.61359	0.000350095	0.000341795	0.000343535	1510	7
17	44016157	rsrs62061725	0.2396	C	G	0.1246	0.01886	4.42e-11	6.60657	0.000334737	0.000326339	0.000328094	1510	7
17	44016341	rsrs62061726	0.2396	A	G	0.1246	0.01886	4.4e-11	6.60657	0.000334737	0.000326339	0.000328094	1510	7
17	44016601	rsrs532869080	0.2396	AG	A	0.1246	0.01886	4.49e-11	6.60657	0.000334737	0.000326339	0.000328094	1510	7
17	44016011	rsrs544670953	0.2396	AT	A	0.1246	0.01886	4.4e-11	6.60657	0.000334737	0.000326339	0.000328094	1510	7
17	44016462	rsrs113537106	0.2396	G	A	0.1246	0.01886	4.47e-11	6.60657	0.000334737	0.000326339	0.000328094	1510	7
17	43991515	rsrs544990728	0.2366	G	T	0.1246	0.01891	5e-11	6.58911	0.000299412	0.000290876	0.000292648	1510	7
17	44342404	rsrs545089385	0.2107	C	A	0.1246	0.01918	9.14e-11	6.49635	0.00016643	0.00015872	0.000160285	1510	7
17	44339665	rsrs2732683	0.2117	G	C	0.1246	0.01921	9.52e-11	6.48621	0.000156155	0.000148622	0.000150148	1510	7
17	44339651	rsrs36036607	0.2117	C	T	0.1246	0.01921	9.52e-11	6.48621	0.000156155	0.000148622	0.000150148	1510	7
17	44339675	rsrs2732682	0.2117	C	T	0.1246	0.01921	9.52e-11	6.48621	0.000156155	0.000148622	0.000150148	1510	7
17	44255550	rsrs551752654	0.1958	G	A	0.1246	0.01936	1.35e-10	6.43595	0.000114052	0.00010748	0.000108801	1510	7
17	43682098	rsrs531195924	0.2296	C	A	0.1246	0.01956	2.04e-10	6.37014	7.58624e-05	7.05767e-05	7.16298e-05	1510	7
17	44285475	rsrs535893493	0.2078	CA	C	0.1246	0.0197	2.75e-10	6.32487	5.74471e-05	5.29774e-05	5.38631e-05	1510	7
17	44260845	rsrs561617862	0.1978	A	G	0.1246	0.01974	3.03e-10	6.31206	5.31174e-05	4.88635e-05	4.97053e-05	1510	7
17	44351087	rsrs557129713	0.2117	C	T	0.1246	0.01979	3.34e-10	6.29611	4.81934e-05	4.41979e-05	4.49871e-05	1510	5
17	43970012	rsrs146712066	0.2396	CAG	C	0.1245	0.01881	4.1e-11	6.61882	0.000362019	0.000353809	0.000355535	1510	7
17	43969995	rsrs62056776	0.2396	T	C	0.1245	0.01881	4.09e-11	6.61882	0.000362019	0.000353809	0.000355535	1510	7
17	43969952	rsrs62056775	0.2396	C	T	0.1245	0.01881	4.1e-11	6.61882	0.000362019	0.000353809	0.000355535	1510	7
17	43969901	rsrs62056774	0.2396	A	G	0.1245	0.01881	4.1e-11	6.61882	0.000362019	0.000353809	0.000355535	1510	7
17	43969833	rsrs62056773	0.2396	G	A	0.1245	0.01881	4.11e-11	6.61882	0.000362019	0.000353809	0.000355535	1510	7
17	43969686	rsrs62056761	0.2396	A	T	0.1245	0.01881	4.11e-11	6.61882	0.000362019	0.000353809	0.000355535	1510	7
17	43969019	rsrs55877243	0.2396	C	T	0.1245	0.01881	4.12e-11	6.61882	0.000362019	0.000353809	0.000355535	1510	7
17	43968937	rsrs55895732	0.2396	C	T	0.1245	0.01881	4.12e-11	6.61882	0.000362019	0.000353809	0.000355535	1510	7
17	43968874	rsrs55943606	0.2396	G	A	0.1245	0.01881	4.11e-11	6.61882	0.000362019	0.000353809	0.000355535	1510	7
17	43968994	rsrs55960528	0.2396	C	T	0.1245	0.01881	4.12e-11	6.61882	0.000362019	0.000353809	0.000355535	1510	7
17	43970108	rsrs78729125	0.2396	A	C	0.1245	0.01882	4.1e-11	6.6153	0.000353958	0.000345686	0.000347422	1510	7
17	43966910	rsrs541171022	0.2386	AAGG	A	0.1245	0.01882	4.25e-11	6.6153	0.000353958	0.000345686	0.000347422	1510	7
17	43970303	rsrs62056777	0.2396	A	G	0.1245	0.01882	4.08e-11	6.6153	0.000353958	0.000345686	0.000347422	1510	7
17	43984669	rsrs62056809	0.2396	G	A	0.1245	0.01883	4.23e-11	6.61179	0.000346089	0.000337761	0.000339506	1510	7
17	43984646	rsrs62056808	0.2396	C	T	0.1245	0.01883	4.24e-11	6.61179	0.000346089	0.000337761	0.000339506	1510	7
17	43984672	rsrs62056810	0.2396	C	T	0.1245	0.01883	4.22e-11	6.61179	0.000346089	0.000337761	0.000339506	1510	7
17	43989159	rsrs551502648	0.2396	GC	G	0.1245	0.01883	4.23e-11	6.61179	0.000346089	0.000337761	0.000339506	1510	7
17	43988884	rsrs62056837	0.2396	C	T	0.1245	0.01883	4.21e-11	6.61179	0.000346089	0.000337761	0.000339506	1510	7
17	43989898	rsrs112116311	0.2396	G	T	0.1245	0.01883	4.36e-11	6.61179	0.000346089	0.000337761	0.000339506	1510	7
17	43989689	rsrs62056840	0.2396	C	T	0.1245	0.01883	4.33e-11	6.61179	0.000346089	0.000337761	0.000339506	1510	7
17	43989509	rsrs542122120	0.2396	T	TA	0.1245	0.01883	4.3e-11	6.61179	0.000346089	0.000337761	0.000339506	1510	7
17	43989149	rsrs199995459	0.2396	AAC	A	0.1245	0.01883	4.23e-11	6.61179	0.000346089	0.000337761	0.000339506	1510	7
17	43989129	rsrs66760063	0.2396	C	CA	0.1245	0.01883	4.22e-11	6.61179	0.000346089	0.000337761	0.000339506	1510	7
17	43989087	rsrs62056838	0.2396	G	A	0.1245	0.01883	4.22e-11	6.61179	0.000346089	0.000337761	0.000339506	1510	7
17	43972025	rsrs546638784	0.2396	T	TC	0.1245	0.01884	4.42e-11	6.60828	0.000338407	0.000330031	0.000331783	1510	7
17	44015816	rsrs12150242	0.2396	G	A	0.1245	0.01886	4.47e-11	6.60127	0.000323585	0.000315131	0.000316894	1510	7
17	44013964	rsrs55939347	0.2386	TC	T	0.1245	0.01914	8.83e-11	6.5047	0.000175407	0.000167559	0.000169154	1510	7
17	44339608	rsrs79947689	0.2117	G	A	0.1245	0.01917	9.3e-11	6.49452	0.000164529	0.00015685	0.000158408	1510	7
17	43965680	rsrs62055550	0.2396	A	G	0.1244	0.01881	4.31e-11	6.6135	0.000349905	0.000341604	0.000343344	1510	7
17	43966749	rsrs62055556	0.2396	C	T	0.1244	0.01881	4.3e-11	6.6135	0.000349905	0.000341604	0.000343344	1510	7
17	43966795	rsrs62055557	0.2396	A	C	0.1244	0.01881	4.3e-11	6.6135	0.000349905	0.000341604	0.000343344	1510	7
17	43966955	rsrs62055558	0.2396	G	A	0.1244	0.01881	4.28e-11	6.6135	0.000349905	0.000341604	0.000343344	1510	7
17	43989909	rsrs78209533	0.2396	G	A	0.1244	0.01883	4.36e-11	6.60648	0.000334532	0.000326133	0.000327889	1510	7
17	43990041	rsrs62056841	0.2396	C	A	0.1244	0.01883	4.39e-11	6.60648	0.000334532	0.000326133	0.000327889	1510	7
17	43990072	rsrs79860128	0.2396	G	A	0.1244	0.01883	4.4e-11	6.60648	0.000334532	0.000326133	0.000327889	1510	7
17	43992305	rsrs55933304	0.2396	A	G	0.1244	0.01883	4.48e-11	6.60648	0.000334532	0.000326133	0.000327889	1510	7
17	43992244	rsrs56042957	0.2396	A	G	0.1244	0.01883	4.5e-11	6.60648	0.000334532	0.000326133	0.000327889	1510	7
17	43992283	rsrs55810795	0.2396	G	A	0.1244	0.01883	4.47e-11	6.60648	0.000334532	0.000326133	0.000327889	1510	7
17	43992233	rsrs55788678	0.2396	T	C	0.1244	0.01883	4.49e-11	6.60648	0.000334532	0.000326133	0.000327889	1510	7
17	44015464	rsrs12150230	0.2396	G	A	0.1244	0.01885	4.74e-11	6.59947	0.00031988	0.000311409	0.000313175	1510	7
17	44015624	rsrs12150576	0.2396	A	G	0.1244	0.01886	4.81e-11	6.59597	0.000312813	0.000304316	0.000306084	1510	7
17	43977748	rsrs571506818	0.2386	GGCTGGCCCATA	G	0.1244	0.01886	4.75e-11	6.59597	0.000312813	0.000304316	0.000306084	1510	7
17	44358146	rsrs575972824	0.2137	A	G	0.1244	0.01923	1.08e-10	6.46906	0.000140243	0.000133026	0.000134484	1510	7
17	43965955	rsrs62055552	0.2396	G	A	0.1243	0.01881	4.36e-11	6.60819	0.000338205	0.000329828	0.00033158	1510	7
17	43966178	rsrs62055553	0.2396	A	C	0.1243	0.01881	4.41e-11	6.60819	0.000338205	0.000329828	0.00033158	1510	7
17	43966608	rsrs111941646	0.2396	T	A	0.1243	0.01881	4.32e-11	6.60819	0.000338205	0.000329828	0.00033158	1510	7
17	43990662	rsrs9944484	0.2396	A	G	0.1243	0.01882	4.46e-11	6.60468	0.000330699	0.000322279	0.000324037	1510	7
17	43987184	rsrs111447859	0.2396	C	T	0.1243	0.01883	4.53e-11	6.60117	0.00032337	0.000314914	0.000316678	1510	7
17	43974476	rsrs80346216	0.2406	T	G	0.1243	0.01883	4.66e-11	6.60117	0.00032337	0.000314914	0.000316678	1510	7
17	43974477	rsrs76632685	0.2406	T	A	0.1243	0.01883	4.66e-11	6.60117	0.00032337	0.000314914	0.000316678	1510	7
17	43987154	rsrs62056812	0.2396	A	G	0.1243	0.01883	4.52e-11	6.60117	0.00032337	0.000314914	0.000316678	1510	7
17	43986992	rsrs7502888	0.2396	C	G	0.1243	0.01883	4.55e-11	6.60117	0.00032337	0.000314914	0.000316678	1510	7
17	43994358	rsrs111541901	0.2396	T	C	0.1243	0.01884	4.78e-11	6.59766	0.000316215	0.000307729	0.000309496	1510	7
17	43994386	rsrs17649518	0.2396	A	C	0.1243	0.01884	4.78e-11	6.59766	0.000316215	0.000307729	0.000309496	1510	7
17	43992939	rsrs62056856	0.2396	C	T	0.1243	0.01884	4.75e-11	6.59766	0.000316215	0.000307729	0.000309496	1510	7
17	43992806	rsrs62056851	0.2396	G	A	0.1243	0.01884	4.73e-11	6.59766	0.000316215	0.000307729	0.000309496	1510	7
17	43994435	rsrs62056859	0.2396	G	A	0.1243	0.01884	4.77e-11	6.59766	0.000316215	0.000307729	0.000309496	1510	7
17	44344219	rsrs532593319	0.2087	T	C	0.1243	0.01904	7.34e-11	6.52836	0.000203629	0.000195435	0.000197108	1510	7
17	44344222	rsrs548109274	0.2087	G	C	0.1243	0.01904	7.34e-11	6.52836	0.000203629	0.000195435	0.000197108	1510	7
17	43664231	rsrs1706741	0.2286	G	T	0.1243	0.01961	2.62e-10	6.3386	6.24887e-05	5.778e-05	5.87145e-05	1510	7
17	43965063	rsrs113327263	0.2396	C	T	0.1242	0.01881	4.58e-11	6.60287	0.000326906	0.000318467	0.000320228	1510	7
17	43959752	rsrs2006305	0.2396	T	A	0.1242	0.01881	4.62e-11	6.60287	0.000326906	0.000318467	0.000320228	1510	7
17	43959661	rsrs2019816	0.2396	A	G	0.1242	0.01881	4.65e-11	6.60287	0.000326906	0.000318467	0.000320228	1510	7
17	43986420	rsrs4371195	0.2396	G	A	0.1242	0.01883	4.72e-11	6.59586	0.000312589	0.00030409	0.000305859	1510	7
17	43986432	rsrs12150125	0.2396	A	G	0.1242	0.01883	4.69e-11	6.59586	0.000312589	0.00030409	0.000305859	1510	7
17	44014981	rsrs62061723	0.2386	T	G	0.1242	0.01887	5.17e-11	6.58188	0.000285929	0.000277375	0.000279147	1510	7
17	44014982	rsrs62061724	0.2386	T	G	0.1242	0.01887	5.17e-11	6.58188	0.000285929	0.000277375	0.000279147	1510	7
17	44217020	rsrs541927337	0.1968	C	T	0.1242	0.01961	2.65e-10	6.3335	6.05652e-05	5.59462e-05	5.68624e-05	1510	7
17	43956305	rsrs563555797	0.2416	C	CTT	0.1241	0.01882	4.8e-11	6.59405	0.000309001	0.00030049	0.000302261	1510	7
17	43963416	rsrs112425426	0.2396	G	C	0.1241	0.01882	4.7e-11	6.59405	0.000309001	0.00030049	0.000302261	1510	7
17	43960600	rsrs56194412	0.2396	C	T	0.1241	0.01882	4.8e-11	6.59405	0.000309001	0.00030049	0.000302261	1510	7
17	43971238	rsrs138325961	0.2396	TTAGATACATCA	T	0.1241	0.01883	4.91e-11	6.59055	0.000302175	0.000293646	0.000295417	1510	7
17	43997520	rsrs17564223	0.2406	T	C	0.1241	0.01884	4.94e-11	6.58705	0.00029551	0.000286967	0.00028874	1510	7
17	43933579	rsrs62054832	0.2366	A	C	0.1241	0.01904	8.1e-11	6.51786	0.000190565	0.000182515	0.000184156	1510	7
17	43681149	rsrs537920412	0.2137	CA	C	0.1241	0.01946	1.98e-10	6.37718	7.92292e-05	7.381e-05	7.48907e-05	1510	7
17	43959113	rsrs55975673	0.2396	G	A	0.124	0.01881	4.83e-11	6.59224	0.000305452	0.000296931	0.000298702	1510	7
17	43959092	rsrs56343551	0.2396	T	G	0.124	0.01881	4.84e-11	6.59224	0.000305452	0.000296931	0.000298702	1510	7
17	43962017	rsrs62055541	0.2396	C	G	0.124	0.01882	4.88e-11	6.58874	0.000298704	0.000290167	0.00029194	1510	7
17	43960323	rsrs56365901	0.2396	G	A	0.124	0.01882	4.88e-11	6.58874	0.000298704	0.000290167	0.00029194	1510	7
17	43960325	rsrs55767267	0.2396	C	T	0.124	0.01882	4.88e-11	6.58874	0.000298704	0.000290167	0.00029194	1510	7
17	43991252	rsrs549533582	0.2396	A	AC	0.124	0.01883	5.08e-11	6.58524	0.000292116	0.000283568	0.000285341	1510	7
17	43995990	rsrs17649635	0.2396	G	A	0.124	0.01885	5.35e-11	6.57825	0.000279402	0.000270847	0.000272616	1510	7
17	43995139	rsrs200326647	0.2396	T	TTTTTTTTTTTC	0.124	0.01885	5.22e-11	6.57825	0.000279402	0.000270847	0.000272616	1510	7
17	44012989	rsrs62061719	0.2396	T	C	0.124	0.01885	5.28e-11	6.57825	0.000279402	0.000270847	0.000272616	1510	7
17	44012257	rsrs66755419	0.2406	C	CG	0.124	0.01886	5.36e-11	6.57476	0.000273269	0.000264716	0.000266483	1510	7
17	44009921	rsrs7501759	0.2396	G	A	0.124	0.01886	5.41e-11	6.57476	0.000273269	0.000264716	0.000266483	1510	7
17	44009876	rsrs62061712	0.2396	A	C	0.124	0.01886	5.42e-11	6.57476	0.000273269	0.000264716	0.000266483	1510	7
17	44343084	rsrs551092140	0.2097	G	T	0.124	0.01917	1.1e-10	6.46844	0.000139701	0.000132496	0.000133951	1510	7
17	44343392	rsrs553781537	0.2097	A	G	0.124	0.01917	1.1e-10	6.46844	0.000139701	0.000132496	0.000133951	1510	7
17	44342563	rsrs2429440	0.2097	G	A	0.124	0.01917	1.1e-10	6.46844	0.000139701	0.000132496	0.000133951	1510	7
17	44342513	rsrs2668713	0.2097	C	T	0.124	0.01917	1.1e-10	6.46844	0.000139701	0.000132496	0.000133951	1510	7
17	44342461	rsrs543604393	0.2097	AGCTT	A	0.124	0.01917	1.1e-10	6.46844	0.000139701	0.000132496	0.000133951	1510	7
17	44231932	rsrs575952052	0.1968	A	G	0.124	0.01923	1.25e-10	6.44826	0.000123147	0.000116332	0.000117704	1510	7
17	44269442	rsrs552350876	0.2078	C	A	0.124	0.01966	3.18e-10	6.30722	5.15727e-05	4.73983e-05	4.82238e-05	1510	7
17	43958736	rsrs62055525	0.2396	A	G	0.1239	0.01881	5.04e-11	6.58692	0.000295271	0.000286728	0.0002885	1510	7
17	43958744	rsrs112915466	0.2396	G	A	0.1239	0.01881	5.04e-11	6.58692	0.000295271	0.000286728	0.0002885	1510	7
17	44010452	rsrs62061714	0.2396	A	C	0.1239	0.01885	5.64e-11	6.57294	0.000270128	0.000261578	0.000263344	1510	7
17	44010405	rsrs62061713	0.2396	G	A	0.1239	0.01885	5.59e-11	6.57294	0.000270128	0.000261578	0.000263344	1510	7
17	44006956	rsrs62061708	0.2396	G	A	0.1239	0.01885	5.53e-11	6.57294	0.000270128	0.000261578	0.000263344	1510	7
17	44010364	rsrs4255816	0.2396	G	C	0.1239	0.01885	5.59e-11	6.57294	0.000270128	0.000261578	0.000263344	1510	7
17	44012260	rsrs62061718	0.2396	C	T	0.1239	0.01885	5.58e-11	6.57294	0.000270128	0.000261578	0.000263344	1510	7
17	44007727	rsrs62061710	0.2396	T	C	0.1239	0.01886	5.58e-11	6.56946	0.000264208	0.000255666	0.000257429	1510	7
17	44007764	rsrs62061711	0.2396	C	T	0.1239	0.01886	5.57e-11	6.56946	0.000264208	0.000255666	0.000257429	1510	7
17	44338285	rsrs2696432	0.2107	T	C	0.1239	0.01914	1.05e-10	6.47335	0.000144066	0.000136768	0.000138244	1510	7
17	44338433	rsrs2950656	0.2097	A	T	0.1239	0.01916	1.08e-10	6.4666	0.000138099	0.000130928	0.000132376	1510	7
17	44338422	rsrs2942185	0.2097	A	G	0.1239	0.01916	1.08e-10	6.4666	0.000138099	0.000130928	0.000132376	1510	7
17	44338404	rsrs528392237	0.2097	A	G	0.1239	0.01916	1.08e-10	6.4666	0.000138099	0.000130928	0.000132376	1510	7
17	44338280	rsrs2696431	0.2097	A	T	0.1239	0.01917	1.13e-10	6.46322	0.000135215	0.000128109	0.000129543	1510	7
17	44339354	rsrs113178301	0.2097	C	T	0.1239	0.01917	1.13e-10	6.46322	0.000135215	0.000128109	0.000129543	1510	7
17	44340021	rsrs572865475	0.2097	T	C	0.1239	0.01917	1.13e-10	6.46322	0.000135215	0.000128109	0.000129543	1510	7
17	44339513	rsrs34046424	0.2097	C	A	0.1239	0.01917	1.13e-10	6.46322	0.000135215	0.000128109	0.000129543	1510	7
17	44339712	rsrs2668687	0.2097	G	T	0.1239	0.01917	1.13e-10	6.46322	0.000135215	0.000128109	0.000129543	1510	7
17	44339375	rsrs80290584	0.2097	G	A	0.1239	0.01917	1.13e-10	6.46322	0.000135215	0.000128109	0.000129543	1510	7
17	44033097	rsrs375606901	0.2366	TTTTTTTTTTTC	T	0.1239	0.0192	1.25e-10	6.45312	0.000126945	0.000120035	0.000121427	1510	7
17	43958099	rsrs55721252	0.2396	C	T	0.1238	0.01881	5.25e-11	6.58161	0.000285437	0.000276883	0.000278654	1510	7
17	43957328	rsrs56249780	0.2396	T	C	0.1238	0.01881	5.32e-11	6.58161	0.000285437	0.000276883	0.000278654	1510	7
17	43957269	rsrs56101773	0.2396	C	T	0.1238	0.01881	5.33e-11	6.58161	0.000285437	0.000276883	0.000278654	1510	7
17	43957221	rsrs55894109	0.2396	T	C	0.1238	0.01881	5.34e-11	6.58161	0.000285437	0.000276883	0.000278654	1510	7
17	43958207	rsrs535791904	0.2396	CAAAAAAAT	C	0.1238	0.01881	5.24e-11	6.58161	0.000285437	0.000276883	0.000278654	1510	7
17	43958139	rsrs55876817	0.2396	C	A	0.1238	0.01881	5.24e-11	6.58161	0.000285437	0.000276883	0.000278654	1510	7
17	43953170	rsrs111321973	0.2396	T	C	0.1238	0.01882	5.37e-11	6.57811	0.000279152	0.000270596	0.000272366	1510	7
17	43956778	rsrs55653657	0.2396	G	A	0.1238	0.01882	5.38e-11	6.57811	0.000279152	0.000270596	0.000272366	1510	7
17	43953529	rsrs62055497	0.2396	G	A	0.1238	0.01882	5.34e-11	6.57811	0.000279152	0.000270596	0.000272366	1510	7
17	43953695	rsrs2188888	0.2396	C	T	0.1238	0.01882	5.34e-11	6.57811	0.000279152	0.000270596	0.000272366	1510	7
17	43953707	rsrs3919455	0.2396	T	C	0.1238	0.01882	5.34e-11	6.57811	0.000279152	0.000270596	0.000272366	1510	7
17	43953719	rsrs2214258	0.2396	C	G	0.1238	0.01882	5.33e-11	6.57811	0.000279152	0.000270596	0.000272366	1510	7
17	43953814	rsrs62055498	0.2396	A	G	0.1238	0.01882	5.34e-11	6.57811	0.000279152	0.000270596	0.000272366	1510	7
17	43956370	rsrs62055515	0.2396	T	G	0.1238	0.01883	5.52e-11	6.57461	0.000273015	0.000264462	0.000266229	1510	7
17	43956425	rsrs62055517	0.2396	T	C	0.1238	0.01883	5.52e-11	6.57461	0.000273015	0.000264462	0.000266229	1510	7
17	43956390	rsrs62055516	0.2396	C	T	0.1238	0.01883	5.52e-11	6.57461	0.000273015	0.000264462	0.000266229	1510	7
17	44011749	rsrs17564948	0.2396	G	A	0.1238	0.01884	5.67e-11	6.57113	0.000267022	0.000258475	0.000260239	1510	7
17	43999529	rsrs62058965	0.2396	C	G	0.1238	0.01884	5.64e-11	6.57113	0.000267022	0.000258475	0.000260239	1510	7
17	44011526	rsrs62061715	0.2396	G	A	0.1238	0.01884	5.64e-11	6.57113	0.000267022	0.000258475	0.000260239	1510	7
17	43996716	rsrs550396226	0.2396	G	GC	0.1238	0.01885	5.77e-11	6.56764	0.00026117	0.000252634	0.000254394	1510	7
17	44013475	rsrs79857651	0.2396	A	G	0.1238	0.01885	5.61e-11	6.56764	0.00026117	0.000252634	0.000254394	1510	7
17	44010661	rsrs113952577	0.2396	G	A	0.1238	0.01885	5.68e-11	6.56764	0.00026117	0.000252634	0.000254394	1510	7
17	44010984	rsrs78077519	0.2396	A	G	0.1238	0.01885	5.79e-11	6.56764	0.00026117	0.000252634	0.000254394	1510	7
17	44010463	rsrs200924217	0.2396	AC	A	0.1238	0.01885	5.63e-11	6.56764	0.00026117	0.000252634	0.000254394	1510	7
17	44006601	rsrs17564829	0.2396	C	T	0.1238	0.01885	5.69e-11	6.56764	0.00026117	0.000252634	0.000254394	1510	7
17	43996721	rsrs113271363	0.2386	G	C	0.1238	0.01885	5.82e-11	6.56764	0.00026117	0.000252634	0.000254394	1510	7
17	44339153	rsrs556965428	0.2107	G	A	0.1238	0.01916	1.16e-10	6.46138	0.000133663	0.000126593	0.000128019	1510	7
17	44339174	rsrs575310615	0.2107	T	C	0.1238	0.01916	1.16e-10	6.46138	0.000133663	0.000126593	0.000128019	1510	7
17	44357885	rsrs2696518	0.2087	G	T	0.1238	0.01934	1.67e-10	6.40124	9.19346e-05	8.60493e-05	8.72266e-05	1510	7
17	43956505	rsrs62055518	0.2396	C	A	0.1237	0.01881	5.4e-11	6.57629	0.000275938	0.000267383	0.000269152	1510	7
17	43952634	rsrs80348388	0.2396	T	A	0.1237	0.01882	5.43e-11	6.57279	0.000269872	0.000261322	0.000263088	1510	7
17	43952191	rsrs2055796	0.2396	T	A	0.1237	0.01882	5.48e-11	6.57279	0.000269872	0.000261322	0.000263088	1510	7
17	43956642	rsrs56364632	0.2396	C	T	0.1237	0.01882	5.39e-11	6.57279	0.000269872	0.000261322	0.000263088	1510	7
17	43951995	rsrs2055795	0.2396	T	C	0.1237	0.01882	5.49e-11	6.57279	0.000269872	0.000261322	0.000263088	1510	7
17	43997499	rsrs75046472	0.2396	T	A	0.1237	0.01884	5.86e-11	6.56582	0.000258164	0.000249635	0.000251393	1510	7
17	43999793	rsrs1476127	0.2396	A	G	0.1237	0.01884	5.84e-11	6.56582	0.000258164	0.000249635	0.000251393	1510	7
17	43948733	rsrs55673340	0.2396	T	C	0.1237	0.01885	5.92e-11	6.56233	0.000252515	0.000244003	0.000245755	1510	7
17	44006252	rsrs62061705	0.2396	C	T	0.1237	0.01885	5.8e-11	6.56233	0.000252515	0.000244003	0.000245755	1510	7
17	43996908	rsrs55760800	0.2396	G	T	0.1237	0.01885	5.88e-11	6.56233	0.000252515	0.000244003	0.000245755	1510	7
17	44006130	rsrs62059009	0.2396	C	T	0.1237	0.01885	5.84e-11	6.56233	0.000252515	0.000244003	0.000245755	1510	7
17	43946423	rsrs2316772	0.2416	C	A	0.1237	0.01888	6.46e-11	6.55191	0.000236348	0.000227905	0.000229639	1510	7
17	44341627	rsrs539081995	0.2087	T	G	0.1237	0.01918	1.23e-10	6.44943	0.000124048	0.00011721	0.000118587	1510	7
17	44341609	rsrs571886519	0.2087	C	T	0.1237	0.01918	1.23e-10	6.44943	0.000124048	0.00011721	0.000118587	1510	7
17	44113392	rsrs556115834	0.2247	A	T	0.1237	0.01925	1.45e-10	6.42597	0.000107187	0.000100812	0.000102092	1510	7
17	43954982	rsrs535514148	0.2396	T	TTCTCTTCCTCA	0.1236	0.01882	5.64e-11	6.56748	0.000260908	0.000252373	0.000254133	1510	7
17	43953179	rsrs140713557	0.2406	G	A	0.1236	0.01882	5.62e-11	6.56748	0.000260908	0.000252373	0.000254133	1510	7
17	43950444	rsrs531196238	0.2396	C	CA	0.1236	0.01884	6.03e-11	6.56051	0.000249606	0.000241104	0.000242854	1510	7
17	44001549	rsrs548703885	0.2396	GC	G	0.1236	0.01884	5.99e-11	6.56051	0.000249606	0.000241104	0.000242854	1510	7
17	44002555	rsrs17650063	0.2396	G	A	0.1236	0.01884	6.11e-11	6.56051	0.000249606	0.000241104	0.000242854	1510	7
17	43950195	rsrs2158072	0.2396	C	T	0.1236	0.01884	6.12e-11	6.56051	0.000249606	0.000241104	0.000242854	1510	7
17	43950533	rsrs62055490	0.2396	G	A	0.1236	0.01884	6.01e-11	6.56051	0.000249606	0.000241104	0.000242854	1510	7
17	43950394	rsrs62055488	0.2396	T	C	0.1236	0.01884	6.05e-11	6.56051	0.000249606	0.000241104	0.000242854	1510	7
17	44000610	rsrs8078495	0.2396	A	G	0.1236	0.01884	5.96e-11	6.56051	0.000249606	0.000241104	0.000242854	1510	7
17	44002595	rsrs17564703	0.2396	T	C	0.1236	0.01884	6.09e-11	6.56051	0.000249606	0.000241104	0.000242854	1510	7
17	44003133	rsrs147319425	0.2396	AAAG	A	0.1236	0.01884	6.05e-11	6.56051	0.000249606	0.000241104	0.000242854	1510	7
17	43949008	rsrs77092481	0.2396	T	C	0.1236	0.01885	6.09e-11	6.55703	0.000244153	0.000235673	0.000237416	1510	7
17	43949092	rsrs62055486	0.2396	G	T	0.1236	0.01885	6.16e-11	6.55703	0.000244153	0.000235673	0.000237416	1510	7
17	44006085	rsrs62059008	0.2396	G	A	0.1236	0.01886	6.31e-11	6.55355	0.000238828	0.000230372	0.000232109	1510	7
17	44338782	rsrs34081316	0.2107	A	AT	0.1236	0.01913	1.14e-10	6.46106	0.000133395	0.00012633	0.000127756	1510	7
17	44031540	rsrs55978005	0.2396	T	G	0.1236	0.01914	1.22e-10	6.45768	0.00013061	0.00012361	0.000125022	1510	7
17	44031946	rsrs55946323	0.2386	G	A	0.1236	0.01916	1.26e-10	6.45094	0.000125225	0.000118357	0.000119741	1510	7
17	44335895	rsrs72485539	0.2107	C	CAT	0.1236	0.01926	1.53e-10	6.41745	0.000101654	9.5449e-05	9.6693e-05	1510	7
17	44003446	rsrs56197117	0.2396	G	A	0.1235	0.01884	6.19e-11	6.5552	0.000241339	0.000232871	0.000234611	1510	7
17	44003397	rsrs55788597	0.2396	A	T	0.1235	0.01884	6.17e-11	6.5552	0.000241339	0.000232871	0.000234611	1510	7
17	44003580	rsrs371618052	0.2396	G	GA	0.1235	0.01884	6.25e-11	6.5552	0.000241339	0.000232871	0.000234611	1510	7
17	44003599	rsrs56249311	0.2396	T	C	0.1235	0.01884	6.25e-11	6.5552	0.000241339	0.000232871	0.000234611	1510	7
17	44004472	rsrs62059005	0.2396	G	A	0.1235	0.01884	6.31e-11	6.5552	0.000241339	0.000232871	0.000234611	1510	7
17	43949892	rsrs2106784	0.2396	T	C	0.1235	0.01884	6.24e-11	6.5552	0.000241339	0.000232871	0.000234611	1510	7
17	44003625	rsrs137941099	0.2396	TAA	T	0.1235	0.01884	6.27e-11	6.5552	0.000241339	0.000232871	0.000234611	1510	7
17	44001957	rsrs55685451	0.2396	G	T	0.1235	0.01884	6.29e-11	6.5552	0.000241339	0.000232871	0.000234611	1510	7
17	43948040	rsrs62055483	0.2396	T	C	0.1235	0.01885	6.36e-11	6.55172	0.000236075	0.000227634	0.000229367	1510	7
17	43994252	rsrs77926909	0.2406	C	T	0.1235	0.01885	6.43e-11	6.55172	0.000236075	0.000227634	0.000229367	1510	7
17	44030263	rsrs552174929	0.2396	AC	A	0.1235	0.01913	1.22e-10	6.45583	0.000129107	0.000122144	0.000123548	1510	7
17	44003893	rsrs62059004	0.2396	G	A	0.1234	0.01884	6.4e-11	6.54989	0.000233352	0.000224925	0.000226655	1510	7
17	43947928	rsrs56289364	0.2396	G	A	0.1234	0.01885	6.63e-11	6.54642	0.00022827	0.000219875	0.000221596	1510	7
17	43948977	rsrs55967721	0.2396	A	G	0.1234	0.01887	7e-11	6.53948	0.00021846	0.000210134	0.000211838	1510	7
17	44332200	rsrs373294137	0.2127	G	GT	0.1234	0.01899	8.97e-11	6.49816	0.000168331	0.000160591	0.000162162	1510	7
17	44032073	rsrs56317731	0.2396	G	A	0.1234	0.01914	1.31e-10	6.44723	0.00012236	0.000115565	0.000116933	1510	7
17	44309250	rsrs199632045	0.2068	TA	T	0.1234	0.01934	1.95e-10	6.38056	8.08968e-05	7.5413e-05	7.65071e-05	1510	7
17	44309255	rsrs62070952	0.2068	A	C	0.1234	0.01934	1.95e-10	6.38056	8.08968e-05	7.5413e-05	7.65071e-05	1510	7
17	44357796	rsrs548461223	0.1988	T	C	0.1234	0.01956	3.12e-10	6.30879	5.20695e-05	4.78693e-05	4.87001e-05	1510	7
9	136155000	rsrs635634	0.1849	T	C	0.1233	0.01912	1.26e-10	6.44874	0.165821	0.167774	0.167405	1006	7
17	44212211	rsrs548919143	0.2266	CA	C	0.1233	0.01865	4.15e-11	6.61126	0.000344918	0.000336583	0.000338329	1510	7
17	43956734	rsrs55768605	0.2396	A	C	0.1233	0.01881	6.13e-11	6.55502	0.000241067	0.0002326	0.00023434	1510	7
17	43949342	rsrs34739559	0.2396	A	G	0.1233	0.01887	7.15e-11	6.53418	0.000211258	0.000202992	0.000204682	1510	7
17	43945938	rsrs62055478	0.2396	T	C	0.1233	0.01889	7.32e-11	6.52726	0.000202221	0.000194041	0.000195711	1510	7
17	44322577	rsrs372745970	0.2256	C	G	0.1233	0.01899	9.36e-11	6.49289	0.000162851	0.0001552	0.000156752	1510	7
17	44030115	rsrs17650579	0.2396	T	C	0.1233	0.01913	1.28e-10	6.44537	0.000120951	0.000114192	0.000115553	1510	7
17	43684425	rsrs572380762	0.2515	A	AT	0.1232	0.01861	3.93e-11	6.6201	0.000364993	0.000356807	0.000358529	1510	7
17	44316509	rsrs149753849	0.2117	C	G	0.1232	0.0191	1.24e-10	6.45026	0.000124696	0.000117842	0.000119223	1510	7
17	44226331	rsrs576581426	0.2078	G	A	0.1232	0.0191	1.25e-10	6.45026	0.000124696	0.000117842	0.000119223	1510	7
17	43654468	rsrs62064364	0.2366	T	C	0.1232	0.01912	1.29e-10	6.44351	0.000119557	0.000112835	0.000114187	1510	7
17	44024749	rsrs544024852	0.2883	C	CT	0.1232	0.01916	1.39e-10	6.43006	0.000109948	0.000103492	0.000104789	1510	7
17	43958362	rsrs56356641	0.2475	G	T	0.1231	0.01877	6.04e-11	6.55834	0.000246189	0.0002377	0.000239446	1510	7
17	43944204	rsrs12150223	0.2396	C	T	0.1231	0.01885	7.33e-11	6.5305	0.000206404	0.000198183	0.000199863	1510	7
17	43944158	rsrs55781174	0.2396	T	C	0.1231	0.01885	7.32e-11	6.5305	0.000206404	0.000198183	0.000199863	1510	7
17	43997901	rsrs17649700	0.2406	C	G	0.1231	0.01885	7.41e-11	6.5305	0.000206404	0.000198183	0.000199863	1510	7
17	43946875	rsrs757055	0.2396	T	C	0.1231	0.01885	7.46e-11	6.5305	0.000206404	0.000198183	0.000199863	1510	7
17	43946642	rsrs2316774	0.2396	C	T	0.1231	0.01885	7.43e-11	6.5305	0.000206404	0.000198183	0.000199863	1510	7
17	43946838	rsrs739642	0.2396	A	C	0.1231	0.01885	7.46e-11	6.5305	0.000206404	0.000198183	0.000199863	1510	7
17	43945495	rsrs527658313	0.2396	G	A	0.1231	0.01886	7.42e-11	6.52704	0.000201938	0.000193761	0.000195431	1510	7
17	43945855	rsrs78637438	0.2396	A	G	0.1231	0.01886	7.47e-11	6.52704	0.000201938	0.000193761	0.000195431	1510	7
17	43946536	rsrs2316773	0.2396	T	C	0.1231	0.01886	7.37e-11	6.52704	0.000201938	0.000193761	0.000195431	1510	7
17	44029510	rsrs540404471	0.2396	T	TGATG	0.1231	0.01913	1.41e-10	6.43492	0.000113322	0.00010677	0.000108087	1510	7
17	44027316	rsrs62062796	0.2396	A	G	0.1231	0.01914	1.44e-10	6.43156	0.000110975	0.000104489	0.000105792	1510	7
17	44020314	rsrs62062772	0.2396	T	C	0.1231	0.01914	1.41e-10	6.43156	0.000110975	0.000104489	0.000105792	1510	7
17	44020545	rsrs62062773	0.2396	G	A	0.1231	0.01914	1.42e-10	6.43156	0.000110975	0.000104489	0.000105792	1510	7
17	44027383	rsrs62062798	0.2396	G	A	0.1231	0.01914	1.44e-10	6.43156	0.000110975	0.000104489	0.000105792	1510	7
17	44020282	rsrs62062771	0.2396	A	G	0.1231	0.01914	1.41e-10	6.43156	0.000110975	0.000104489	0.000105792	1510	7
17	44027366	rsrs62062797	0.2396	G	T	0.1231	0.01914	1.44e-10	6.43156	0.000110975	0.000104489	0.000105792	1510	7
17	44025359	rsrs563555863	0.2396	T	TTTG	0.1231	0.01915	1.46e-10	6.4282	0.00010868	0.000102261	0.00010355	1510	7
17	44025592	rsrs78026984	0.2396	C	G	0.1231	0.01917	1.53e-10	6.42149	0.000104242	9.79563e-05	9.92171e-05	1510	7
17	44025650	rsrs113395365	0.2396	C	T	0.1231	0.01917	1.53e-10	6.42149	0.000104242	9.79563e-05	9.92171e-05	1510	7
17	44025678	rsrs546885732	0.2396	GCT	G	0.1231	0.01917	1.53e-10	6.42149	0.000104242	9.79563e-05	9.92171e-05	1510	7
5	1284135	rsrs4449583	0.3489	T	C	0.123	0.01645	7.99e-14	7.4772	0.274975	0.277219	0.276772	523	7
17	43938394	rsrs74872829	0.2396	G	A	0.123	0.01884	7.54e-11	6.52866	0.000204016	0.000195818	0.000197493	1510	7
17	43938499	rsrs76329216	0.2396	A	G	0.123	0.01884	7.53e-11	6.52866	0.000204016	0.000195818	0.000197493	1510	7
17	43946318	rsrs753236	0.2396	C	T	0.123	0.0189	8.41e-11	6.50794	0.000179016	0.000171115	0.000172722	1510	7
17	44226325	rsrs561183899	0.2078	T	A	0.123	0.01911	1.34e-10	6.43642	0.000114387	0.000107805	0.000109128	1510	7
17	44027090	rsrs62062795	0.2396	T	C	0.123	0.01914	1.47e-10	6.42633	0.000107426	0.000101044	0.000102325	1510	7
17	44032597	rsrs56080482	0.2396	A	G	0.123	0.01914	1.47e-10	6.42633	0.000107426	0.000101044	0.000102325	1510	7
17	44019680	rsrs62062770	0.2396	C	T	0.123	0.01914	1.45e-10	6.42633	0.000107426	0.000101044	0.000102325	1510	7
17	44346393	rsrs2696561	0.2127	G	C	0.123	0.01915	1.49e-10	6.42298	0.000105208	9.8893e-05	0.00010016	1510	7
17	44025045	rsrs62062790	0.2396	T	C	0.123	0.01916	1.56e-10	6.41962	0.000103039	9.67907e-05	9.80438e-05	1510	7
17	44025273	rsrs62062791	0.2396	A	G	0.123	0.01916	1.55e-10	6.41962	0.000103039	9.67907e-05	9.80438e-05	1510	7
17	44025347	rsrs62062792	0.2396	C	T	0.123	0.01917	1.55e-10	6.41628	0.000100918	9.47363e-05	9.59755e-05	1510	7
17	44025407	rsrs111306685	0.2396	CT	C	0.123	0.01917	1.54e-10	6.41628	0.000100918	9.47363e-05	9.59755e-05	1510	7
17	44343192	rsrs555075975	0.2117	A	G	0.123	0.01927	1.9e-10	6.38298	8.21149e-05	7.65848e-05	7.76884e-05	1510	7
17	44313224	rsrs148033495	0.1968	G	A	0.123	0.01929	2.03e-10	6.37636	7.88278e-05	7.34242e-05	7.45017e-05	1510	7
17	43955487	rsrs17691328	0.2396	T	C	0.1229	0.01881	7.21e-11	6.53376	0.000210694	0.000202433	0.000204123	1510	7
17	43937460	rsrs76627340	0.2396	A	G	0.1229	0.01884	7.81e-11	6.52335	0.000197291	0.000189163	0.000190822	1510	7
17	43943000	rsrs62055468	0.2396	C	A	0.1229	0.01884	7.76e-11	6.52335	0.000197291	0.000189163	0.000190822	1510	7
17	43942820	rsrs62055467	0.2396	C	T	0.1229	0.01884	7.77e-11	6.52335	0.000197291	0.000189163	0.000190822	1510	7
17	43937633	rsrs79889833	0.2396	G	A	0.1229	0.01884	7.71e-11	6.52335	0.000197291	0.000189163	0.000190822	1510	7
17	43947171	rsrs75676226	0.2396	A	G	0.1229	0.01886	8.05e-11	6.51644	0.000188866	0.000180836	0.000182472	1510	7
17	44033802	rsrs17571781	0.2396	C	T	0.1229	0.01901	1.15e-10	6.46502	0.000136742	0.000129601	0.000131043	1510	7
17	44033488	rsrs62063266	0.2396	T	C	0.1229	0.01906	1.29e-10	6.44806	0.000122994	0.000116182	0.000117554	1510	7
17	44033468	rsrs62063265	0.2396	A	G	0.1229	0.01907	1.29e-10	6.44468	0.000120427	0.000113682	0.000115039	1510	7
17	44033401	rsrs62063264	0.2396	T	C	0.1229	0.01908	1.32e-10	6.4413	0.000117917	0.000111239	0.000112582	1510	7
17	44028183	rsrs62062803	0.2396	C	T	0.1229	0.01912	1.47e-10	6.42782	0.000108427	0.000102016	0.000103303	1510	7
17	44022376	rsrs75686108	0.2396	T	C	0.1229	0.01912	1.44e-10	6.42782	0.000108427	0.000102016	0.000103303	1510	7
17	44029178	rsrs76839282	0.2396	C	G	0.1229	0.01914	1.5e-10	6.42111	0.000103993	9.77153e-05	9.89745e-05	1510	7
17	44026394	rsrs62062794	0.2396	G	A	0.1229	0.01915	1.55e-10	6.41775	0.00010185	9.56382e-05	9.68835e-05	1510	7
17	44335579	rsrs139077859	0.2087	A	G	0.1229	0.01916	1.56e-10	6.41441	9.97534e-05	9.36085e-05	9.48398e-05	1510	7
17	44025033	rsrs62062789	0.2396	C	T	0.1229	0.01916	1.61e-10	6.41441	9.97534e-05	9.36085e-05	9.48398e-05	1510	7
17	44024865	rsrs62062787	0.2396	C	T	0.1229	0.01916	1.57e-10	6.41441	9.97534e-05	9.36085e-05	9.48398e-05	1510	7
17	44024906	rsrs62062788	0.2396	G	A	0.1229	0.01916	1.57e-10	6.41441	9.97534e-05	9.36085e-05	9.48398e-05	1510	7
17	44185431	rsrs62061820	0.2465	C	T	0.1228	0.01819	1.64e-11	6.75096	0.000851055	0.000854446	0.000853955	1510	7
17	43960341	rsrs56127309	0.2406	A	G	0.1228	0.01882	7.51e-11	6.52497	0.000199318	0.000191168	0.000192832	1510	7
17	43937162	rsrs62054842	0.2396	T	C	0.1228	0.01885	8.23e-11	6.51459	0.000186678	0.000178676	0.000180306	1510	7
17	43936804	rsrs62054839	0.2396	G	A	0.1228	0.01885	8.33e-11	6.51459	0.000186678	0.000178676	0.000180306	1510	7
17	43936812	rsrs62054840	0.2396	A	G	0.1228	0.01885	8.31e-11	6.51459	0.000186678	0.000178676	0.000180306	1510	7
17	43937104	rsrs62054841	0.2396	A	G	0.1228	0.01885	8.23e-11	6.51459	0.000186678	0.000178676	0.000180306	1510	7
17	43935888	rsrs55996632	0.2396	T	C	0.1228	0.01886	8.37e-11	6.51113	0.000182659	0.000174709	0.000176327	1510	7
17	43945931	rsrs2316771	0.2396	C	T	0.1228	0.01889	8.77e-11	6.50079	0.000171146	0.000163362	0.000164943	1510	7
17	44327958	rsrs112784142	0.2107	G	C	0.1228	0.01903	1.2e-10	6.45297	0.000126822	0.000119914	0.000121306	1510	7
17	44328668	rsrs531845455	0.2107	G	A	0.1228	0.01904	1.22e-10	6.44958	0.000124167	0.000117325	0.000118703	1510	7
17	44033394	rsrs62063263	0.2396	C	G	0.1228	0.01908	1.35e-10	6.43606	0.000114129	0.000107555	0.000108876	1510	7
17	44033169	rsrs113277432	0.2396	C	T	0.1228	0.01911	1.48e-10	6.42595	0.000107174	0.0001008	0.000102079	1510	7
17	44033188	rsrs112950348	0.2396	A	G	0.1228	0.01911	1.48e-10	6.42595	0.000107174	0.0001008	0.000102079	1510	7
17	44022593	rsrs62062780	0.2396	T	C	0.1228	0.01912	1.5e-10	6.42259	0.000104958	9.86508e-05	9.99162e-05	1510	7
17	44022577	rsrs62062779	0.2396	C	A	0.1228	0.01912	1.5e-10	6.42259	0.000104958	9.86508e-05	9.99162e-05	1510	7
17	44023087	rsrs62062782	0.2396	A	G	0.1228	0.01913	1.56e-10	6.41924	0.000102792	9.65507e-05	9.78022e-05	1510	7
17	44032915	rsrs17571739	0.2396	C	T	0.1228	0.01913	1.56e-10	6.41924	0.000102792	9.65507e-05	9.78022e-05	1510	7
17	44032956	rsrs62062813	0.2396	A	G	0.1228	0.01913	1.58e-10	6.41924	0.000102792	9.65507e-05	9.78022e-05	1510	7
17	44023828	rsrs34232924	0.2396	CGTG	C	0.1228	0.01913	1.57e-10	6.41924	0.000102792	9.65507e-05	9.78022e-05	1510	7
17	44032879	rsrs78555354	0.2396	G	A	0.1228	0.01913	1.55e-10	6.41924	0.000102792	9.65507e-05	9.78022e-05	1510	7
17	44023842	rsrs35163442	0.2396	A	G	0.1228	0.01913	1.58e-10	6.41924	0.000102792	9.65507e-05	9.78022e-05	1510	7
17	44028707	rsrs74903707	0.2396	A	G	0.1228	0.01914	1.59e-10	6.41588	0.000100673	9.44986e-05	9.57361e-05	1510	7
17	44027836	rsrs530564639	0.2396	G	GC	0.1228	0.01914	1.59e-10	6.41588	0.000100673	9.44986e-05	9.57361e-05	1510	7
17	44365487	rsrs2732611	0.2127	C	A	0.1228	0.01926	2.02e-10	6.37591	7.86082e-05	7.32132e-05	7.42889e-05	1510	7
17	43939399	rsrs56026232	0.2396	C	A	0.1227	0.01884	8.22e-11	6.51274	0.000184514	0.00017654	0.000178163	1510	7
17	43941476	rsrs62055462	0.2396	C	A	0.1227	0.01884	8.4e-11	6.51274	0.000184514	0.00017654	0.000178163	1510	7
17	43939432	rsrs56249080	0.2396	T	G	0.1227	0.01884	8.22e-11	6.51274	0.000184514	0.00017654	0.000178163	1510	7
17	43940188	rsrs62054858	0.2396	C	T	0.1227	0.01884	8.39e-11	6.51274	0.000184514	0.00017654	0.000178163	1510	7
17	43939609	rsrs56227067	0.2396	T	A	0.1227	0.01884	8.24e-11	6.51274	0.000184514	0.00017654	0.000178163	1510	7
17	43939255	rsrs56347602	0.2396	C	T	0.1227	0.01884	8.17e-11	6.51274	0.000184514	0.00017654	0.000178163	1510	7
17	43946707	rsrs739643	0.2396	C	T	0.1227	0.01884	8.29e-11	6.51274	0.000184514	0.00017654	0.000178163	1510	7
17	43939659	rsrs56299858	0.2396	A	G	0.1227	0.01884	8.23e-11	6.51274	0.000184514	0.00017654	0.000178163	1510	7
17	43939638	rsrs55719714	0.2396	A	G	0.1227	0.01884	8.24e-11	6.51274	0.000184514	0.00017654	0.000178163	1510	7
17	43939395	rsrs56100710	0.2396	T	A	0.1227	0.01884	8.22e-11	6.51274	0.000184514	0.00017654	0.000178163	1510	7
17	43936298	rsrs56136075	0.2396	A	C	0.1227	0.01885	8.44e-11	6.50928	0.000180541	0.00017262	0.000174231	1510	7
17	43934776	rsrs10445369	0.2396	G	A	0.1227	0.01886	8.67e-11	6.50583	0.00017666	0.000168793	0.000170392	1510	7
17	43934826	rsrs10445334	0.2396	G	T	0.1227	0.01886	8.63e-11	6.50583	0.00017666	0.000168793	0.000170392	1510	7
17	43934896	rsrs10445335	0.2396	A	T	0.1227	0.01886	8.55e-11	6.50583	0.00017666	0.000168793	0.000170392	1510	7
17	43934948	rsrs10445336	0.2396	G	A	0.1227	0.01886	8.53e-11	6.50583	0.00017666	0.000168793	0.000170392	1510	7
17	43934314	rsrs62054834	0.2396	C	T	0.1227	0.01887	8.77e-11	6.50238	0.000172868	0.000165057	0.000166644	1510	7
17	44021744	rsrs4479290	0.2396	C	T	0.1227	0.01912	1.58e-10	6.41736	0.000101603	9.53993e-05	9.66429e-05	1510	7
17	44033132	rsrs113520245	0.2396	T	C	0.1227	0.01912	1.53e-10	6.41736	0.000101603	9.53993e-05	9.66429e-05	1510	7
17	44028045	rsrs62062802	0.2396	T	G	0.1227	0.01914	1.61e-10	6.41066	9.7461e-05	9.13902e-05	9.26061e-05	1510	7
17	44356682	rsrs577019110	0.2127	A	G	0.1227	0.01924	1.96e-10	6.37734	7.9305e-05	7.38828e-05	7.49641e-05	1510	7
17	44026490	rsrs77266933	0.2376	C	A	0.1227	0.01926	2.08e-10	6.37072	7.6131e-05	7.08344e-05	7.18898e-05	1510	7
17	44026495	rsrs74531363	0.2376	G	A	0.1227	0.01926	2.08e-10	6.37072	7.6131e-05	7.08344e-05	7.18898e-05	1510	7
17	44026478	rsrs78556223	0.2376	G	A	0.1227	0.01926	2.08e-10	6.37072	7.6131e-05	7.08344e-05	7.18898e-05	1510	7
17	43783573	rsrs17689182	0.2366	T	C	0.1226	0.0182	1.79e-11	6.73626	0.00077322	0.000773962	0.000773989	1510	7
17	44040288	rsrs561075607	0.2396	CA	C	0.1226	0.01854	4.12e-11	6.61273	0.000348176	0.000339862	0.000341605	1510	7
17	43953043	rsrs62055495	0.2406	C	A	0.1226	0.01882	8.23e-11	6.51435	0.000186393	0.000178394	0.000180024	1510	7
17	43952944	rsrs62055493	0.2406	C	T	0.1226	0.01882	8.24e-11	6.51435	0.000186393	0.000178394	0.000180024	1510	7
17	43953016	rsrs62055494	0.2406	T	C	0.1226	0.01882	8.22e-11	6.51435	0.000186393	0.000178394	0.000180024	1510	7
17	43940825	rsrs62055460	0.2396	C	G	0.1226	0.01884	8.43e-11	6.50743	0.000178447	0.000170555	0.00017216	1510	7
17	43940685	rsrs62054859	0.2396	A	G	0.1226	0.01884	8.46e-11	6.50743	0.000178447	0.000170555	0.00017216	1510	7
17	43941608	rsrs77652965	0.2396	G	C	0.1226	0.01884	8.57e-11	6.50743	0.000178447	0.000170555	0.00017216	1510	7
17	43934587	rsrs112588484	0.2396	G	GT	0.1226	0.01886	8.95e-11	6.50053	0.000170863	0.000163082	0.000164663	1510	7
17	43934672	rsrs62054835	0.2396	C	A	0.1226	0.01886	8.84e-11	6.50053	0.000170863	0.000163082	0.000164663	1510	7
17	43934116	rsrs113093579	0.2396	G	T	0.1226	0.01887	9.06e-11	6.49709	0.000167201	0.000159478	0.000161046	1510	7
17	44024562	rsrs62062785	0.2396	T	G	0.1226	0.01915	1.69e-10	6.40209	9.24187e-05	8.65168e-05	8.76975e-05	1510	7
17	44356770	rsrs527318161	0.2127	A	G	0.1226	0.01924	2.05e-10	6.37214	7.68027e-05	7.14793e-05	7.25402e-05	1510	7
17	44734604	rsrs539064712	0.2207	C	CAAGTGTA	0.1226	0.01942	2.98e-10	6.31308	5.34503e-05	4.91794e-05	5.00246e-05	1510	7
5	1279790	rsrs10069690	0.2763	T	C	0.1225	0.01728	1.48e-12	7.08912	0.0178437	0.0165119	0.0167747	523	7
17	44034340	rsrs56201245	0.2396	T	C	0.1225	0.0189	1.01e-10	6.48148	0.000151595	0.000144147	0.000145655	1510	7
17	44318665	rsrs557433399	0.2117	C	T	0.1225	0.01903	1.33e-10	6.4372	0.000114946	0.000108349	0.000109675	1510	7
17	44021717	rsrs4327091	0.2396	A	G	0.1225	0.01912	1.7e-10	6.4069	9.5218e-05	8.92213e-05	9.04218e-05	1510	7
17	43933834	rsrs78993847	0.2356	T	G	0.1225	0.01915	1.75e-10	6.39687	8.9478e-05	8.36784e-05	8.48379e-05	1510	7
17	43933830	rsrs80209523	0.2356	T	G	0.1225	0.01915	1.77e-10	6.39687	8.9478e-05	8.36784e-05	8.48379e-05	1510	7
17	44363885	rsrs530576715	0.2137	T	G	0.1225	0.01916	1.78e-10	6.39353	8.76483e-05	8.19139e-05	8.30598e-05	1510	7
17	44339966	rsrs557594331	0.2117	A	T	0.1225	0.0192	1.99e-10	6.38021	8.07221e-05	7.52451e-05	7.63377e-05	1510	7
17	44355130	rsrs2696535	0.2127	G	A	0.1225	0.01923	2.03e-10	6.37025	7.59146e-05	7.06268e-05	7.16803e-05	1510	7
17	44356098	rsrs571576894	0.2127	C	A	0.1225	0.01923	2.03e-10	6.37025	7.59146e-05	7.06268e-05	7.16803e-05	1510	7
17	44357392	rsrs112254607	0.2127	A	C	0.1225	0.01925	2.17e-10	6.36364	7.28814e-05	6.77176e-05	6.87456e-05	1510	7
17	44356637	rsrs2696525	0.2127	T	C	0.1225	0.01926	2.19e-10	6.36033	7.14139e-05	6.63116e-05	6.73269e-05	1510	7
17	44360580	rsrs530785468	0.2137	G	C	0.1225	0.01926	2.22e-10	6.36033	7.14139e-05	6.63116e-05	6.73269e-05	1510	7
17	44345668	rsrs2532339	0.2107	G	A	0.1225	0.01939	2.93e-10	6.31769	5.49775e-05	5.06297e-05	5.14906e-05	1510	7
9	136149711	rsrs115478735	0.1839	T	A	0.1224	0.01918	1.95e-10	6.38165	0.109332	0.109176	0.109224	1006	7
17	43939389	rsrs56026524	0.2396	T	C	0.1224	0.01884	9.17e-11	6.49682	0.000166917	0.000159199	0.000160766	1510	7
17	43940020	rsrs74944644	0.2396	C	T	0.1224	0.01887	9.66e-11	6.48649	0.000156431	0.000148893	0.00015042	1510	7
17	43940021	rsrs79412431	0.2396	A	G	0.1224	0.01887	9.66e-11	6.48649	0.000156431	0.000148893	0.00015042	1510	7
17	44034486	rsrs528939982	0.2396	G	A	0.1224	0.01887	9.85e-11	6.48649	0.000156431	0.000148893	0.00015042	1510	7
17	43940012	rsrs75210307	0.2396	C	T	0.1224	0.01887	9.66e-11	6.48649	0.000156431	0.000148893	0.00015042	1510	7
17	44328260	rsrs374891353	0.2087	T	TCTTCCTCTTCCTCTC	0.1224	0.0191	1.61e-10	6.40838	9.60918e-05	9.00659e-05	9.12725e-05	1510	7
17	44263725	rsrs112347948	0.2078	T	G	0.1224	0.0192	1.99e-10	6.375	7.81688e-05	7.27911e-05	7.38632e-05	1510	7
17	44367296	rsrs568575845	0.2127	A	G	0.1224	0.01922	2.12e-10	6.36837	7.50361e-05	6.97838e-05	7.08301e-05	1510	7
17	44246689	rsrs559911156	0.1978	G	GAACT	0.1224	0.01924	2.25e-10	6.36175	7.20382e-05	6.69096e-05	6.79304e-05	1510	7
17	44258446	rsrs534069237	0.1988	G	A	0.1224	0.01931	2.49e-10	6.33868	6.25201e-05	5.78099e-05	5.87448e-05	1510	7
17	44062689	rsrs541425496	0.2435	C	A	0.1223	0.01844	3.7e-11	6.63232	0.000394752	0.000386853	0.000388526	1510	7
17	44037106	rsrs571739025	0.2396	CA	C	0.1223	0.01863	5.81e-11	6.56468	0.000256306	0.000247782	0.000249539	1510	7
17	44037079	rsrs113793114	0.2396	A	G	0.1223	0.01863	5.92e-11	6.56468	0.000256306	0.000247782	0.000249539	1510	7
17	44000202	rsrs55929431	0.2396	A	G	0.1223	0.01873	7.38e-11	6.52963	0.00020527	0.000197059	0.000198736	1510	7
17	44034575	rsrs55746658	0.2396	C	T	0.1223	0.01885	9.64e-11	6.48806	0.000157988	0.000150422	0.000151955	1510	7
17	43933956	rsrs370644144	0.2396	GTGTTTGTTTGTT	G	0.1223	0.01885	9.94e-11	6.48806	0.000157988	0.000150422	0.000151955	1510	7
17	43934016	rsrs111962225	0.2396	C	G	0.1223	0.01886	9.83e-11	6.48462	0.000154613	0.000147108	0.000148628	1510	7
17	44019107	rsrs111825734	0.2435	G	T	0.1223	0.01927	2.43e-10	6.34665	6.56536e-05	6.08011e-05	6.17652e-05	1510	7
17	44356433	rsrs2696527	0.2127	T	G	0.1223	0.01929	2.47e-10	6.34007	6.30546e-05	5.83198e-05	5.92598e-05	1510	7
17	44034673	rsrs56367860	0.2396	G	T	0.1222	0.01883	9.48e-11	6.48964	0.000159563	0.000151969	0.000153509	1510	7
17	43933879	rsrs76563578	0.2396	G	C	0.1222	0.01885	1.01e-10	6.48276	0.000152815	0.000145343	0.000146856	1510	7
17	43933790	rsrs142955985	0.2366	T	G	0.1222	0.01905	1.6e-10	6.4147	9.99351e-05	9.37844e-05	9.50169e-05	1510	7
17	44359663	rsrs36123991	0.2157	T	G	0.1222	0.0192	2.2e-10	6.36458	7.33076e-05	6.81262e-05	6.91578e-05	1510	7
17	44036936	rsrs62063279	0.2396	A	G	0.1221	0.01863	6.21e-11	6.55395	0.000239423	0.000230965	0.000232703	1510	7
17	44036914	rsrs62063278	0.2396	T	C	0.1221	0.01863	6.25e-11	6.55395	0.000239423	0.000230965	0.000232703	1510	7
17	44036462	rsrs62063277	0.2396	A	T	0.1221	0.01868	7.09e-11	6.5364	0.000214247	0.000205955	0.000207651	1510	7
17	44036287	rsrs62063275	0.2396	G	A	0.1221	0.01871	7.46e-11	6.52592	0.000200515	0.000192353	0.000194019	1510	7
17	44036129	rsrs572616442	0.2396	T	C	0.1221	0.01873	7.84e-11	6.51895	0.000191888	0.000183822	0.000185466	1510	7
17	44251491	rsrs534077212	0.1968	G	GAAAACTT	0.1221	0.0193	2.8e-10	6.32642	5.79954e-05	5.3499e-05	5.43902e-05	1510	7
17	44316491	rsrs62073099	0.1978	C	G	0.1221	0.01934	2.98e-10	6.31334	5.35355e-05	4.92603e-05	5.01064e-05	1510	7
17	44034833	rsrs62063269	0.2396	A	G	0.122	0.01879	9.25e-11	6.49282	0.000162774	0.000155124	0.000156676	1510	7
17	44281159	rsrs148606226	0.1968	GA	G	0.122	0.01928	2.78e-10	6.3278	5.8486e-05	5.3966e-05	5.4862e-05	1510	7
17	44242536	rsrs577583257	0.2058	T	C	0.122	0.01931	2.88e-10	6.31797	5.50719e-05	5.07193e-05	5.15811e-05	1510	7
17	44039410	rsrs111520035	0.2416	G	A	0.1219	0.01847	4.54e-11	6.59989	0.000320744	0.000312277	0.000314042	1510	7
17	44035222	rsrs369337577	0.2406	G	GAA	0.1219	0.01868	7.46e-11	6.5257	0.000200229	0.00019207	0.000193736	1510	7
17	43958172	rsrs55944735	0.2396	G	A	0.1219	0.01868	7.6e-11	6.5257	0.000200229	0.00019207	0.000193736	1510	7
17	44219905	rsrs1358439	0.2107	A	G	0.1219	0.01878	9.18e-11	6.49095	0.000160875	0.000153258	0.000154803	1510	7
17	43919068	rsrs2316766	0.2376	T	G	0.1219	0.01879	9.76e-11	6.48749	0.000157423	0.000149867	0.000151398	1510	7
17	43919070	rsrs2316767	0.2376	C	T	0.1219	0.01879	9.76e-11	6.48749	0.000157423	0.000149867	0.000151398	1510	7
17	43919073	rsrs2316768	0.2376	T	G	0.1219	0.01879	9.76e-11	6.48749	0.000157423	0.000149867	0.000151398	1510	7
17	44339607	rsrs77917260	0.2107	T	C	0.1219	0.01899	1.52e-10	6.41917	0.000102748	9.65082e-05	9.77593e-05	1510	7
17	44327370	rsrs573419147	0.2127	A	C	0.1219	0.01903	1.63e-10	6.40568	9.44956e-05	8.85231e-05	8.97186e-05	1510	7
17	44325782	rsrs201746845	0.2107	C	CCT	0.1219	0.01904	1.69e-10	6.40231	9.2546e-05	8.66396e-05	8.78213e-05	1510	7
17	44326245	rsrs199926341	0.2107	G	A	0.1219	0.01904	1.68e-10	6.40231	9.2546e-05	8.66396e-05	8.78213e-05	1510	7
17	44326396	rsrs531804347	0.2107	C	T	0.1219	0.01904	1.68e-10	6.40231	9.2546e-05	8.66396e-05	8.78213e-05	1510	7
17	44242574	rsrs545111519	0.2058	A	G	0.1219	0.01933	3.09e-10	6.30626	5.12704e-05	4.71118e-05	4.79341e-05	1510	7
17	44263341	rsrs562451495	0.2475	G	GA	0.1218	0.01815	2.12e-11	6.71074	0.000654932	0.000652142	0.000652855	1510	7
17	44329636	rsrs2243967	0.2346	C	T	0.1218	0.01847	4.69e-11	6.59448	0.000309847	0.00030134	0.000303109	1510	7
17	44218138	rsrs573245541	0.2087	T	C	0.1218	0.01897	1.52e-10	6.42066	0.000103707	9.7438e-05	9.86953e-05	1510	7
9	136149709	rsrs8176643	0.1839	A	AC	0.1217	0.01916	2.35e-10	6.35177	0.0909537	0.0902975	0.0904437	1006	7
17	44288284	rsrs2732628	0.2117	A	G	0.1217	0.01874	9.16e-11	6.49413	0.000164124	0.000156452	0.000158008	1510	7
17	43988205	rsrs2435204	0.2416	G	A	0.1217	0.01882	1.12e-10	6.46652	0.000138037	0.000130867	0.000132315	1510	7
17	43687181	rsrs576108805	0.2803	C	CT	0.1217	0.01886	1.2e-10	6.45281	0.000126696	0.000119792	0.000121183	1510	7
17	44365897	rsrs540279850	0.2157	T	C	0.1217	0.01919	2.52e-10	6.34184	6.3744e-05	5.89776e-05	5.99241e-05	1510	7
17	44356320	rsrs2696528	0.2117	T	C	0.1217	0.0193	3.11e-10	6.3057	5.10955e-05	4.69459e-05	4.77664e-05	1510	7
17	44273653	rsrs561951897	0.1948	G	T	0.1217	0.0193	3.11e-10	6.3057	5.10955e-05	4.69459e-05	4.77664e-05	1510	7
17	44273664	rsrs529396612	0.1948	G	A	0.1217	0.0193	3.11e-10	6.3057	5.10955e-05	4.69459e-05	4.77664e-05	1510	7
17	44208312	rsrs6503457	0.2455	T	G	0.1216	0.01799	1.53e-11	6.75931	0.000898789	0.000903921	0.000903089	1510	7
17	43950441	rsrs62055489	0.2396	A	C	0.1216	0.0187	8.64e-11	6.50267	0.000173182	0.000165367	0.000166955	1510	7
17	44338640	rsrs141650602	0.2157	T	TATC	0.1216	0.01878	1.01e-10	6.47497	0.000145535	0.000138207	0.000139689	1510	7
17	44358428	rsrs2532322	0.2356	A	G	0.1216	0.01879	1.07e-10	6.47153	0.000142427	0.000135164	0.000136632	1510	7
17	43933673	rsrs62054833	0.2406	C	T	0.1216	0.01885	1.25e-10	6.45093	0.000125216	0.000118349	0.000119732	1510	7
17	44327082	rsrs555313689	0.2117	T	G	0.1216	0.01901	1.77e-10	6.39663	8.93488e-05	8.35538e-05	8.47123e-05	1510	7
17	44222080	rsrs540381781	0.1998	C	A	0.1216	0.01913	2.27e-10	6.35651	6.97532e-05	6.47213e-05	6.57223e-05	1510	7
17	44277707	rsrs578092205	0.1988	G	A	0.1216	0.01917	2.45e-10	6.34324	6.4294e-05	5.95028e-05	6.04543e-05	1510	7
17	44258938	rsrs556191214	0.1988	A	G	0.1216	0.01929	3.25e-10	6.30378	5.05019e-05	4.63835e-05	4.71977e-05	1510	7
17	44104576	rsrs540184751	0.2445	C	CCTT	0.1215	0.01803	1.8e-11	6.73877	0.000785951	0.000787108	0.000787055	1510	7
17	44487793	rsrs551124966	0.2416	C	G	0.1215	0.01828	3.28e-11	6.64661	0.000432702	0.000425272	0.000426861	1510	7
17	44487794	rsrs571470536	0.2416	T	A	0.1215	0.01828	3.28e-11	6.64661	0.000432702	0.000425272	0.000426861	1510	7
17	43960911	rsrs56180212	0.2406	G	A	0.1215	0.01867	8.42e-11	6.50777	0.000178824	0.000170926	0.000172533	1510	7
17	44282472	rsrs2668658	0.2097	C	T	0.1215	0.01876	1.04e-10	6.47655	0.000146976	0.000139619	0.000141107	1510	7
17	43932129	rsrs56323304	0.2406	T	C	0.1215	0.0188	1.17e-10	6.46277	0.000134829	0.000127731	0.000129164	1510	7
17	44326063	rsrs2257575	0.2107	G	T	0.1215	0.01905	1.96e-10	6.37795	7.9606e-05	7.41721e-05	7.52558e-05	1510	7
17	44239639	rsrs555329451	0.1998	A	C	0.1215	0.01919	2.7e-10	6.33142	5.97979e-05	5.52152e-05	5.6124e-05	1510	7
5	1282319	rsrs7726159	0.3499	A	C	0.1214	0.01638	1.28e-13	7.41148	0.171267	0.170125	0.170363	523	7
17	44126478	rsrs78773690	0.2465	C	T	0.1214	0.01797	1.57e-11	6.7557	0.00087784	0.000882197	0.000881517	1510	7
17	43981958	rsrs112275277	0.2396	T	C	0.1214	0.0185	5.83e-11	6.56216	0.000252239	0.000243727	0.00024548	1510	7
17	44312911	rsrs574730796	0.2107	T	G	0.1214	0.01871	9.52e-11	6.48851	0.00015843	0.000150856	0.000152391	1510	7
17	44229415	rsrs565882203	0.2097	C	T	0.1214	0.01874	1.01e-10	6.47812	0.000148435	0.000141049	0.000142543	1510	7
17	44035233	rsrs80190331	0.2396	T	A	0.1214	0.01878	1.15e-10	6.46432	0.000136149	0.000129022	0.00013046	1510	7
17	44005226	rsrs112439933	0.2406	C	A	0.1214	0.01883	1.25e-10	6.44716	0.000122305	0.000115511	0.000116879	1510	7
17	44005254	rsrs113796169	0.2406	A	T	0.1214	0.01883	1.25e-10	6.44716	0.000122305	0.000115511	0.000116879	1510	7
17	44005329	rsrs112454267	0.2406	A	G	0.1214	0.01883	1.25e-10	6.44716	0.000122305	0.000115511	0.000116879	1510	7
17	44005186	rsrs113313477	0.2406	A	G	0.1214	0.01883	1.26e-10	6.44716	0.000122305	0.000115511	0.000116879	1510	7
17	44005361	rsrs112166495	0.2406	A	G	0.1214	0.01883	1.25e-10	6.44716	0.000122305	0.000115511	0.000116879	1510	7
17	44005413	rsrs17564780	0.2406	G	A	0.1214	0.01883	1.25e-10	6.44716	0.000122305	0.000115511	0.000116879	1510	7
17	44259519	rsrs551312659	0.2087	G	A	0.1214	0.01888	1.38e-10	6.43008	0.000109963	0.000103507	0.000104803	1510	7
17	44259539	rsrs566628150	0.2087	C	A	0.1214	0.01888	1.38e-10	6.43008	0.000109963	0.000103507	0.000104803	1510	7
17	44368266	rsrs111769986	0.2306	TA	T	0.1214	0.01896	1.71e-10	6.40295	9.29152e-05	8.69962e-05	8.81805e-05	1510	7
17	44326509	rsrs550405754	0.2117	A	G	0.1214	0.01897	1.71e-10	6.39958	9.09928e-05	8.51401e-05	8.63106e-05	1510	7
17	44293546	rsrs2668691	0.1998	T	C	0.1214	0.01924	3.12e-10	6.30977	5.23813e-05	4.81651e-05	4.89991e-05	1510	7
17	44126477	rsrs76402917	0.2465	A	G	0.1213	0.01797	1.65e-11	6.75014	0.000846492	0.000849721	0.000849262	1510	7
17	44208674	rsrs8070942	0.2465	T	G	0.1213	0.01798	1.68e-11	6.74638	0.000825993	0.000828504	0.000828186	1510	7
17	44038785	rsrs62063281	0.2416	G	A	0.1213	0.01848	5.8e-11	6.56385	0.000254962	0.000246442	0.000248197	1510	7
17	43919096	rsrs2106786	0.2386	G	A	0.1213	0.01866	8.96e-11	6.50054	0.000170869	0.000163088	0.000164669	1510	7
17	43857989	rsrs111433752	0.2386	G	T	0.1213	0.0187	9.83e-11	6.48663	0.000156573	0.000149033	0.00015056	1510	7
17	43857990	rsrs111664122	0.2386	C	T	0.1213	0.0187	9.84e-11	6.48663	0.000156573	0.000149033	0.00015056	1510	7
17	44229364	rsrs547291419	0.2107	C	T	0.1213	0.01873	1.05e-10	6.47624	0.000146696	0.000139344	0.000140831	1510	7
17	44238490	rsrs533246868	0.2107	A	G	0.1213	0.01876	1.1e-10	6.46588	0.000137485	0.000130328	0.000131773	1510	7
17	43757450	rsrs55974014	0.2316	A	C	0.1213	0.01896	1.74e-10	6.39768	8.99292e-05	8.41136e-05	8.52765e-05	1510	7
17	44276479	rsrs528139864	0.1978	G	T	0.1213	0.01913	2.5e-10	6.34083	6.33468e-05	5.85986e-05	5.95413e-05	1510	7
17	43563606	rsrs142925250	0.2336	T	A	0.1213	0.01914	2.57e-10	6.33751	6.20724e-05	5.7383e-05	5.83136e-05	1510	7
9	136141870	rsrs2519093	0.1849	T	C	0.1212	0.01909	2.37e-10	6.34887	0.0893469	0.0886524	0.0888059	1006	7
17	44186063	rsrs16940904	0.2465	T	C	0.1212	0.01797	1.65e-11	6.74457	0.000816288	0.000818466	0.000818213	1510	7
17	44210933	rsrs7207582	0.2465	G	A	0.1212	0.01798	1.75e-11	6.74082	0.000796552	0.000798062	0.00079794	1510	7
17	44212310	rsrs10221243	0.2465	A	G	0.1212	0.01798	1.74e-11	6.74082	0.000796552	0.000798062	0.00079794	1510	7
17	44039691	rsrs17650901	0.2406	G	A	0.1212	0.01846	5.78e-11	6.56555	0.000257721	0.000249193	0.000250951	1510	7
17	44236108	rsrs575478100	0.2097	C	T	0.1212	0.01873	1.08e-10	6.4709	0.000141871	0.000134619	0.000136085	1510	7
17	44229708	rsrs554698361	0.2097	G	GACAA	0.1212	0.01878	1.18e-10	6.45367	0.000127381	0.00012046	0.000121855	1510	7
17	44269493	rsrs564706435	0.2087	C	T	0.1212	0.01889	1.53e-10	6.41609	0.000100804	9.46258e-05	9.58642e-05	1510	7
17	44244639	rsrs543784320	0.1978	G	A	0.1212	0.01911	2.45e-10	6.34223	6.38946e-05	5.91214e-05	6.00692e-05	1510	7
17	44282519	rsrs536884306	0.1978	TA	T	0.1212	0.01914	2.63e-10	6.33229	6.0116e-05	5.55181e-05	5.643e-05	1510	7
17	44236209	rsrs546129596	0.1988	A	G	0.1212	0.01916	2.74e-10	6.32568	5.7731e-05	5.32475e-05	5.41361e-05	1510	7
17	44259313	rsrs550593002	0.1988	TA	T	0.1212	0.01924	3.32e-10	6.29938	4.91626e-05	4.51151e-05	4.59148e-05	1510	7
17	44318863	rsrs561816303	0.2535	C	T	0.1211	0.01803	2e-11	6.71658	0.000680255	0.000678167	0.000678745	1510	7
17	44304130	rsrs553560640	0.2356	G	C	0.1211	0.01847	6e-11	6.55658	0.000243456	0.000234978	0.000236721	1510	7
17	43770525	rsrs62056862	0.2396	T	C	0.1211	0.01847	6.12e-11	6.55658	0.000243456	0.000234978	0.000236721	1510	7
17	43932381	rsrs62054831	0.2396	T	C	0.1211	0.01882	1.39e-10	6.43464	0.000113128	0.000106581	0.000107897	1510	7
17	44361007	rsrs528462017	0.2207	G	T	0.1211	0.01907	2.41e-10	6.35029	6.71364e-05	6.22182e-05	6.31957e-05	1510	7
17	44110271	rsrs7350980	0.2465	A	G	0.121	0.01797	1.86e-11	6.73344	0.000759144	0.000759433	0.000759548	1510	7
17	44255146	rsrs370739771	0.2515	CT	C	0.121	0.01828	3.88e-11	6.61926	0.000363032	0.000354831	0.000356555	1510	7
17	44189799	rsrs112480703	0.2386	C	T	0.121	0.01843	5.8e-11	6.56538	0.000257451	0.000248924	0.000250682	1510	7
17	44040120	rsrs55780945	0.2406	T	C	0.121	0.01845	6.02e-11	6.55827	0.000246076	0.000237587	0.000239334	1510	7
17	43932277	rsrs113856644	0.2396	A	G	0.121	0.01881	1.42e-10	6.43275	0.000111801	0.000105292	0.0001066	1510	7
17	44362633	rsrs564014870	0.2286	T	G	0.121	0.01897	1.99e-10	6.37849	7.98715e-05	7.44273e-05	7.55132e-05	1510	7
17	44219978	rsrs556681657	0.1988	T	TCAAAA	0.121	0.01912	2.74e-10	6.32845	5.87196e-05	5.41884e-05	5.50867e-05	1510	7
17	44218017	rsrs539980845	0.1988	G	C	0.121	0.01913	2.84e-10	6.32514	5.75424e-05	5.3068e-05	5.39547e-05	1510	7
17	44232990	rsrs570839197	0.1988	C	T	0.121	0.01916	2.95e-10	6.31524	5.41606e-05	4.98537e-05	5.07063e-05	1510	7
17	44126473	rsrs537074508	0.2465	A	AG	0.1209	0.01797	1.92e-11	6.72788	0.000732123	0.000731566	0.000731846	1510	7
17	44115440	rsrs8077487	0.2465	C	T	0.1209	0.01797	1.88e-11	6.72788	0.000732123	0.000731566	0.000731846	1510	7
17	44189910	rsrs78929339	0.2396	G	A	0.1209	0.01842	5.83e-11	6.56352	0.00025442	0.000245902	0.000247656	1510	7
17	44042783	rsrs56294117	0.2406	A	G	0.1209	0.01844	6.2e-11	6.5564	0.000243179	0.000234703	0.000236446	1510	7
17	44358561	rsrs529897519	0.2336	A	G	0.1209	0.01847	6.55e-11	6.54575	0.000227305	0.000218915	0.000220636	1510	7
17	44358562	rsrs548216148	0.2336	T	C	0.1209	0.01847	6.56e-11	6.54575	0.000227305	0.000218915	0.000220636	1510	7
17	44335865	rsrs563364166	0.2217	G	A	0.1209	0.01861	9.19e-11	6.49651	0.000166594	0.000158881	0.000160447	1510	7
17	43930955	rsrs2873268	0.2396	A	G	0.1209	0.01875	1.25e-10	6.448	0.000122949	0.000116139	0.00011751	1510	7
17	43930980	rsrs4340365	0.2396	T	C	0.1209	0.01875	1.24e-10	6.448	0.000122949	0.000116139	0.00011751	1510	7
17	43931244	rsrs56026128	0.2396	C	G	0.1209	0.01875	1.25e-10	6.448	0.000122949	0.000116139	0.00011751	1510	7
17	43932155	rsrs55751924	0.2396	G	A	0.1209	0.01881	1.45e-10	6.42743	0.000108163	0.00010176	0.000103045	1510	7
17	44254467	rsrs558551156	0.1998	G	A	0.1209	0.01914	2.96e-10	6.31661	5.46174e-05	5.02875e-05	5.11448e-05	1510	7
17	44219888	rsrs555608763	0.1988	T	C	0.1209	0.01917	3.15e-10	6.30673	5.14176e-05	4.72512e-05	4.80751e-05	1510	7
17	44303564	rsrs2258587	0.2286	T	C	0.1209	0.0192	3.37e-10	6.29688	4.84188e-05	4.44111e-05	4.52028e-05	1510	5
17	44225607	rsrs533899562	0.1988	T	C	0.1209	0.0192	3.33e-10	6.29688	4.84188e-05	4.44111e-05	4.52028e-05	1510	5
17	44126365	rsrs7218319	0.2465	T	C	0.1208	0.01797	1.97e-11	6.72231	0.000706084	0.000704744	0.000705176	1510	7
17	44116950	rsrs7221390	0.2465	G	T	0.1208	0.01797	1.96e-11	6.72231	0.000706084	0.000704744	0.000705176	1510	7
17	44110670	rsrs4597358	0.2465	G	C	0.1208	0.01797	1.96e-11	6.72231	0.000706084	0.000704744	0.000705176	1510	7
17	44041107	rsrs56280951	0.2406	A	G	0.1208	0.01844	6.28e-11	6.55098	0.000234958	0.000226523	0.000228255	1510	7
17	44042366	rsrs55907036	0.2406	A	G	0.1208	0.01844	6.27e-11	6.55098	0.000234958	0.000226523	0.000228255	1510	7
17	44041817	rsrs112206871	0.2406	G	A	0.1208	0.01844	6.29e-11	6.55098	0.000234958	0.000226523	0.000228255	1510	7
17	43918418	rsrs112583797	0.2396	G	A	0.1208	0.0186	9.26e-11	6.49462	0.000164634	0.000156953	0.000158511	1510	7
17	43918239	rsrs62054809	0.2396	T	C	0.1208	0.0186	9.38e-11	6.49462	0.000164634	0.000156953	0.000158511	1510	7
17	43855501	rsrs368284065	0.2396	A	AC	0.1208	0.0186	9.1e-11	6.49462	0.000164634	0.000156953	0.000158511	1510	7
17	43855503	rsrs56371647	0.2396	T	C	0.1208	0.0186	9.15e-11	6.49462	0.000164634	0.000156953	0.000158511	1510	7
17	43917086	rsrs77692262	0.2396	G	A	0.1208	0.0186	9.27e-11	6.49462	0.000164634	0.000156953	0.000158511	1510	7
17	43894159	rsrs28364023	0.2396	T	C	0.1208	0.0186	9.31e-11	6.49462	0.000164634	0.000156953	0.000158511	1510	7
17	43917818	rsrs17763515	0.2396	A	G	0.1208	0.0186	9.32e-11	6.49462	0.000164634	0.000156953	0.000158511	1510	7
17	43916932	rsrs78328427	0.2396	A	G	0.1208	0.0186	9.27e-11	6.49462	0.000164634	0.000156953	0.000158511	1510	7
17	43918651	rsrs62054811	0.2396	G	C	0.1208	0.0186	9.26e-11	6.49462	0.000164634	0.000156953	0.000158511	1510	7
17	43918524	rsrs74922289	0.2396	G	A	0.1208	0.0186	9.25e-11	6.49462	0.000164634	0.000156953	0.000158511	1510	7
17	43918301	rsrs201679950	0.2396	G	GCCAGGAGTTCGAGA	0.1208	0.0186	9.35e-11	6.49462	0.000164634	0.000156953	0.000158511	1510	7
17	44355714	rsrs2696530	0.2376	G	A	0.1208	0.01863	9.79e-11	6.48417	0.000154169	0.000146673	0.000148191	1510	7
17	44231827	rsrs574949827	0.2117	C	T	0.1208	0.01865	1.04e-10	6.47721	0.000147591	0.000140221	0.000141712	1510	7
17	43930798	rsrs2316769	0.2396	G	A	0.1208	0.01875	1.28e-10	6.44267	0.000118926	0.000112221	0.00011357	1510	7
17	43932049	rsrs56254732	0.2396	T	C	0.1208	0.0188	1.48e-10	6.42553	0.000106893	0.000100527	0.000101804	1510	7
17	44249199	rsrs543087095	0.1998	G	T	0.1208	0.01912	2.97e-10	6.31799	5.50792e-05	5.07262e-05	5.15881e-05	1510	7
17	44249096	rsrs571568457	0.1998	C	A	0.1208	0.01912	2.97e-10	6.31799	5.50792e-05	5.07262e-05	5.15881e-05	1510	7
17	44269217	rsrs542276730	0.1988	C	G	0.1208	0.01912	2.92e-10	6.31799	5.50792e-05	5.07262e-05	5.15881e-05	1510	7
17	44248837	rsrs553586616	0.1998	C	T	0.1208	0.01913	3.02e-10	6.31469	5.39785e-05	4.96809e-05	5.05315e-05	1510	7
17	44242759	rsrs550466211	0.1998	T	C	0.1208	0.01914	3.07e-10	6.31139	5.29015e-05	4.86586e-05	4.94981e-05	1510	7
17	44240797	rsrs532035561	0.1978	C	T	0.1208	0.01916	3.16e-10	6.3048	5.08163e-05	4.66813e-05	4.74989e-05	1510	7
17	44287709	rsrs140712254	0.1978	AG	A	0.1208	0.01917	3.24e-10	6.30151	4.98071e-05	4.57253e-05	4.65321e-05	1510	7
17	44155732	rsrs2066899	0.2465	T	C	0.1207	0.01797	2.02e-11	6.71675	0.000680993	0.000678926	0.000679499	1510	7
17	43783803	rsrs62056909	0.2366	G	A	0.1207	0.01818	3.48e-11	6.63916	0.000412483	0.00040479	0.000406426	1510	7
17	43574016	rsrs2684670	0.2386	G	A	0.1207	0.01836	5.35e-11	6.57407	0.000272077	0.000263524	0.000265291	1510	7
17	44049900	rsrs62063304	0.2406	G	A	0.1207	0.01842	6.41e-11	6.55266	0.00023748	0.000229031	0.000230767	1510	7
17	43849572	rsrs536204166	0.2406	A	AT	0.1207	0.01858	9.16e-11	6.49623	0.000166307	0.000158599	0.000160163	1510	7
17	43895008	rsrs739644	0.2396	G	C	0.1207	0.01859	9.49e-11	6.49274	0.000162695	0.000155046	0.000156598	1510	7
17	43854267	rsrs55991914	0.2396	T	C	0.1207	0.0186	9.58e-11	6.48925	0.000159166	0.000151579	0.000153117	1510	7
17	43894547	rsrs56357543	0.2396	T	C	0.1207	0.0186	9.52e-11	6.48925	0.000159166	0.000151579	0.000153117	1510	7
17	43894510	rsrs55779147	0.2396	A	G	0.1207	0.0186	9.5e-11	6.48925	0.000159166	0.000151579	0.000153117	1510	7
17	43894485	rsrs562566755	0.2396	GA	G	0.1207	0.0186	9.49e-11	6.48925	0.000159166	0.000151579	0.000153117	1510	7
17	44213547	rsrs531332855	0.2127	A	AAAT	0.1207	0.0187	1.18e-10	6.45455	0.000128077	0.000121138	0.000122537	1510	7
17	44296355	rsrs2942187	0.2097	A	G	0.1207	0.01877	1.4e-10	6.43047	0.00011023	0.000103766	0.000105064	1510	7
17	43931907	rsrs56146262	0.2396	A	C	0.1207	0.01881	1.54e-10	6.4168	0.000101247	9.50549e-05	9.62963e-05	1510	7
17	44223593	rsrs566617135	0.1998	C	T	0.1207	0.0191	2.9e-10	6.31937	5.55459e-05	5.11697e-05	5.20364e-05	1510	7
17	44230166	rsrs575067355	0.1998	A	G	0.1207	0.01911	2.93e-10	6.31606	5.44343e-05	5.01137e-05	5.0969e-05	1510	7
17	44250236	rsrs570962190	0.1998	G	T	0.1207	0.01912	2.98e-10	6.31276	5.33466e-05	4.9081e-05	4.99251e-05	1510	7
17	44228621	rsrs530421535	0.1998	A	T	0.1207	0.01913	3.06e-10	6.30946	5.22823e-05	4.80711e-05	4.89042e-05	1510	7
17	44280598	rsrs538278649	0.1968	T	TC	0.1207	0.01916	3.25e-10	6.29958	4.92244e-05	4.51736e-05	4.5974e-05	1510	7
17	44125277	rsrs528489003	0.2465	C	CT	0.1206	0.01797	2.17e-11	6.71119	0.000656812	0.000654073	0.000654777	1510	7
17	44257783	rsrs533322597	0.2465	G	A	0.1206	0.01798	2.2e-11	6.70745	0.000641087	0.000637928	0.000638711	1510	7
17	43573419	rsrs62065453	0.2396	T	C	0.1206	0.01831	5.01e-11	6.58656	0.0002946	0.000286056	0.000287828	1510	7
17	44050282	rsrs62063305	0.2406	A	G	0.1206	0.01842	6.56e-11	6.54723	0.000229448	0.000221045	0.000222768	1510	7
17	44046934	rsrs113925422	0.2336	A	T	0.1206	0.01848	7.47e-11	6.52597	0.000200581	0.000192418	0.000194085	1510	7
17	43852742	rsrs111370985	0.2396	C	T	0.1206	0.01857	9.34e-11	6.49435	0.000164346	0.000156671	0.000158228	1510	7
17	43852733	rsrs113871181	0.2396	A	G	0.1206	0.01857	9.32e-11	6.49435	0.000164346	0.000156671	0.000158228	1510	7
17	43895653	rsrs4277389	0.2396	G	A	0.1206	0.01859	9.68e-11	6.48736	0.00015729	0.000149736	0.000151267	1510	7
17	43895168	rsrs538784996	0.2396	TG	T	0.1206	0.01859	9.56e-11	6.48736	0.00015729	0.000149736	0.000151267	1510	7
17	43895530	rsrs2316763	0.2396	T	C	0.1206	0.01859	9.65e-11	6.48736	0.00015729	0.000149736	0.000151267	1510	7
17	43895602	rsrs2316764	0.2396	G	T	0.1206	0.01859	9.7e-11	6.48736	0.00015729	0.000149736	0.000151267	1510	7
17	44232408	rsrs540702737	0.2127	A	G	0.1206	0.01861	1.01e-10	6.48039	0.000150558	0.00014313	0.000144634	1510	7
17	44351533	rsrs2696542	0.2425	G	A	0.1206	0.01865	1.12e-10	6.46649	0.000138005	0.000130836	0.000132284	1510	7
17	44224782	rsrs1918794	0.2107	T	A	0.1206	0.01866	1.14e-10	6.46302	0.000135045	0.000127943	0.000129376	1510	7
17	44263923	rsrs544780187	0.2107	C	T	0.1206	0.01869	1.2e-10	6.45265	0.000126568	0.000119667	0.000121058	1510	7
17	44263955	rsrs560239021	0.2107	G	A	0.1206	0.01869	1.2e-10	6.45265	0.000126568	0.000119667	0.000121058	1510	7
17	43930033	rsrs62054825	0.2406	A	G	0.1206	0.01873	1.34e-10	6.43887	0.000116144	0.000109514	0.000110847	1510	7
17	44250473	rsrs553285076	0.2107	C	G	0.1206	0.01874	1.37e-10	6.43543	0.000113685	0.000107122	0.000108441	1510	7
17	44096553	rsrs62062288	0.2366	A	G	0.1206	0.0188	1.53e-10	6.41489	0.000100056	9.39017e-05	9.51352e-05	1510	7
17	44255784	rsrs546567549	0.1998	G	A	0.1206	0.01911	3.09e-10	6.31083	5.27216e-05	4.84879e-05	4.93256e-05	1510	7
17	44225440	rsrs551434843	0.1998	C	T	0.1206	0.01912	3.13e-10	6.30753	5.16699e-05	4.74905e-05	4.8317e-05	1510	7
5	1282414	rsrs7725218	0.3668	A	G	0.1205	0.0163	1.49e-13	7.39264	0.149647	0.148024	0.148358	523	7
17	44187257	rsrs9303525	0.2465	G	A	0.1205	0.01797	2.21e-11	6.70562	0.000633509	0.000630151	0.000630973	1510	7
17	44068924	rsrs1052551	0.2406	A	G	0.1205	0.0184	6.45e-11	6.54891	0.000231906	0.000223488	0.000225215	1510	7
17	44122345	rsrs576066466	0.2376	G	A	0.1205	0.01845	7.29e-11	6.53117	0.000207269	0.000199039	0.000200721	1510	7
17	44122348	rsrs543465293	0.2376	T	C	0.1205	0.01845	7.29e-11	6.53117	0.000207269	0.000199039	0.000200721	1510	7
17	44122354	rsrs564973192	0.2376	G	A	0.1205	0.01845	7.28e-11	6.53117	0.000207269	0.000199039	0.000200721	1510	7
17	43851971	rsrs62055946	0.2396	A	C	0.1205	0.01857	9.66e-11	6.48896	0.00015888	0.000151298	0.000152835	1510	7
17	43895797	rsrs4309444	0.2396	C	T	0.1205	0.01858	9.97e-11	6.48547	0.000155435	0.000147915	0.000149438	1510	7
17	43897026	rsrs577664674	0.2396	T	TGGAG	0.1205	0.01858	9.97e-11	6.48547	0.000155435	0.000147915	0.000149438	1510	7
17	43897202	rsrs62057112	0.2396	A	T	0.1205	0.01858	9.77e-11	6.48547	0.000155435	0.000147915	0.000149438	1510	7
17	43897246	rsrs78587102	0.2396	G	A	0.1205	0.01858	9.98e-11	6.48547	0.000155435	0.000147915	0.000149438	1510	7
17	43896616	rsrs62057108	0.2396	C	T	0.1205	0.01858	1.01e-10	6.48547	0.000155435	0.000147915	0.000149438	1510	7
17	43897449	rsrs62057113	0.2396	T	A	0.1205	0.01858	9.95e-11	6.48547	0.000155435	0.000147915	0.000149438	1510	7
17	43897480	rsrs78506181	0.2396	G	A	0.1205	0.01858	9.95e-11	6.48547	0.000155435	0.000147915	0.000149438	1510	7
17	43896734	rsrs62057110	0.2396	C	T	0.1205	0.01858	9.88e-11	6.48547	0.000155435	0.000147915	0.000149438	1510	7
17	43896228	rsrs12150390	0.2396	C	T	0.1205	0.01858	9.98e-11	6.48547	0.000155435	0.000147915	0.000149438	1510	7
17	43896032	rsrs62057107	0.2396	T	C	0.1205	0.01858	1e-10	6.48547	0.000155435	0.000147915	0.000149438	1510	7
17	43881790	rsrs17689378	0.2396	T	C	0.1205	0.01858	9.86e-11	6.48547	0.000155435	0.000147915	0.000149438	1510	7
17	43906726	rsrs17425752	0.2386	C	A	0.1205	0.01861	1.05e-10	6.47501	0.000145572	0.000138243	0.000139725	1510	7
17	44225886	rsrs538530693	0.2127	A	G	0.1205	0.01863	1.11e-10	6.46806	0.000139371	0.000132173	0.000133627	1510	7
17	44228619	rsrs560044525	0.2117	T	C	0.1205	0.01863	1.11e-10	6.46806	0.000139371	0.000132173	0.000133627	1510	7
17	44234064	rsrs563326240	0.2117	A	G	0.1205	0.01863	1.11e-10	6.46806	0.000139371	0.000132173	0.000133627	1510	7
17	43856372	rsrs111735741	0.2386	A	G	0.1205	0.01864	1.12e-10	6.46459	0.000136377	0.000129245	0.000130685	1510	7
17	43856341	rsrs111878933	0.2386	T	C	0.1205	0.01864	1.12e-10	6.46459	0.000136377	0.000129245	0.000130685	1510	7
17	43908989	rsrs62054760	0.2366	T	C	0.1205	0.0187	1.26e-10	6.44385	0.000119807	0.000113079	0.000114433	1510	7
17	43909008	rsrs62054761	0.2366	T	C	0.1205	0.0187	1.26e-10	6.44385	0.000119807	0.000113079	0.000114433	1510	7
17	43909022	rsrs62054762	0.2366	T	G	0.1205	0.0187	1.26e-10	6.44385	0.000119807	0.000113079	0.000114433	1510	7
17	44232721	rsrs529862341	0.1998	A	G	0.1205	0.01909	3.03e-10	6.31221	5.31657e-05	4.89093e-05	4.97515e-05	1510	7
17	44232169	rsrs564528960	0.1998	G	A	0.1205	0.01909	3.03e-10	6.31221	5.31657e-05	4.89093e-05	4.97515e-05	1510	7
17	44223491	rsrs539399180	0.1998	G	C	0.1205	0.01911	3.17e-10	6.3056	5.10642e-05	4.69163e-05	4.77364e-05	1510	7
17	44226817	rsrs549067929	0.1998	A	G	0.1205	0.01911	3.17e-10	6.3056	5.10642e-05	4.69163e-05	4.77364e-05	1510	7
17	44273398	rsrs62060952	0.1988	T	C	0.1205	0.01912	3.19e-10	6.3023	5.00472e-05	4.59526e-05	4.6762e-05	1510	7
17	44281964	rsrs542404072	0.1988	C	T	0.1205	0.01913	3.26e-10	6.29901	4.9052e-05	4.50104e-05	4.58089e-05	1510	7
17	44151546	rsrs9907738	0.2465	G	T	0.1204	0.01793	2.08e-11	6.715	0.000673303	0.00067102	0.000671635	1510	7
17	44150161	rsrs1029463	0.2465	G	T	0.1204	0.01794	2.12e-11	6.71126	0.00065713	0.0006544	0.000655101	1510	7
17	44168677	rsrs2097760	0.2465	G	A	0.1204	0.01795	2.12e-11	6.70752	0.000641371	0.000638219	0.000639001	1510	7
17	44228169	rsrs576500756	0.2485	T	C	0.1204	0.01795	2.17e-11	6.70752	0.000641371	0.000638219	0.000639001	1510	7
17	44138201	rsrs7220752	0.2465	C	T	0.1204	0.01797	2.32e-11	6.70006	0.000611051	0.000607121	0.000608054	1510	7
17	43893146	rsrs142682197	0.2396	C	CCCAGTTCAGTGTGT	0.1204	0.01857	9.96e-11	6.48358	0.0001536	0.000146114	0.00014763	1510	7
17	43853109	rsrs55787105	0.2396	A	G	0.1204	0.01858	1.01e-10	6.48009	0.000150275	0.000142852	0.000144354	1510	7
17	43853133	rsrs62055950	0.2396	C	T	0.1204	0.01858	1.01e-10	6.48009	0.000150275	0.000142852	0.000144354	1510	7
17	43853235	rsrs56043078	0.2396	G	T	0.1204	0.01858	1.02e-10	6.48009	0.000150275	0.000142852	0.000144354	1510	7
17	43898362	rsrs554779172	0.2396	A	AAGG	0.1204	0.01859	1.02e-10	6.4766	0.000147026	0.000139668	0.000141156	1510	7
17	43856730	rsrs62057063	0.2396	T	C	0.1204	0.01859	1.02e-10	6.4766	0.000147026	0.000139668	0.000141156	1510	7
17	43913360	rsrs549810804	0.2396	T	TGAGGGCAGGAGG	0.1204	0.01859	1.04e-10	6.4766	0.000147026	0.000139668	0.000141156	1510	7
17	43912723	rsrs4525537	0.2396	C	T	0.1204	0.01859	1.07e-10	6.4766	0.000147026	0.000139668	0.000141156	1510	7
17	43898459	rsrs111739681	0.2396	T	C	0.1204	0.01859	1.03e-10	6.4766	0.000147026	0.000139668	0.000141156	1510	7
17	43856710	rsrs62057062	0.2396	A	G	0.1204	0.01859	1.02e-10	6.4766	0.000147026	0.000139668	0.000141156	1510	7
17	43853922	rsrs56303031	0.2396	A	G	0.1204	0.01859	1.02e-10	6.4766	0.000147026	0.000139668	0.000141156	1510	7
17	44348265	rsrs2429438	0.2435	C	G	0.1204	0.01862	1.12e-10	6.46617	0.000137726	0.000130564	0.00013201	1510	7
17	43920219	rsrs569456595	0.2396	A	AAAG	0.1204	0.01863	1.15e-10	6.46269	0.000134768	0.000127672	0.000129105	1510	7
17	43922942	rsrs62621252	0.2396	C	T	0.1204	0.01863	1.14e-10	6.46269	0.000134768	0.000127672	0.000129105	1510	7
17	44226980	rsrs567299266	0.2117	G	A	0.1204	0.01866	1.21e-10	6.4523	0.000126297	0.000119402	0.000120791	1510	7
17	44250883	rsrs543121955	0.2107	A	C	0.1204	0.01886	1.89e-10	6.38388	8.2574e-05	7.70264e-05	7.81336e-05	1510	7
17	44233699	rsrs539726587	0.1998	T	C	0.1204	0.01909	3.19e-10	6.30697	5.14922e-05	4.73219e-05	4.81467e-05	1510	7
17	44241797	rsrs573890487	0.1998	C	T	0.1204	0.0191	3.22e-10	6.30366	5.04652e-05	4.63486e-05	4.71624e-05	1510	7
17	44274933	rsrs535689567	0.1988	G	C	0.1204	0.0191	3.23e-10	6.30366	5.04652e-05	4.63486e-05	4.71624e-05	1510	7
17	44246330	rsrs576712993	0.1998	C	T	0.1204	0.01911	3.32e-10	6.30037	4.94602e-05	4.53967e-05	4.61998e-05	1510	7
17	44291734	rsrs2957296	0.1998	A	T	0.1204	0.01912	3.4e-10	6.29707	4.84767e-05	4.44659e-05	4.52582e-05	1510	7
17	44162597	rsrs8080583	0.2465	A	C	0.1203	0.01794	2.22e-11	6.70569	0.000633777	0.000630425	0.000631247	1510	7
17	44165169	rsrs3865315	0.2465	T	C	0.1203	0.01794	2.22e-11	6.70569	0.000633777	0.000630425	0.000631247	1510	7
17	44130328	rsrs35443051	0.2465	T	TC	0.1203	0.01798	2.43e-11	6.69077	0.000575365	0.000570582	0.000571678	1510	7
17	43946223	rsrs753235	0.2435	A	G	0.1203	0.01807	3.11e-11	6.65744	0.000463957	0.000456993	0.000458497	1510	7
17	43572419	rsrs56328224	0.2396	T	C	0.1203	0.0183	5.48e-11	6.57377	0.000271552	0.000263	0.000264767	1510	7
17	43851209	rsrs536191887	0.2396	AT	A	0.1203	0.01857	1.04e-10	6.47819	0.000148499	0.000141112	0.000142606	1510	7
17	43851018	rsrs62055943	0.2396	C	T	0.1203	0.01857	1.03e-10	6.47819	0.000148499	0.000141112	0.000142606	1510	7
17	43850932	rsrs578153522	0.2396	T	C	0.1203	0.01857	1.03e-10	6.47819	0.000148499	0.000141112	0.000142606	1510	7
17	43900434	rsrs55638417	0.2396	G	A	0.1203	0.01858	1.07e-10	6.4747	0.00014529	0.000137966	0.000139447	1510	7
17	43850935	rsrs66488378	0.2396	C	CA	0.1203	0.01858	1.04e-10	6.4747	0.00014529	0.000137966	0.000139447	1510	7
17	43900081	rsrs55979424	0.2396	T	C	0.1203	0.01858	1.07e-10	6.4747	0.00014529	0.000137966	0.000139447	1510	7
17	43899736	rsrs62057119	0.2396	A	G	0.1203	0.01858	1.05e-10	6.4747	0.00014529	0.000137966	0.000139447	1510	7
17	43885291	rsrs62057101	0.2396	A	G	0.1203	0.01858	1.03e-10	6.4747	0.00014529	0.000137966	0.000139447	1510	7
17	43898887	rsrs17762882	0.2396	C	T	0.1203	0.01859	1.05e-10	6.47122	0.000142154	0.000134896	0.000136363	1510	7
17	43898963	rsrs17689653	0.2396	T	A	0.1203	0.01859	1.06e-10	6.47122	0.000142154	0.000134896	0.000136363	1510	7
17	43899161	rsrs17762912	0.2396	C	A	0.1203	0.01859	1.07e-10	6.47122	0.000142154	0.000134896	0.000136363	1510	7
17	43920300	rsrs56233672	0.2396	C	T	0.1203	0.01861	1.1e-10	6.46427	0.0001361	0.000128974	0.000130412	1510	7
17	43920411	rsrs55718212	0.2396	C	T	0.1203	0.01861	1.11e-10	6.46427	0.0001361	0.000128974	0.000130412	1510	7
17	43920378	rsrs56354807	0.2396	T	C	0.1203	0.01861	1.11e-10	6.46427	0.0001361	0.000128974	0.000130412	1510	7
17	44227882	rsrs554944034	0.2117	G	C	0.1203	0.01867	1.27e-10	6.44349	0.00011954	0.000112818	0.000114171	1510	7
17	43900215	rsrs559241210	0.2366	TAA	T	0.1203	0.01867	1.27e-10	6.44349	0.00011954	0.000112818	0.000114171	1510	7
17	44224569	rsrs541372368	0.2117	C	CAG	0.1203	0.01868	1.29e-10	6.44004	0.000116997	0.000110344	0.000111682	1510	7
17	44230097	rsrs541694781	0.2107	T	C	0.1203	0.01868	1.3e-10	6.44004	0.000116997	0.000110344	0.000111682	1510	7
17	43929992	rsrs62054824	0.2396	T	C	0.1203	0.01873	1.5e-10	6.42285	0.000105126	9.88135e-05	0.00010008	1510	7
17	44257923	rsrs546307573	0.2087	A	G	0.1203	0.01873	1.48e-10	6.42285	0.000105126	9.88135e-05	0.00010008	1510	7
17	44189858	rsrs76640332	0.2296	A	G	0.1203	0.01876	1.55e-10	6.41258	9.863e-05	9.2521e-05	9.3745e-05	1510	7
17	44189855	rsrs79772780	0.2296	A	G	0.1203	0.01876	1.55e-10	6.41258	9.863e-05	9.2521e-05	9.3745e-05	1510	7
17	44821987	rsrs111404933	0.2177	GA	G	0.1203	0.01883	1.81e-10	6.38874	8.50916e-05	7.94503e-05	8.05769e-05	1510	7
17	44240497	rsrs560756822	0.1998	C	T	0.1203	0.01908	3.19e-10	6.30503	5.08876e-05	4.67489e-05	4.75672e-05	1510	7
17	44240850	rsrs550631839	0.1998	C	T	0.1203	0.01908	3.19e-10	6.30503	5.08876e-05	4.67489e-05	4.75672e-05	1510	7
17	44214386	rsrs548457389	0.1998	G	A	0.1203	0.01909	3.23e-10	6.30173	4.98727e-05	4.57874e-05	4.65949e-05	1510	7
17	44239556	rsrs534108118	0.1998	C	T	0.1203	0.01909	3.24e-10	6.30173	4.98727e-05	4.57874e-05	4.65949e-05	1510	7
17	44277476	rsrs147317628	0.2465	CTTTAG	C	0.1202	0.01796	2.41e-11	6.69265	0.000582423	0.000577804	0.000578867	1510	7
17	43838720	rsrs62055888	0.2366	T	C	0.1202	0.01844	7.86e-11	6.51844	0.000191265	0.000183206	0.000184849	1510	7
17	44313522	rsrs2532387	0.2326	T	G	0.1202	0.01853	9.72e-11	6.48678	0.000156718	0.000149175	0.000150703	1510	7
17	43847095	rsrs113762994	0.2396	T	C	0.1202	0.01856	1.05e-10	6.47629	0.000146744	0.000139391	0.000140878	1510	7
17	43850037	rsrs375912859	0.2396	CTT	C	0.1202	0.01856	1.06e-10	6.47629	0.000146744	0.000139391	0.000140878	1510	7
17	43849366	rsrs75916678	0.2396	C	T	0.1202	0.01856	1.05e-10	6.47629	0.000146744	0.000139391	0.000140878	1510	7
17	43849327	rsrs76294809	0.2396	A	G	0.1202	0.01856	1.05e-10	6.47629	0.000146744	0.000139391	0.000140878	1510	7
17	43847868	rsrs56070245	0.2396	C	T	0.1202	0.01856	1.04e-10	6.47629	0.000146744	0.000139391	0.000140878	1510	7
17	43847741	rsrs56268325	0.2396	C	T	0.1202	0.01856	1.05e-10	6.47629	0.000146744	0.000139391	0.000140878	1510	7
17	43887480	rsrs62057103	0.2396	C	T	0.1202	0.01856	1.06e-10	6.47629	0.000146744	0.000139391	0.000140878	1510	7
17	43858187	rsrs62057065	0.2396	T	G	0.1202	0.01857	1.1e-10	6.47281	0.000143572	0.000136285	0.000137758	1510	7
17	43850966	rsrs62055942	0.2396	G	A	0.1202	0.01857	1.06e-10	6.47281	0.000143572	0.000136285	0.000137758	1510	7
17	43849896	rsrs62055940	0.2396	G	A	0.1202	0.01857	1.06e-10	6.47281	0.000143572	0.000136285	0.000137758	1510	7
17	43908152	rsrs16940672	0.2396	T	C	0.1202	0.01858	1.12e-10	6.46932	0.000140474	0.000133252	0.000134711	1510	7
17	43900817	rsrs112137135	0.2396	G	A	0.1202	0.01858	1.08e-10	6.46932	0.000140474	0.000133252	0.000134711	1510	7
17	43900760	rsrs62057121	0.2396	A	G	0.1202	0.01858	1.08e-10	6.46932	0.000140474	0.000133252	0.000134711	1510	7
17	43903548	rsrs62057150	0.2396	T	C	0.1202	0.01858	1.11e-10	6.46932	0.000140474	0.000133252	0.000134711	1510	7
17	43899655	rsrs62057116	0.2396	C	T	0.1202	0.01858	1.09e-10	6.46932	0.000140474	0.000133252	0.000134711	1510	7
17	43908476	rsrs565667714	0.2396	G	GT	0.1202	0.01859	1.11e-10	6.46584	0.000137448	0.000130292	0.000131737	1510	7
17	43910262	rsrs62054763	0.2396	G	C	0.1202	0.01859	1.13e-10	6.46584	0.000137448	0.000130292	0.000131737	1510	7
17	43912490	rsrs878886	0.2396	G	C	0.1202	0.0186	1.12e-10	6.46237	0.000134491	0.000127402	0.000128833	1510	7
17	43924231	rsrs12373140	0.2396	A	G	0.1202	0.01862	1.2e-10	6.45542	0.000128782	0.000121826	0.000123228	1510	7
17	44352639	rsrs531995170	0.2416	A	G	0.1202	0.01862	1.2e-10	6.45542	0.000128782	0.000121826	0.000123228	1510	7
17	43924219	rsrs12373124	0.2396	C	T	0.1202	0.01862	1.21e-10	6.45542	0.000128782	0.000121826	0.000123228	1510	7
17	43914558	rsrs10445363	0.2396	A	G	0.1202	0.01862	1.19e-10	6.45542	0.000128782	0.000121826	0.000123228	1510	7
17	44221476	rsrs527841438	0.2117	T	A	0.1202	0.01863	1.22e-10	6.45196	0.000126025	0.000119137	0.000120525	1510	7
17	44302904	rsrs577342440	0.2097	C	T	0.1202	0.01871	1.47e-10	6.42437	0.000106125	9.97818e-05	0.000101055	1510	7
17	44300067	rsrs147642589	0.2097	G	A	0.1202	0.01872	1.49e-10	6.42094	0.000103885	9.76105e-05	9.8869e-05	1510	7
17	43690637	rsrs642185	0.2276	C	T	0.1202	0.01885	1.98e-10	6.37666	7.89724e-05	7.35632e-05	7.46418e-05	1510	7
17	43666385	rsrs528272938	0.2266	T	C	0.1202	0.01894	2.4e-10	6.34636	6.55344e-05	6.06873e-05	6.16502e-05	1510	7
17	44256053	rsrs535521250	0.2048	A	G	0.1202	0.01904	2.99e-10	6.31303	5.34326e-05	4.91627e-05	5.00076e-05	1510	7
17	44238571	rsrs566704864	0.2465	G	C	0.1201	0.01799	2.69e-11	6.67593	0.000522725	0.000516817	0.000518124	1510	7
17	44162056	rsrs2316956	0.2256	A	T	0.1201	0.01852	9.71e-11	6.48488	0.000154863	0.000147354	0.000148875	1510	7
17	44036047	rsrs62063271	0.2396	A	G	0.1201	0.01855	1.06e-10	6.47439	0.000145007	0.00013769	0.00013917	1510	7
17	43847039	rsrs113934115	0.2396	T	C	0.1201	0.01856	1.07e-10	6.47091	0.000141874	0.000134622	0.000136087	1510	7
17	43848968	rsrs62055937	0.2396	T	G	0.1201	0.01856	1.1e-10	6.47091	0.000141874	0.000134622	0.000136087	1510	7
17	43846668	rsrs62055903	0.2396	A	C	0.1201	0.01856	1.06e-10	6.47091	0.000141874	0.000134622	0.000136087	1510	7
17	43858326	rsrs62057067	0.2396	T	C	0.1201	0.01857	1.1e-10	6.46742	0.000138812	0.000131626	0.000133078	1510	7
17	43858482	rsrs78917495	0.2396	T	C	0.1201	0.01857	1.1e-10	6.46742	0.000138812	0.000131626	0.000133078	1510	7
17	43901528	rsrs62057143	0.2396	C	T	0.1201	0.01858	1.12e-10	6.46394	0.000135822	0.000128702	0.000130139	1510	7
17	43901558	rsrs62057144	0.2396	G	A	0.1201	0.01858	1.11e-10	6.46394	0.000135822	0.000128702	0.000130139	1510	7
17	43911352	rsrs1876830	0.2396	T	C	0.1201	0.01858	1.13e-10	6.46394	0.000135822	0.000128702	0.000130139	1510	7
17	43858307	rsrs62057066	0.2406	C	T	0.1201	0.01858	1.12e-10	6.46394	0.000135822	0.000128702	0.000130139	1510	7
17	43907966	rsrs16940668	0.2396	A	G	0.1201	0.01858	1.15e-10	6.46394	0.000135822	0.000128702	0.000130139	1510	7
17	43848461	rsrs62055933	0.2396	A	G	0.1201	0.01858	1.12e-10	6.46394	0.000135822	0.000128702	0.000130139	1510	7
17	43912159	rsrs16940681	0.2396	C	G	0.1201	0.01859	1.13e-10	6.46046	0.000132901	0.000125848	0.000127271	1510	7
17	43912454	rsrs2316765	0.2396	C	T	0.1201	0.01859	1.15e-10	6.46046	0.000132901	0.000125848	0.000127271	1510	7
17	43914554	rsrs10445362	0.2396	A	C	0.1201	0.01859	1.14e-10	6.46046	0.000132901	0.000125848	0.000127271	1510	7
17	43911898	rsrs16940677	0.2396	T	C	0.1201	0.01859	1.17e-10	6.46046	0.000132901	0.000125848	0.000127271	1510	7
17	44335274	rsrs2696429	0.2227	A	G	0.1201	0.0186	1.17e-10	6.45699	0.000130047	0.000123061	0.00012447	1510	7
17	43911036	rsrs16940676	0.2386	A	G	0.1201	0.0186	1.19e-10	6.45699	0.000130047	0.000123061	0.00012447	1510	7
17	43912282	rsrs28364021	0.2396	T	C	0.1201	0.01861	1.19e-10	6.45352	0.000127259	0.00012034	0.000121735	1510	7
17	43924776	rsrs55943825	0.2396	T	C	0.1201	0.01861	1.22e-10	6.45352	0.000127259	0.00012034	0.000121735	1510	7
17	44214888	rsrs575074983	0.2127	C	T	0.1201	0.01864	1.32e-10	6.44313	0.000119273	0.000112558	0.000113909	1510	7
17	44246527	rsrs2532277	0.2117	C	T	0.1201	0.01864	1.29e-10	6.44313	0.000119273	0.000112558	0.000113909	1510	7
17	44221836	rsrs556952432	0.2117	T	C	0.1201	0.01866	1.35e-10	6.43623	0.000114249	0.000107671	0.000108993	1510	7
17	44355750	rsrs113677423	0.2376	T	C	0.1201	0.01872	1.52e-10	6.4156	0.000100495	9.43264e-05	9.55628e-05	1510	7
17	44294105	rsrs2532414	0.2107	T	C	0.1201	0.01875	1.63e-10	6.40533	9.42956e-05	8.83298e-05	8.95238e-05	1510	7
17	43663455	rsrs377112142	0.2644	CT	C	0.1201	0.01879	1.78e-10	6.3917	8.66615e-05	8.09626e-05	8.21012e-05	1510	7
17	43931855	rsrs549934062	0.2416	G	GAGAGAGAC	0.1201	0.0188	1.86e-10	6.3883	8.48587e-05	7.92259e-05	8.03507e-05	1510	7
17	44296097	rsrs113146341	0.2097	T	C	0.1201	0.0188	1.84e-10	6.3883	8.48587e-05	7.92259e-05	8.03507e-05	1510	7
9	136151579	rsrs587745765	0.1859	T	TGGTGCAGGCGCAGGAAAAAATTGTGGCAATTCCTCA	0.12	0.01906	3.32e-10	6.29591	0.0646176	0.0634627	0.0637038	1006	7
17	44212782	rsrs9915547	0.2475	C	T	0.12	0.01795	2.49e-11	6.68524	0.000555135	0.000549901	0.000551082	1510	7
17	44198962	rsrs558930042	0.2406	TA	T	0.12	0.01816	4.39e-11	6.60793	0.000337649	0.000329268	0.000331021	1510	7
17	43789971	rsrs62056932	0.2386	C	G	0.12	0.01817	4.34e-11	6.60429	0.00032989	0.000321466	0.000323225	1510	7
17	44343371	rsrs545244112	0.2475	A	G	0.12	0.01826	5.4e-11	6.57174	0.00026807	0.000259522	0.000261287	1510	7
17	44173812	rsrs62061798	0.2396	A	G	0.12	0.01827	5.7e-11	6.56814	0.000262009	0.000253472	0.000255233	1510	7
17	44173878	rsrs139282381	0.2396	GT	G	0.12	0.01827	5.7e-11	6.56814	0.000262009	0.000253472	0.000255233	1510	7
17	43573231	rsrs571854911	0.2396	G	C	0.12	0.01828	5.85e-11	6.56455	0.000256096	0.000247573	0.000249329	1510	7
17	44119474	rsrs56406462	0.2386	C	T	0.12	0.01831	6.26e-11	6.5538	0.000239196	0.000230739	0.000232476	1510	7
17	43839253	rsrs71375313	0.2396	A	G	0.12	0.01831	6.31e-11	6.5538	0.000239196	0.000230739	0.000232476	1510	7
17	44119500	rsrs565858460	0.2386	CTT	C	0.12	0.01831	6.27e-11	6.5538	0.000239196	0.000230739	0.000232476	1510	7
17	44119463	rsrs55649944	0.2386	T	C	0.12	0.01832	6.25e-11	6.55022	0.000233832	0.000225403	0.000227133	1510	7
17	44269676	rsrs373582551	0.2296	TAA	T	0.12	0.01852	1.01e-10	6.47948	0.000149706	0.000142295	0.000143794	1510	7
17	43845002	rsrs62055900	0.2396	G	C	0.12	0.01856	1.13e-10	6.46552	0.000137169	0.000130019	0.000131463	1510	7
17	43848750	rsrs62055935	0.2396	C	T	0.12	0.01856	1.14e-10	6.46552	0.000137169	0.000130019	0.000131463	1510	7
17	43902799	rsrs3885075	0.2396	G	A	0.12	0.01857	1.16e-10	6.46204	0.000134214	0.000127131	0.00012856	1510	7
17	43903336	rsrs17763050	0.2396	A	G	0.12	0.01857	1.16e-10	6.46204	0.000134214	0.000127131	0.00012856	1510	7
17	43902842	rsrs41280116	0.2396	T	C	0.12	0.01857	1.15e-10	6.46204	0.000134214	0.000127131	0.00012856	1510	7
17	43902944	rsrs1912151	0.2396	T	C	0.12	0.01857	1.14e-10	6.46204	0.000134214	0.000127131	0.00012856	1510	7
17	43903106	rsrs62057146	0.2396	G	A	0.12	0.01857	1.14e-10	6.46204	0.000134214	0.000127131	0.00012856	1510	7
17	43903089	rsrs41280118	0.2396	T	C	0.12	0.01857	1.14e-10	6.46204	0.000134214	0.000127131	0.00012856	1510	7
17	43902861	rsrs34283254	0.2396	A	C	0.12	0.01858	1.17e-10	6.45856	0.000131328	0.000124312	0.000125726	1510	7
17	43907641	rsrs551188177	0.2396	CAGGTGG	C	0.12	0.01858	1.16e-10	6.45856	0.000131328	0.000124312	0.000125726	1510	7
17	44335806	rsrs529815603	0.2227	C	A	0.12	0.01858	1.18e-10	6.45856	0.000131328	0.000124312	0.000125726	1510	7
17	43907143	rsrs62057158	0.2396	A	G	0.12	0.01858	1.18e-10	6.45856	0.000131328	0.000124312	0.000125726	1510	7
17	43907745	rsrs1876831	0.2396	T	C	0.12	0.01858	1.16e-10	6.45856	0.000131328	0.000124312	0.000125726	1510	7
17	43905481	rsrs17763086	0.2396	G	T	0.12	0.01858	1.18e-10	6.45856	0.000131328	0.000124312	0.000125726	1510	7
17	43913557	rsrs75104593	0.2416	G	T	0.12	0.01858	1.17e-10	6.45856	0.000131328	0.000124312	0.000125726	1510	7
17	43905134	rsrs78872653	0.2396	A	G	0.12	0.01858	1.17e-10	6.45856	0.000131328	0.000124312	0.000125726	1510	7
17	43914809	rsrs62054804	0.2396	T	C	0.12	0.01859	1.19e-10	6.45508	0.000128508	0.000121559	0.00012296	1510	7
17	43904673	rsrs62057155	0.2396	T	C	0.12	0.01859	1.18e-10	6.45508	0.000128508	0.000121559	0.00012296	1510	7
17	43848646	rsrs541393171	0.2396	A	AG	0.12	0.01859	1.18e-10	6.45508	0.000128508	0.000121559	0.00012296	1510	7
17	43904110	rsrs62057152	0.2396	C	G	0.12	0.01859	1.19e-10	6.45508	0.000128508	0.000121559	0.00012296	1510	7
17	43904610	rsrs62057154	0.2396	T	C	0.12	0.01859	1.19e-10	6.45508	0.000128508	0.000121559	0.00012296	1510	7
17	43840726	rsrs533511475	0.2396	CTT	C	0.12	0.01859	1.18e-10	6.45508	0.000128508	0.000121559	0.00012296	1510	7
17	43923934	rsrs11079725	0.2396	C	T	0.12	0.01861	1.24e-10	6.44815	0.000123061	0.000116248	0.00011762	1510	7
17	44244896	rsrs549030526	0.2117	G	C	0.12	0.01865	1.37e-10	6.43432	0.000112898	0.000106357	0.000107672	1510	7
17	44222019	rsrs386477606	0.2117	T	G	0.12	0.01866	1.41e-10	6.43087	0.0001105	0.000104028	0.000105328	1510	7
17	44337903	rsrs112305366	0.2296	G	C	0.12	0.01882	1.97e-10	6.3762	7.87474e-05	7.3347e-05	7.44239e-05	1510	7
17	44256296	rsrs575478168	0.2058	A	G	0.12	0.01896	2.73e-10	6.32911	5.89582e-05	5.44155e-05	5.53161e-05	1510	7
17	44256655	rsrs573087564	0.2048	A	G	0.12	0.019	2.96e-10	6.31579	5.43427e-05	5.00266e-05	5.08811e-05	1510	7
9	136149830	rsrs532436	0.1859	A	G	0.1199	0.01905	3.43e-10	6.29396	0.0638568	0.0626921	0.062935	1006	7
17	43765450	rsrs17761387	0.2396	A	G	0.1199	0.01811	3.89e-11	6.62065	0.000366292	0.000358118	0.000359838	1510	7
17	44062337	rsrs576389326	0.2406	A	G	0.1199	0.01814	4.24e-11	6.6097	0.000341499	0.000333141	0.00033489	1510	7
17	43576046	rsrs200133133	0.2406	TG	T	0.1199	0.01825	5.7e-11	6.56986	0.000264887	0.000256344	0.000258107	1510	7
17	44149348	rsrs549814054	0.2406	C	A	0.1199	0.01826	5.76e-11	6.56627	0.000258899	0.000250368	0.000252127	1510	7
17	43574611	rsrs62065457	0.2406	A	G	0.1199	0.01828	5.9e-11	6.55908	0.000247353	0.000238859	0.000240607	1510	7
17	43903298	rsrs62057147	0.2396	A	G	0.1199	0.01856	1.17e-10	6.46013	0.000132624	0.000125578	0.000126999	1510	7
17	43845041	rsrs62055901	0.2396	A	G	0.1199	0.01856	1.16e-10	6.46013	0.000132624	0.000125578	0.000126999	1510	7
17	43859929	rsrs145503157	0.2396	CACG	C	0.1199	0.01857	1.2e-10	6.45665	0.000129772	0.000122793	0.0001242	1510	7
17	43902738	rsrs3885074	0.2396	A	C	0.1199	0.01857	1.17e-10	6.45665	0.000129772	0.000122793	0.0001242	1510	7
17	43902522	rsrs4523962	0.2396	A	G	0.1199	0.01857	1.17e-10	6.45665	0.000129772	0.000122793	0.0001242	1510	7
17	43872228	rsrs55943044	0.2396	A	G	0.1199	0.01858	1.2e-10	6.45318	0.000126985	0.000120074	0.000121467	1510	7
17	43861117	rsrs62057073	0.2396	T	C	0.1199	0.01858	1.2e-10	6.45318	0.000126985	0.000120074	0.000121467	1510	7
17	44344810	rsrs2732649	0.2396	G	T	0.1199	0.01858	1.2e-10	6.45318	0.000126985	0.000120074	0.000121467	1510	7
17	43901001	rsrs62057122	0.2396	T	C	0.1199	0.01859	1.26e-10	6.4497	0.000124263	0.00011742	0.000118798	1510	7
17	44345047	rsrs138875687	0.2406	ACT	A	0.1199	0.01859	1.21e-10	6.4497	0.000124263	0.00011742	0.000118798	1510	7
17	43914990	rsrs71904125	0.2396	A	AAC	0.1199	0.0186	1.27e-10	6.44624	0.000121604	0.000114828	0.000116192	1510	7
17	43910183	rsrs17763199	0.2386	A	G	0.1199	0.0186	1.25e-10	6.44624	0.000121604	0.000114828	0.000116192	1510	7
17	43670940	rsrs571944974	0.2535	G	A	0.1199	0.0186	1.29e-10	6.44624	0.000121604	0.000114828	0.000116192	1510	7
17	44348221	rsrs576947229	0.2445	G	A	0.1199	0.01861	1.28e-10	6.44277	0.000119005	0.000112298	0.000113647	1510	7
17	44353414	rsrs36050210	0.2435	G	A	0.1199	0.01862	1.34e-10	6.43931	0.000116466	0.000109827	0.000111162	1510	7
17	44218044	rsrs558031693	0.2117	T	A	0.1199	0.01864	1.36e-10	6.4324	0.000111561	0.000105059	0.000106365	1510	7
17	44215896	rsrs568519571	0.2117	T	C	0.1199	0.01866	1.43e-10	6.42551	0.000106877	0.000100512	0.00010179	1510	7
17	44241487	rsrs551461392	0.2117	C	CTT	0.1199	0.01867	1.48e-10	6.42207	0.000104615	9.83183e-05	9.95815e-05	1510	7
17	44274838	rsrs568158082	0.2117	A	G	0.1199	0.01869	1.58e-10	6.4152	0.000100244	9.40833e-05	9.5318e-05	1510	7
17	44302752	rsrs537485102	0.2097	A	G	0.1199	0.01872	1.64e-10	6.40491	9.40511e-05	8.80936e-05	8.92859e-05	1510	7
17	43932028	rsrs55942528	0.2396	G	A	0.1199	0.01879	1.96e-10	6.38105	8.11445e-05	7.56513e-05	7.67473e-05	1510	7
17	44367588	rsrs542941650	0.2256	T	TG	0.1199	0.01898	2.93e-10	6.31718	5.48052e-05	5.04659e-05	5.13251e-05	1510	7
17	44089563	rsrs733966	0.2406	T	C	0.1198	0.01811	4.06e-11	6.61513	0.000353566	0.000345291	0.000347027	1510	7
17	43784994	rsrs62056913	0.2396	T	C	0.1198	0.01819	4.89e-11	6.58604	0.000293609	0.000285063	0.000286836	1510	7
17	44343121	rsrs566177628	0.2386	G	A	0.1198	0.01828	6.27e-11	6.55361	0.000238915	0.000230459	0.000232197	1510	7
17	43838919	rsrs62055889	0.2396	A	G	0.1198	0.0183	6.46e-11	6.54645	0.000228312	0.000219916	0.000221638	1510	7
17	43573061	rsrs62065452	0.2396	C	T	0.1198	0.01835	7.48e-11	6.52861	0.000203949	0.000195752	0.000197426	1510	7
17	44190156	rsrs62061845	0.2386	C	T	0.1198	0.01838	7.77e-11	6.51795	0.000190682	0.00018263	0.000184271	1510	7
17	44344988	rsrs2732650	0.2406	G	C	0.1198	0.01854	1.13e-10	6.4617	0.000133937	0.00012686	0.000128288	1510	7
17	43848761	rsrs62055936	0.2406	A	T	0.1198	0.01857	1.25e-10	6.45127	0.00012548	0.000118606	0.000119991	1510	7
17	43841729	rsrs11079723	0.2406	C	T	0.1198	0.01859	1.3e-10	6.44432	0.000120162	0.000113424	0.00011478	1510	7
17	43841624	rsrs138939613	0.2366	GATGGATGA	G	0.1198	0.01862	1.39e-10	6.43394	0.000112635	0.000106102	0.000107415	1510	7
17	44352621	rsrs549572472	0.2425	G	A	0.1198	0.01862	1.36e-10	6.43394	0.000112635	0.000106102	0.000107415	1510	7
17	44349867	rsrs2532330	0.2425	A	G	0.1198	0.01863	1.38e-10	6.43049	0.000110239	0.000103775	0.000105074	1510	7
17	44242637	rsrs542893855	0.2117	T	C	0.1198	0.01867	1.52e-10	6.41671	0.000101192	9.50013e-05	9.62422e-05	1510	7
17	44367288	rsrs550683961	0.2406	C	G	0.1198	0.01867	1.53e-10	6.41671	0.000101192	9.50013e-05	9.62422e-05	1510	7
17	44295795	rsrs2942186	0.2097	A	G	0.1198	0.01873	1.76e-10	6.39616	8.90851e-05	8.32995e-05	8.4456e-05	1510	7
17	44295695	rsrs2532412	0.2097	G	A	0.1198	0.01873	1.76e-10	6.39616	8.90851e-05	8.32995e-05	8.4456e-05	1510	7
17	44296179	rsrs77294312	0.2097	C	G	0.1198	0.01874	1.79e-10	6.39274	8.72235e-05	8.15045e-05	8.26471e-05	1510	7
17	44355602	rsrs2696532	0.2366	G	A	0.1198	0.01875	1.8e-10	6.38933	8.54036e-05	7.97507e-05	8.08798e-05	1510	7
17	44315803	rsrs2696673	0.2247	C	A	0.1198	0.01875	1.83e-10	6.38933	8.54036e-05	7.97507e-05	8.08798e-05	1510	7
17	44253951	rsrs546745122	0.2058	A	G	0.1198	0.019	3.19e-10	6.30526	5.09596e-05	4.68171e-05	4.76362e-05	1510	7
17	44293205	rsrs2696609	0.2485	G	A	0.1197	0.01802	3.43e-11	6.64262	0.000421745	0.000414168	0.000415784	1510	7
17	44027521	rsrs62062799	0.2396	T	G	0.1197	0.01813	4.47e-11	6.60232	0.000325751	0.000317306	0.000319068	1510	7
17	43825576	rsrs62054437	0.2406	C	T	0.1197	0.01814	4.48e-11	6.59868	0.000318265	0.000309788	0.000311554	1510	7
17	43792099	rsrs56406407	0.2376	C	T	0.1197	0.01817	4.95e-11	6.58778	0.000296895	0.000288354	0.000290126	1510	7
17	43789698	rsrs62056931	0.2366	A	G	0.1197	0.0182	5.27e-11	6.57692	0.000277054	0.000268498	0.000270267	1510	7
17	43575452	rsrs566127718	0.2416	G	A	0.1197	0.01825	5.97e-11	6.5589	0.000247075	0.000238583	0.00024033	1510	7
17	43573649	rsrs188710438	0.2416	T	C	0.1197	0.01825	5.96e-11	6.5589	0.000247075	0.000238583	0.00024033	1510	7
17	43838678	rsrs62055886	0.2396	A	G	0.1197	0.01829	6.58e-11	6.54456	0.000225598	0.00021722	0.000218937	1510	7
17	43838710	rsrs62055887	0.2396	C	T	0.1197	0.0183	6.56e-11	6.54098	0.000220547	0.000212205	0.000213914	1510	7
17	43893751	rsrs8073146	0.2396	G	A	0.1197	0.0184	8.5e-11	6.50543	0.000176218	0.000168358	0.000169956	1510	7
17	44084002	rsrs112836774	0.2366	C	T	0.1197	0.01851	1.1e-10	6.46677	0.000138252	0.000131079	0.000132527	1510	7
17	44354103	rsrs565415067	0.2435	G	A	0.1197	0.01854	1.2e-10	6.45631	0.000129497	0.000122524	0.00012393	1510	7
17	43904528	rsrs62057153	0.2396	C	T	0.1197	0.0186	1.36e-10	6.43548	0.000113721	0.000107158	0.000108477	1510	7
17	44352633	rsrs567882689	0.2406	G	GT	0.1197	0.01861	1.37e-10	6.43203	0.000111299	0.000104804	0.000106109	1510	7
17	44355726	rsrs74807476	0.2386	A	T	0.1197	0.01861	1.41e-10	6.43203	0.000111299	0.000104804	0.000106109	1510	7
17	44217267	rsrs570806151	0.2117	T	A	0.1197	0.01864	1.48e-10	6.42167	0.00010436	9.80705e-05	9.93321e-05	1510	7
17	44266975	rsrs571667294	0.2117	A	G	0.1197	0.01865	1.5e-10	6.41823	0.000102151	9.59302e-05	9.71775e-05	1510	7
17	44245171	rsrs386477048	0.2117	T	G	0.1197	0.01866	1.56e-10	6.41479	9.99927e-05	9.38401e-05	9.50731e-05	1510	7
17	44245359	rsrs538910132	0.2117	A	G	0.1197	0.01866	1.56e-10	6.41479	9.99927e-05	9.38401e-05	9.50731e-05	1510	7
17	44283571	rsrs547806241	0.2107	T	C	0.1197	0.01869	1.68e-10	6.40449	9.38066e-05	8.78574e-05	8.90479e-05	1510	7
17	44293671	rsrs2696608	0.2097	G	A	0.1197	0.01879	2.07e-10	6.37041	7.59872e-05	7.06964e-05	7.17506e-05	1510	7
17	44259919	rsrs537893623	0.2087	G	A	0.1197	0.01883	2.31e-10	6.35688	6.99118e-05	6.48732e-05	6.58755e-05	1510	7
17	44360349	rsrs373695612	0.2276	G	A	0.1197	0.01889	2.59e-10	6.33669	6.17585e-05	5.70836e-05	5.80112e-05	1510	7
17	43848412	rsrs62055932	0.2396	G	A	0.1196	0.01816	5.12e-11	6.5859	0.00029336	0.000284814	0.000286586	1510	7
17	43792091	rsrs535830552	0.2376	T	C	0.1196	0.01822	5.78e-11	6.56422	0.000255549	0.000247028	0.000248783	1510	7
17	43792090	rsrs539128391	0.2376	C	G	0.1196	0.01822	5.77e-11	6.56422	0.000255549	0.000247028	0.000248783	1510	7
17	43574229	rsrs189777036	0.2416	C	T	0.1196	0.01824	6.17e-11	6.55702	0.000244135	0.000235655	0.000237398	1510	7
17	43575946	rsrs112556326	0.2416	T	G	0.1196	0.01824	6.17e-11	6.55702	0.000244135	0.000235655	0.000237398	1510	7
17	43838482	rsrs12150621	0.2396	T	G	0.1196	0.01829	6.73e-11	6.53909	0.000217923	0.000209602	0.000211306	1510	7
17	43840899	rsrs74918686	0.2396	C	G	0.1196	0.01857	1.32e-10	6.4405	0.000117328	0.000110665	0.000112005	1510	7
17	44345653	rsrs2532340	0.2406	G	A	0.1196	0.01857	1.31e-10	6.4405	0.000117328	0.000110665	0.000112005	1510	7
17	43840681	rsrs62055890	0.2396	T	C	0.1196	0.01857	1.31e-10	6.4405	0.000117328	0.000110665	0.000112005	1510	7
17	43914979	rsrs201128097	0.2406	A	AC	0.1196	0.0186	1.42e-10	6.43011	0.000109978	0.000103522	0.000104819	1510	7
17	43914981	rsrs572543580	0.2406	G	C	0.1196	0.0186	1.42e-10	6.43011	0.000109978	0.000103522	0.000104819	1510	7
17	43929029	rsrs62054823	0.2406	G	A	0.1196	0.01862	1.51e-10	6.4232	0.000105355	9.90354e-05	0.000100303	1510	7
17	44352872	rsrs568873066	0.2406	G	A	0.1196	0.01863	1.47e-10	6.41975	0.000103122	9.68707e-05	9.81243e-05	1510	7
17	44287390	rsrs528770545	0.2117	G	A	0.1196	0.01863	1.51e-10	6.41975	0.000103122	9.68707e-05	9.81243e-05	1510	7
17	44265477	rsrs559157320	0.2117	C	G	0.1196	0.01868	1.67e-10	6.40257	9.26944e-05	8.67829e-05	8.79657e-05	1510	7
17	44281308	rsrs536950796	0.2107	A	G	0.1196	0.01868	1.7e-10	6.40257	9.26944e-05	8.67829e-05	8.79657e-05	1510	7
17	44358107	rsrs2696516	0.2396	T	G	0.1196	0.01874	1.95e-10	6.38207	8.16556e-05	7.61429e-05	7.72429e-05	1510	7
17	44358109	rsrs2696515	0.2396	T	A	0.1196	0.01874	1.95e-10	6.38207	8.16556e-05	7.61429e-05	7.72429e-05	1510	7
17	44254291	rsrs529398497	0.2068	T	C	0.1196	0.01896	3.1e-10	6.30802	5.18232e-05	4.76358e-05	4.8464e-05	1510	7
17	44253275	rsrs542150384	0.2048	C	T	0.1196	0.01898	3.23e-10	6.30137	4.97637e-05	4.56842e-05	4.64905e-05	1510	7
17	43833824	rsrs36047693	0.2396	C	G	0.1195	0.01814	4.9e-11	6.58765	0.000296648	0.000288107	0.000289879	1510	7
17	43781505	rsrs79892630	0.2396	T	C	0.1195	0.01815	5e-11	6.58402	0.000289865	0.000281314	0.000283086	1510	7
17	44193097	rsrs17661027	0.2406	A	C	0.1195	0.01816	5.08e-11	6.5804	0.000283248	0.000274692	0.000276464	1510	7
17	44115351	rsrs12185243	0.2406	C	T	0.1195	0.01818	5.55e-11	6.57316	0.000270495	0.000261944	0.00026371	1510	7
17	44054671	rsrs62063779	0.2406	T	C	0.1195	0.01819	5.62e-11	6.56954	0.00026435	0.000255808	0.000257571	1510	7
17	43834671	rsrs71363552	0.2396	AC	A	0.1195	0.01819	5.54e-11	6.56954	0.00026435	0.000255808	0.000257571	1510	7
17	44192946	rsrs62061848	0.2406	T	C	0.1195	0.01822	6.07e-11	6.55873	0.000246797	0.000238306	0.000240053	1510	7
17	43574935	rsrs62066460	0.2416	T	C	0.1195	0.01825	6.37e-11	6.54795	0.000230488	0.000222078	0.000223804	1510	7
17	44184819	rsrs556791536	0.2396	C	CAAAGGT	0.1195	0.01826	6.55e-11	6.54436	0.000225311	0.000216935	0.000218652	1510	7
17	44201887	rsrs62063164	0.2376	T	C	0.1195	0.01833	7.94e-11	6.51937	0.000192389	0.000184317	0.000185963	1510	7
17	44201865	rsrs62063163	0.2376	T	C	0.1195	0.01833	7.94e-11	6.51937	0.000192389	0.000184317	0.000185963	1510	7
17	44826056	rsrs9896243	0.2256	G	C	0.1195	0.01852	1.2e-10	6.45248	0.000126438	0.00011954	0.00012093	1510	7
17	44568241	rsrs34552460	0.2416	C	CT	0.1195	0.01867	1.7e-10	6.40064	9.15946e-05	8.5721e-05	8.68959e-05	1510	7
17	44355162	rsrs2696534	0.2316	G	A	0.1195	0.01892	2.97e-10	6.31607	5.44352e-05	5.01145e-05	5.09699e-05	1510	7
9	136149399	rsrs507666	0.1859	A	G	0.1194	0.01904	3.98e-10	6.27101	0.0555396	0.0542866	0.0545455	1006	7
17	44114432	rsrs62062134	0.2406	C	A	0.1194	0.01812	4.79e-11	6.5894	0.00029998	0.000291446	0.000293218	1510	7
17	44246624	rsrs2532276	0.2425	A	C	0.1194	0.01814	5.11e-11	6.58214	0.000286409	0.000277855	0.000279626	1510	7
17	43764987	rsrs17688090	0.2396	A	G	0.1194	0.01814	5.14e-11	6.58214	0.000286409	0.000277855	0.000279626	1510	7
17	44184808	rsrs111905143	0.2396	G	C	0.1194	0.01817	5.51e-11	6.57127	0.00026727	0.000258723	0.000260487	1510	7
17	44305199	rsrs570285046	0.2396	C	T	0.1194	0.01824	6.49e-11	6.54605	0.000227741	0.000219349	0.00022107	1510	7
17	44264269	rsrs68051473	0.2694	G	GT	0.1194	0.01826	6.76e-11	6.53888	0.000217635	0.000209315	0.000211018	1510	7
17	43838071	rsrs28439278	0.2396	T	C	0.1194	0.01827	7.02e-11	6.5353	0.000212763	0.000204484	0.000206177	1510	7
17	43838014	rsrs62055885	0.2396	G	A	0.1194	0.01827	7.05e-11	6.5353	0.000212763	0.000204484	0.000206177	1510	7
17	43837567	rsrs62055884	0.2396	T	C	0.1194	0.01827	6.89e-11	6.5353	0.000212763	0.000204484	0.000206177	1510	7
17	44042939	rsrs112003311	0.2386	A	G	0.1194	0.01832	7.82e-11	6.51747	0.000190097	0.000182052	0.000183692	1510	7
17	44333412	rsrs111920741	0.2396	A	G	0.1194	0.01834	8.1e-11	6.51036	0.000181769	0.000173831	0.000175446	1510	7
17	44348593	rsrs2732713	0.2425	G	A	0.1194	0.0186	1.49e-10	6.41935	0.000102867	9.66239e-05	9.78757e-05	1510	7
17	44350919	rsrs572695193	0.2445	C	A	0.1194	0.01861	1.55e-10	6.41591	0.000100687	9.45121e-05	9.57498e-05	1510	7
17	44278661	rsrs533813183	0.2107	A	G	0.1194	0.01869	1.85e-10	6.38844	8.49348e-05	7.92993e-05	8.04247e-05	1510	7
17	44277825	rsrs560806845	0.2107	T	C	0.1194	0.01869	1.79e-10	6.38844	8.49348e-05	7.92993e-05	8.04247e-05	1510	7
17	44355343	rsrs2696533	0.2416	C	T	0.1194	0.0187	1.92e-10	6.38503	8.31604e-05	7.75908e-05	7.87026e-05	1510	7
17	44038536	rsrs376368638	0.2485	C	CA	0.1194	0.01893	3.08e-10	6.30745	5.16437e-05	4.74656e-05	4.8292e-05	1510	7
17	43823229	rsrs76171147	0.2396	C	T	0.1193	0.01813	5.25e-11	6.58025	0.000282991	0.000274435	0.000276206	1510	7
17	43786013	rsrs62056917	0.2396	T	G	0.1193	0.01814	5.25e-11	6.57663	0.000276531	0.000267976	0.000269745	1510	7
17	43782708	rsrs62056906	0.2396	C	T	0.1193	0.01815	5.48e-11	6.573	0.000270229	0.000261678	0.000263444	1510	7
17	43784624	rsrs62056911	0.2396	C	T	0.1193	0.01815	5.34e-11	6.573	0.000270229	0.000261678	0.000263444	1510	7
17	43785096	rsrs78454137	0.2366	A	G	0.1193	0.01817	5.7e-11	6.56577	0.000258082	0.000249554	0.000251312	1510	7
17	43834314	rsrs34008514	0.2396	G	A	0.1193	0.01818	5.94e-11	6.56216	0.000252229	0.000243718	0.000245471	1510	7
17	44323425	rsrs1724404	0.2505	T	C	0.1193	0.0182	6.14e-11	6.55495	0.000240946	0.00023248	0.00023422	1510	7
17	44192957	rsrs17661015	0.2406	C	T	0.1193	0.01822	6.49e-11	6.54775	0.000230203	0.000221795	0.00022352	1510	7
17	44319167	rsrs2696607	0.2425	A	G	0.1193	0.01823	6.68e-11	6.54416	0.000225024	0.00021665	0.000218367	1510	7
17	44048936	rsrs77566074	0.2396	A	C	0.1193	0.01824	6.77e-11	6.54057	0.000219971	0.000211633	0.000213341	1510	7
17	44048937	rsrs576159528	0.2396	C	T	0.1193	0.01824	6.77e-11	6.54057	0.000219971	0.000211633	0.000213341	1510	7
17	43837115	rsrs55747440	0.2396	G	A	0.1193	0.01825	7e-11	6.53699	0.000215039	0.000206741	0.000208439	1510	7
17	44343304	rsrs556290186	0.2594	A	T	0.1193	0.01831	8.16e-11	6.51557	0.000187831	0.000179814	0.000181447	1510	7
17	44042951	rsrs111751251	0.2386	T	C	0.1193	0.01832	8.19e-11	6.51201	0.000183667	0.000175704	0.000177325	1510	7
17	43927255	rsrs56385754	0.2406	T	G	0.1193	0.01846	1.14e-10	6.46262	0.000134707	0.000127613	0.000129044	1510	7
17	43926992	rsrs56269136	0.2406	T	C	0.1193	0.01846	1.15e-10	6.46262	0.000134707	0.000127613	0.000129044	1510	7
17	44801784	rsrs199451	0.2227	A	G	0.1193	0.01857	1.47e-10	6.42434	0.000106104	9.97616e-05	0.000101034	1510	7
17	43911525	rsrs1876828	0.2396	T	C	0.1193	0.01859	1.57e-10	6.41743	0.000101644	9.54389e-05	9.66827e-05	1510	7
17	44280697	rsrs571742017	0.2107	C	T	0.1193	0.01868	1.86e-10	6.38651	8.39259e-05	7.83277e-05	7.94454e-05	1510	7
17	44355303	rsrs112082260	0.2386	C	T	0.1193	0.0187	1.94e-10	6.37968	8.04588e-05	7.49919e-05	7.60825e-05	1510	7
17	44355315	rsrs535162871	0.2386	A	AT	0.1193	0.0187	1.93e-10	6.37968	8.04588e-05	7.49919e-05	7.60825e-05	1510	7
17	44356949	rsrs571516577	0.2386	C	T	0.1193	0.0187	1.94e-10	6.37968	8.04588e-05	7.49919e-05	7.60825e-05	1510	7
17	44356890	rsrs2696522	0.2386	C	T	0.1193	0.0187	1.94e-10	6.37968	8.04588e-05	7.49919e-05	7.60825e-05	1510	7
17	44357297	rsrs570136507	0.2386	T	G	0.1193	0.01871	1.98e-10	6.37627	7.87833e-05	7.33815e-05	7.44586e-05	1510	7
17	44357351	rsrs17665188	0.2386	C	T	0.1193	0.01871	1.98e-10	6.37627	7.87833e-05	7.33815e-05	7.44586e-05	1510	7
17	44356793	rsrs2696524	0.2386	G	A	0.1193	0.01872	2.05e-10	6.37286	7.71453e-05	7.18083e-05	7.2872e-05	1510	7
17	44279803	rsrs562641029	0.2097	G	T	0.1193	0.01874	2.14e-10	6.36606	7.39783e-05	6.87693e-05	6.98066e-05	1510	7
17	44359779	rsrs192856660	0.2435	T	G	0.1193	0.01879	2.4e-10	6.34912	6.66569e-05	6.17599e-05	6.2733e-05	1510	7
17	44361383	rsrs2458218	0.2286	C	T	0.1193	0.01887	2.8e-10	6.3222	5.65167e-05	5.20925e-05	5.2969e-05	1510	7
17	43669491	rsrs112327620	0.2336	G	A	0.1193	0.0189	2.97e-10	6.31217	5.3154e-05	4.88981e-05	4.97403e-05	1510	7
17	44297148	rsrs560050580	0.2425	A	G	0.1192	0.01811	5.09e-11	6.582	0.000286153	0.000277599	0.000279371	1510	7
17	44153227	rsrs62060839	0.2406	G	A	0.1192	0.01812	5.34e-11	6.57837	0.000279611	0.000271054	0.000272825	1510	7
17	44135827	rsrs17575556	0.2416	A	G	0.1192	0.01813	5.49e-11	6.57474	0.000273228	0.000264675	0.000266442	1510	7
17	43816655	rsrs62054420	0.2406	G	C	0.1192	0.01813	5.47e-11	6.57474	0.000273228	0.000264675	0.000266442	1510	7
17	44197806	rsrs1966345	0.2406	C	T	0.1192	0.01814	5.47e-11	6.57111	0.000267002	0.000258455	0.00026022	1510	7
17	43788371	rsrs56290582	0.2396	T	C	0.1192	0.01815	5.56e-11	6.56749	0.000260927	0.000252392	0.000254152	1510	7
17	43834074	rsrs34211253	0.2396	G	C	0.1192	0.01817	5.85e-11	6.56026	0.000249218	0.000240717	0.000242466	1510	7
17	43790770	rsrs77727624	0.2386	G	A	0.1192	0.01818	6.15e-11	6.55666	0.000243575	0.000235097	0.00023684	1510	7
17	44092801	rsrs12149995	0.2406	A	G	0.1192	0.01821	6.58e-11	6.54585	0.000227454	0.000219064	0.000220785	1510	7
17	44318575	rsrs3110331	0.2465	G	T	0.1192	0.01821	6.66e-11	6.54585	0.000227454	0.000219064	0.000220785	1510	7
17	44314217	rsrs113343439	0.2396	G	A	0.1192	0.01822	6.71e-11	6.54226	0.000222338	0.000213983	0.000215695	1510	7
17	43810851	rsrs77807457	0.2396	C	G	0.1192	0.01824	6.9e-11	6.53509	0.000212472	0.000204196	0.000205889	1510	7
17	43836578	rsrs62055879	0.2396	A	G	0.1192	0.01824	7.02e-11	6.53509	0.000212472	0.000204196	0.000205889	1510	7
17	44042868	rsrs112415880	0.2406	A	G	0.1192	0.01824	7.07e-11	6.53509	0.000212472	0.000204196	0.000205889	1510	7
17	43836673	rsrs12948216	0.2396	T	C	0.1192	0.01824	7e-11	6.53509	0.000212472	0.000204196	0.000205889	1510	7
17	44107321	rsrs371902677	0.2475	C	CT	0.1192	0.01824	7.09e-11	6.53509	0.000212472	0.000204196	0.000205889	1510	7
17	43837237	rsrs55801356	0.2396	G	A	0.1192	0.01825	7.07e-11	6.53151	0.000207716	0.000199483	0.000201166	1510	7
17	43837446	rsrs62055883	0.2396	G	C	0.1192	0.01825	7.11e-11	6.53151	0.000207716	0.000199483	0.000201166	1510	7
17	43836920	rsrs56013908	0.2396	C	T	0.1192	0.01825	7e-11	6.53151	0.000207716	0.000199483	0.000201166	1510	7
17	44333331	rsrs150592114	0.2396	G	A	0.1192	0.01827	7.54e-11	6.52436	0.000198544	0.000190402	0.000192064	1510	7
17	44081462	rsrs62064664	0.2406	C	T	0.1192	0.01829	8.04e-11	6.51722	0.000189804	0.000181763	0.000183401	1510	7
17	44081527	rsrs62064665	0.2406	C	T	0.1192	0.01829	8.02e-11	6.51722	0.000189804	0.000181763	0.000183401	1510	7
17	44081218	rsrs554529014	0.2406	CT	C	0.1192	0.01831	8.24e-11	6.5101	0.000181476	0.000173542	0.000175156	1510	7
17	44081224	rsrs17573509	0.2406	A	G	0.1192	0.01831	8.24e-11	6.5101	0.000181476	0.000173542	0.000175156	1510	7
17	44333423	rsrs2532363	0.2406	T	G	0.1192	0.01832	8.47e-11	6.50655	0.00017746	0.000169582	0.000171184	1510	7
17	44339003	rsrs534396161	0.2555	T	G	0.1192	0.01832	8.41e-11	6.50655	0.00017746	0.000169582	0.000171184	1510	7
17	44080465	rsrs113751038	0.2376	CGTGTGT	C	0.1192	0.01835	9.05e-11	6.49591	0.000165973	0.00015827	0.000159834	1510	7
17	43926755	rsrs62054820	0.2406	G	A	0.1192	0.01846	1.17e-10	6.4572	0.000130222	0.000123232	0.000124642	1510	7
17	43926948	rsrs56113217	0.2406	G	A	0.1192	0.01846	1.15e-10	6.4572	0.000130222	0.000123232	0.000124642	1510	7
17	43671737	rsrs2463523	0.2624	C	A	0.1192	0.01862	1.71e-10	6.40172	9.2207e-05	8.63125e-05	8.74916e-05	1510	7
17	43671739	rsrs2462835	0.2624	G	A	0.1192	0.01862	1.71e-10	6.40172	9.2207e-05	8.63125e-05	8.74916e-05	1510	7
17	44274451	rsrs533659895	0.2117	C	G	0.1192	0.01864	1.78e-10	6.39485	8.83679e-05	8.26079e-05	8.37591e-05	1510	7
17	44269726	rsrs2696635	0.2117	A	G	0.1192	0.01867	1.83e-10	6.38457	8.29282e-05	7.73673e-05	7.84773e-05	1510	7
17	44281633	rsrs577688575	0.2107	A	G	0.1192	0.01869	1.96e-10	6.37774	7.95026e-05	7.40727e-05	7.51556e-05	1510	7
17	44367453	rsrs557492346	0.2386	C	G	0.1192	0.01869	2e-10	6.37774	7.95026e-05	7.40727e-05	7.51556e-05	1510	7
17	44357777	rsrs529898785	0.2386	T	C	0.1192	0.01871	2.09e-10	6.37092	7.62287e-05	7.09283e-05	7.19844e-05	1510	7
17	44357412	rsrs541205576	0.2386	T	TC	0.1192	0.01871	2.09e-10	6.37092	7.62287e-05	7.09283e-05	7.19844e-05	1510	7
17	44357453	rsrs74839514	0.2386	T	G	0.1192	0.01871	2.09e-10	6.37092	7.62287e-05	7.09283e-05	7.19844e-05	1510	7
17	44412076	rsrs62073257	0.2256	G	A	0.1192	0.0189	3.18e-10	6.30688	5.14643e-05	4.72956e-05	4.812e-05	1510	7
17	44247164	rsrs549599956	0.2465	G	A	0.1191	0.01798	3.83e-11	6.62403	0.000374301	0.000366197	0.000367905	1510	7
17	44073739	rsrs62063850	0.2416	A	G	0.1191	0.01813	5.46e-11	6.56922	0.000263811	0.00025527	0.000257032	1510	7
17	43572896	rsrs5026246	0.2396	G	T	0.1191	0.01813	5.57e-11	6.56922	0.000263811	0.00025527	0.000257032	1510	7
17	43834970	rsrs7350923	0.2396	T	C	0.1191	0.01813	5.52e-11	6.56922	0.000263811	0.00025527	0.000257032	1510	7
17	43816657	rsrs62054421	0.2406	A	G	0.1191	0.01813	5.52e-11	6.56922	0.000263811	0.00025527	0.000257032	1510	7
17	44191159	rsrs17660936	0.2406	T	C	0.1191	0.01814	5.58e-11	6.5656	0.000257809	0.000249281	0.000251039	1510	7
17	44209628	rsrs17577954	0.2406	C	T	0.1191	0.01814	5.78e-11	6.5656	0.000257809	0.000249281	0.000251039	1510	7
17	44205500	rsrs17577650	0.2406	G	A	0.1191	0.01814	5.69e-11	6.5656	0.000257809	0.000249281	0.000251039	1510	7
17	44196447	rsrs1468240	0.2396	A	T	0.1191	0.01815	5.85e-11	6.56198	0.000251953	0.000243442	0.000245195	1510	7
17	43790005	rsrs62056934	0.2386	G	A	0.1191	0.01816	6.1e-11	6.55837	0.000246239	0.00023775	0.000239496	1510	7
17	43830640	rsrs62055868	0.2396	T	C	0.1191	0.01817	6.27e-11	6.55476	0.000240665	0.0002322	0.000233939	1510	7
17	43832618	rsrs35282504	0.2396	A	G	0.1191	0.01817	6.08e-11	6.55476	0.000240665	0.0002322	0.000233939	1510	7
17	43832337	rsrs35631660	0.2396	G	A	0.1191	0.01817	6.11e-11	6.55476	0.000240665	0.0002322	0.000233939	1510	7
17	43831112	rsrs62055871	0.2396	A	G	0.1191	0.01817	6.15e-11	6.55476	0.000240665	0.0002322	0.000233939	1510	7
17	43830938	rsrs17426174	0.2396	C	G	0.1191	0.01817	6.17e-11	6.55476	0.000240665	0.0002322	0.000233939	1510	7
17	43830685	rsrs62055869	0.2396	A	G	0.1191	0.01817	6.21e-11	6.55476	0.000240665	0.0002322	0.000233939	1510	7
17	44318184	rsrs566979023	0.2435	G	A	0.1191	0.01818	6.21e-11	6.55116	0.000235225	0.000226788	0.00022852	1510	7
17	43833921	rsrs34195569	0.2396	A	G	0.1191	0.01818	6.19e-11	6.55116	0.000235225	0.000226788	0.00022852	1510	7
17	43832367	rsrs17426195	0.2396	A	G	0.1191	0.01819	6.41e-11	6.54755	0.000229917	0.000221511	0.000223235	1510	7
17	43836109	rsrs143196316	0.2396	AATT	A	0.1191	0.0182	6.57e-11	6.54396	0.000224737	0.000216365	0.000218081	1510	7
17	43836051	rsrs76669427	0.2396	A	T	0.1191	0.0182	6.67e-11	6.54396	0.000224737	0.000216365	0.000218081	1510	7
17	44125288	rsrs62063672	0.2406	G	A	0.1191	0.0182	6.7e-11	6.54396	0.000224737	0.000216365	0.000218081	1510	7
17	44191085	rsrs17660907	0.2406	A	G	0.1191	0.0182	6.63e-11	6.54396	0.000224737	0.000216365	0.000218081	1510	7
17	44126218	rsrs12150570	0.2406	A	G	0.1191	0.01821	6.69e-11	6.54036	0.000219682	0.000211347	0.000213054	1510	7
17	44092243	rsrs62062273	0.2406	T	C	0.1191	0.01821	6.86e-11	6.54036	0.000219682	0.000211347	0.000213054	1510	7
17	44092497	rsrs12150469	0.2406	C	T	0.1191	0.01821	6.83e-11	6.54036	0.000219682	0.000211347	0.000213054	1510	7
17	44125704	rsrs12150336	0.2406	T	C	0.1191	0.01821	6.7e-11	6.54036	0.000219682	0.000211347	0.000213054	1510	7
17	44125484	rsrs62063673	0.2406	G	T	0.1191	0.01821	6.71e-11	6.54036	0.000219682	0.000211347	0.000213054	1510	7
17	44092744	rsrs544405672	0.2406	G	A	0.1191	0.01821	6.81e-11	6.54036	0.000219682	0.000211347	0.000213054	1510	7
17	44092108	rsrs62062272	0.2406	C	T	0.1191	0.01822	6.88e-11	6.53677	0.000214749	0.000206453	0.00020815	1510	7
17	44314342	rsrs573428524	0.2396	C	T	0.1191	0.01822	7.03e-11	6.53677	0.000214749	0.000206453	0.00020815	1510	7
17	44091724	rsrs75534191	0.2406	A	G	0.1191	0.01822	6.92e-11	6.53677	0.000214749	0.000206453	0.00020815	1510	7
17	44251554	rsrs555339349	0.2435	A	ATG	0.1191	0.01825	7.52e-11	6.52603	0.000200649	0.000192485	0.000194152	1510	7
17	44082432	rsrs112310745	0.2406	A	G	0.1191	0.01826	7.84e-11	6.52245	0.000196172	0.000188057	0.000189712	1510	7
17	44342327	rsrs556215035	0.2485	G	T	0.1191	0.01826	7.66e-11	6.52245	0.000196172	0.000188057	0.000189712	1510	7
17	44082441	rsrs74450848	0.2406	C	T	0.1191	0.01826	7.83e-11	6.52245	0.000196172	0.000188057	0.000189712	1510	7
17	44082181	rsrs111324579	0.2406	G	A	0.1191	0.01827	7.81e-11	6.51888	0.000191803	0.000183738	0.000185382	1510	7
17	44082249	rsrs113201171	0.2406	T	A	0.1191	0.01827	7.89e-11	6.51888	0.000191803	0.000183738	0.000185382	1510	7
17	43693379	rsrs532248901	0.2425	T	TA	0.1191	0.0184	1.07e-10	6.47283	0.000143591	0.000136302	0.000137776	1510	7
17	43926149	rsrs62054819	0.2406	G	A	0.1191	0.01845	1.2e-10	6.45528	0.000128669	0.000121716	0.000123118	1510	7
17	44347218	rsrs530676870	0.2386	A	C	0.1191	0.01855	1.49e-10	6.42049	0.000103592	9.73263e-05	9.85829e-05	1510	7
17	44351285	rsrs562855425	0.2406	G	A	0.1191	0.01858	1.57e-10	6.41012	9.71352e-05	9.1075e-05	9.22887e-05	1510	7
17	44351929	rsrs2732705	0.2435	G	T	0.1191	0.01858	1.58e-10	6.41012	9.71352e-05	9.1075e-05	9.22887e-05	1510	7
17	43766418	rsrs62055718	0.2386	T	C	0.1191	0.01861	1.73e-10	6.39979	9.11093e-05	8.52526e-05	8.6424e-05	1510	7
17	43841356	rsrs371083624	0.2445	C	CTT	0.1191	0.01861	1.73e-10	6.39979	9.11093e-05	8.52526e-05	8.6424e-05	1510	7
17	44288702	rsrs2696445	0.2107	T	G	0.1191	0.01867	1.99e-10	6.37922	8.02301e-05	7.47721e-05	7.58607e-05	1510	7
17	44362865	rsrs562047763	0.2416	C	A	0.1191	0.01867	1.96e-10	6.37922	8.02301e-05	7.47721e-05	7.58607e-05	1510	7
17	44366410	rsrs533583428	0.2416	C	T	0.1191	0.0187	2.08e-10	6.36898	7.53223e-05	7.00584e-05	7.1107e-05	1510	7
17	44359499	rsrs79523636	0.2386	T	C	0.1191	0.01871	2.13e-10	6.36558	7.3759e-05	6.8559e-05	6.95944e-05	1510	7
17	44755729	rsrs141783865	0.2247	C	A	0.1191	0.01873	2.24e-10	6.35878	7.07362e-05	6.56623e-05	6.66719e-05	1510	7
17	44368404	rsrs532193457	0.2366	T	C	0.1191	0.01876	2.37e-10	6.34861	6.64493e-05	6.15614e-05	6.25327e-05	1510	7
17	44149537	rsrs12150627	0.2406	G	C	0.119	0.01812	5.72e-11	6.56733	0.000260655	0.000252121	0.00025388	1510	7
17	44137070	rsrs41384744	0.2406	G	A	0.119	0.01812	5.65e-11	6.56733	0.000260655	0.000252121	0.00025388	1510	7
17	44126575	rsrs62063675	0.2416	T	C	0.119	0.01813	5.87e-11	6.56371	0.000254725	0.000246206	0.000247961	1510	7
17	43823125	rsrs62054429	0.2396	A	G	0.119	0.01813	5.7e-11	6.56371	0.000254725	0.000246206	0.000247961	1510	7
17	43823326	rsrs75643244	0.2396	G	A	0.119	0.01813	5.84e-11	6.56371	0.000254725	0.000246206	0.000247961	1510	7
17	43830382	rsrs35879086	0.2396	A	G	0.119	0.01814	5.77e-11	6.56009	0.000248939	0.00024044	0.000242189	1510	7
17	43787130	rsrs17762535	0.2396	C	T	0.119	0.01814	5.97e-11	6.56009	0.000248939	0.00024044	0.000242189	1510	7
17	43779419	rsrs17688944	0.2396	A	T	0.119	0.01815	6.24e-11	6.55647	0.000243294	0.000234817	0.00023656	1510	7
17	43723189	rsrs413917	0.2396	A	G	0.119	0.01815	6.19e-11	6.55647	0.000243294	0.000234817	0.00023656	1510	7
17	43746187	rsrs534811419	0.2396	T	TC	0.119	0.01815	6.05e-11	6.55647	0.000243294	0.000234817	0.00023656	1510	7
17	43773124	rsrs10491144	0.2396	C	A	0.119	0.01815	6.12e-11	6.55647	0.000243294	0.000234817	0.00023656	1510	7
17	43778602	rsrs17762165	0.2396	T	C	0.119	0.01816	6.25e-11	6.55286	0.000237786	0.000229336	0.000231072	1510	7
17	43780948	rsrs17762308	0.2396	C	T	0.119	0.01816	6.38e-11	6.55286	0.000237786	0.000229336	0.000231072	1510	7
17	44056238	rsrs62063780	0.2406	G	A	0.119	0.01817	6.2e-11	6.54926	0.000232412	0.000223991	0.000225719	1510	7
17	44125066	rsrs112578465	0.2406	T	C	0.119	0.01819	6.73e-11	6.54206	0.00022205	0.000213697	0.000215408	1510	7
17	44089108	rsrs76723223	0.2425	C	T	0.119	0.0182	6.72e-11	6.53846	0.000217055	0.00020874	0.000210443	1510	7
17	43836191	rsrs74514268	0.2396	A	G	0.119	0.01822	7.03e-11	6.53128	0.000207425	0.000199194	0.000200876	1510	7
17	44082955	rsrs537386175	0.2386	AT	A	0.119	0.01823	7.48e-11	6.5277	0.000202782	0.000194596	0.000196268	1510	7
17	44188755	rsrs62061824	0.2406	C	T	0.119	0.01823	7.26e-11	6.5277	0.000202782	0.000194596	0.000196268	1510	7
17	44341868	rsrs143191191	0.2425	C	CA	0.119	0.01824	7.61e-11	6.52412	0.000198251	0.000190112	0.000191773	1510	7
17	44343291	rsrs537672653	0.2594	G	C	0.119	0.01832	9.18e-11	6.49563	0.000165682	0.000157984	0.000159546	1510	7
17	43925729	rsrs77063768	0.2406	G	A	0.119	0.01845	1.23e-10	6.44986	0.000124388	0.000117541	0.00011892	1510	7
17	43958079	rsrs56040418	0.2406	T	C	0.119	0.01854	1.51e-10	6.41855	0.000102357	9.61297e-05	9.73782e-05	1510	7
17	44352131	rsrs2668622	0.2515	T	G	0.119	0.01856	1.58e-10	6.41164	9.80552e-05	9.1965e-05	9.31849e-05	1510	7
17	44351686	rsrs2732706	0.2445	T	C	0.119	0.01859	1.7e-10	6.40129	9.19631e-05	8.60769e-05	8.72543e-05	1510	7
17	43699113	rsrs529311580	0.2326	G	A	0.119	0.01862	1.82e-10	6.39098	8.62763e-05	8.05915e-05	8.17271e-05	1510	7
17	44364829	rsrs2732613	0.2435	C	A	0.119	0.01869	2.1e-10	6.36704	7.4426e-05	6.91986e-05	7.02397e-05	1510	7
17	44153258	rsrs62060840	0.2406	G	A	0.1189	0.01813	5.9e-11	6.55819	0.000245959	0.000237472	0.000239217	1510	7
17	44137925	rsrs17654016	0.2406	C	T	0.1189	0.01813	5.98e-11	6.55819	0.000245959	0.000237472	0.000239217	1510	7
17	43795238	rsrs76007856	0.2396	A	G	0.1189	0.01813	5.99e-11	6.55819	0.000245959	0.000237472	0.000239217	1510	7
17	44054237	rsrs17651285	0.2406	A	G	0.1189	0.01813	5.98e-11	6.55819	0.000245959	0.000237472	0.000239217	1510	7
17	44204739	rsrs4581739	0.2406	C	T	0.1189	0.01814	6.03e-11	6.55458	0.000240382	0.000231919	0.000233658	1510	7
17	44204299	rsrs562713697	0.2406	A	AC	0.1189	0.01814	6.22e-11	6.55458	0.000240382	0.000231919	0.000233658	1510	7
17	43707619	rsrs681485	0.2386	A	C	0.1189	0.01814	6.06e-11	6.55458	0.000240382	0.000231919	0.000233658	1510	7
17	43756506	rsrs757502	0.2396	T	C	0.1189	0.01814	6.19e-11	6.55458	0.000240382	0.000231919	0.000233658	1510	7
17	44083081	rsrs17573607	0.2396	A	G	0.1189	0.01814	6.09e-11	6.55458	0.000240382	0.000231919	0.000233658	1510	7
17	43832940	rsrs62055876	0.2406	G	A	0.1189	0.01815	6.3e-11	6.55096	0.00023494	0.000226505	0.000228237	1510	7
17	43731719	rsrs241036	0.2396	C	A	0.1189	0.01815	6.29e-11	6.55096	0.00023494	0.000226505	0.000228237	1510	7
17	43784935	rsrs78568882	0.2396	G	C	0.1189	0.01816	6.44e-11	6.54736	0.00022963	0.000221226	0.00022295	1510	7
17	44052733	rsrs78104015	0.2406	G	A	0.1189	0.01817	6.49e-11	6.54375	0.000224449	0.000216079	0.000217794	1510	7
17	44090538	rsrs556917425	0.2406	G	T	0.1189	0.01819	7.02e-11	6.53656	0.000214458	0.000206164	0.000207861	1510	7
17	44093627	rsrs62062276	0.2406	G	A	0.1189	0.01819	7.1e-11	6.53656	0.000214458	0.000206164	0.000207861	1510	7
17	44090646	rsrs12150170	0.2406	G	A	0.1189	0.0182	7.07e-11	6.53297	0.000209642	0.000201391	0.000203078	1510	7
17	44090796	rsrs17573858	0.2406	C	T	0.1189	0.0182	7.12e-11	6.53297	0.000209642	0.000201391	0.000203078	1510	7
17	44090704	rsrs62062266	0.2406	G	A	0.1189	0.0182	7.1e-11	6.53297	0.000209642	0.000201391	0.000203078	1510	7
17	44090685	rsrs12150515	0.2406	T	G	0.1189	0.0182	7.09e-11	6.53297	0.000209642	0.000201391	0.000203078	1510	7
17	44090854	rsrs62062267	0.2406	T	C	0.1189	0.0182	7.16e-11	6.53297	0.000209642	0.000201391	0.000203078	1510	7
17	44188477	rsrs17577159	0.2406	G	T	0.1189	0.01821	7.31e-11	6.52938	0.000204943	0.000196735	0.000198412	1510	7
17	44188645	rsrs62061823	0.2406	T	C	0.1189	0.01821	7.33e-11	6.52938	0.000204943	0.000196735	0.000198412	1510	7
17	44188672	rsrs533036291	0.2406	GTT	G	0.1189	0.01821	7.31e-11	6.52938	0.000204943	0.000196735	0.000198412	1510	7
17	44188764	rsrs55794067	0.2406	C	T	0.1189	0.01821	7.32e-11	6.52938	0.000204943	0.000196735	0.000198412	1510	7
17	44314261	rsrs113138968	0.2396	T	C	0.1189	0.01822	7.38e-11	6.5258	0.000200356	0.000192195	0.000193861	1510	7
17	44107487	rsrs543551801	0.2435	G	GT	0.1189	0.01827	8.57e-11	6.50794	0.000179016	0.000171115	0.000172722	1510	7
17	44338967	rsrs79928920	0.2575	C	T	0.1189	0.0183	8.9e-11	6.49727	0.000167393	0.000159667	0.000161235	1510	7
17	44343282	rsrs567001845	0.2594	A	G	0.1189	0.01832	9.18e-11	6.49017	0.000160096	0.000152493	0.000154034	1510	7
17	43839951	rsrs11079718	0.2435	T	A	0.1189	0.01851	1.45e-10	6.42355	0.000105587	9.92603e-05	0.00010053	1510	7
17	44350090	rsrs2532329	0.2515	A	G	0.1189	0.01864	1.96e-10	6.37876	8.00013e-05	7.4552e-05	7.5639e-05	1510	7
17	44363929	rsrs567135833	0.2416	T	C	0.1189	0.01869	2.18e-10	6.36169	7.20135e-05	6.6886e-05	6.79065e-05	1510	7
17	44368055	rsrs546081116	0.2376	C	G	0.1189	0.01876	2.51e-10	6.33795	6.22402e-05	5.75429e-05	5.84752e-05	1510	7
17	44073973	rsrs17652121	0.2406	C	T	0.1188	0.01811	5.88e-11	6.55991	0.00024866	0.000240162	0.000241911	1510	7
17	44187492	rsrs17577094	0.2406	G	A	0.1188	0.01811	6.07e-11	6.55991	0.00024866	0.000240162	0.000241911	1510	7
17	44093496	rsrs62062275	0.2406	G	A	0.1188	0.01811	5.94e-11	6.55991	0.00024866	0.000240162	0.000241911	1510	7
17	44100906	rsrs62062295	0.2406	G	A	0.1188	0.01811	5.84e-11	6.55991	0.00024866	0.000240162	0.000241911	1510	7
17	44102604	rsrs1052587	0.2406	C	T	0.1188	0.01811	5.89e-11	6.55991	0.00024866	0.000240162	0.000241911	1510	7
17	44121917	rsrs575200428	0.2406	T	C	0.1188	0.01812	6.22e-11	6.55629	0.000243013	0.000234538	0.00023628	1510	7
17	44055647	rsrs754512	0.2406	T	A	0.1188	0.01813	6.27e-11	6.55268	0.000237503	0.000229054	0.000230789	1510	7
17	44124535	rsrs79065019	0.2406	C	T	0.1188	0.01813	6.06e-11	6.55268	0.000237503	0.000229054	0.000230789	1510	7
17	44196153	rsrs1468241	0.2406	G	A	0.1188	0.01813	6.21e-11	6.55268	0.000237503	0.000229054	0.000230789	1510	7
17	43792895	rsrs1568951	0.2396	G	T	0.1188	0.01813	6.19e-11	6.55268	0.000237503	0.000229054	0.000230789	1510	7
17	44186252	rsrs17577024	0.2406	A	G	0.1188	0.01813	6.35e-11	6.55268	0.000237503	0.000229054	0.000230789	1510	7
17	44066634	rsrs17651700	0.2406	G	C	0.1188	0.01813	6.35e-11	6.55268	0.000237503	0.000229054	0.000230789	1510	7
17	43806451	rsrs4617909	0.2396	T	C	0.1188	0.01813	6.13e-11	6.55268	0.000237503	0.000229054	0.000230789	1510	7
17	44141732	rsrs12150127	0.2406	A	G	0.1188	0.01813	6.17e-11	6.55268	0.000237503	0.000229054	0.000230789	1510	7
17	44053448	rsrs2217394	0.2406	G	A	0.1188	0.01814	6.45e-11	6.54906	0.000232126	0.000223707	0.000225435	1510	7
17	44058861	rsrs17651483	0.2406	A	C	0.1188	0.01814	6.31e-11	6.54906	0.000232126	0.000223707	0.000225435	1510	7
17	43832864	rsrs62055875	0.2396	C	T	0.1188	0.01814	6.35e-11	6.54906	0.000232126	0.000223707	0.000225435	1510	7
17	44194152	rsrs17661045	0.2406	A	T	0.1188	0.01814	6.33e-11	6.54906	0.000232126	0.000223707	0.000225435	1510	7
17	43790446	rsrs62056935	0.2396	G	A	0.1188	0.01814	6.26e-11	6.54906	0.000232126	0.000223707	0.000225435	1510	7
17	43785938	rsrs62056916	0.2396	T	C	0.1188	0.01815	6.53e-11	6.54545	0.00022688	0.000218493	0.000220213	1510	7
17	43799509	rsrs55653963	0.2396	C	A	0.1188	0.01815	6.55e-11	6.54545	0.00022688	0.000218493	0.000220213	1510	7
17	43781426	rsrs62056879	0.2396	C	T	0.1188	0.01815	6.67e-11	6.54545	0.00022688	0.000218493	0.000220213	1510	7
17	43744990	rsrs17687462	0.2396	T	C	0.1188	0.01815	6.68e-11	6.54545	0.00022688	0.000218493	0.000220213	1510	7
17	44172493	rsrs146453014	0.2396	AT	A	0.1188	0.01817	6.94e-11	6.53825	0.000216765	0.000208453	0.000210154	1510	7
17	43812398	rsrs1526127	0.2406	G	C	0.1188	0.01818	7.04e-11	6.53465	0.00021189	0.000203618	0.00020531	1510	7
17	44227510	rsrs538569832	0.2425	T	A	0.1188	0.01819	7.24e-11	6.53106	0.000207132	0.000198903	0.000200585	1510	7
17	44227531	rsrs553616014	0.2425	C	T	0.1188	0.01819	7.2e-11	6.53106	0.000207132	0.000198903	0.000200585	1510	7
17	44084157	rsrs113316734	0.2406	C	T	0.1188	0.01819	7.27e-11	6.53106	0.000207132	0.000198903	0.000200585	1510	7
17	44093753	rsrs62062277	0.2406	G	T	0.1188	0.01819	7.16e-11	6.53106	0.000207132	0.000198903	0.000200585	1510	7
17	43795634	rsrs113991678	0.2386	T	C	0.1188	0.01819	7.16e-11	6.53106	0.000207132	0.000198903	0.000200585	1510	7
17	44084533	rsrs74829364	0.2406	C	T	0.1188	0.01819	7.32e-11	6.53106	0.000207132	0.000198903	0.000200585	1510	7
17	44084676	rsrs62064669	0.2406	T	C	0.1188	0.01819	7.34e-11	6.53106	0.000207132	0.000198903	0.000200585	1510	7
17	44088772	rsrs62064674	0.2406	A	C	0.1188	0.01819	7.15e-11	6.53106	0.000207132	0.000198903	0.000200585	1510	7
17	44090236	rsrs4306559	0.2406	C	T	0.1188	0.01819	7.32e-11	6.53106	0.000207132	0.000198903	0.000200585	1510	7
17	44090339	rsrs747152	0.2406	C	T	0.1188	0.01819	7.17e-11	6.53106	0.000207132	0.000198903	0.000200585	1510	7
17	44189408	rsrs17660865	0.2406	C	T	0.1188	0.0182	7.22e-11	6.52747	0.000202489	0.000194306	0.000195977	1510	7
17	44090858	rsrs62062268	0.2406	T	C	0.1188	0.0182	7.27e-11	6.52747	0.000202489	0.000194306	0.000195977	1510	7
17	44057770	rsrs142222997	0.2396	GGAGGCAGGAGAATTGTTACT	G	0.1188	0.0182	7.34e-11	6.52747	0.000202489	0.000194306	0.000195977	1510	7
17	44049550	rsrs17651093	0.2406	A	G	0.1188	0.01821	7.36e-11	6.52389	0.000197957	0.000189822	0.000191482	1510	7
17	44101775	rsrs532281699	0.2416	AT	A	0.1188	0.01822	7.82e-11	6.52031	0.000193534	0.000185448	0.000187097	1510	7
17	44186894	rsrs62061822	0.2416	C	A	0.1188	0.01822	7.73e-11	6.52031	0.000193534	0.000185448	0.000187097	1510	7
17	44340153	rsrs372228208	0.2406	G	GAA	0.1188	0.01823	7.99e-11	6.51673	0.000189216	0.000181182	0.000182819	1510	7
17	44200033	rsrs62061858	0.2396	C	T	0.1188	0.01826	8.38e-11	6.50602	0.000176873	0.000169003	0.000170603	1510	7
17	44343719	rsrs572514738	0.2455	T	C	0.1188	0.01826	8.28e-11	6.50602	0.000176873	0.000169003	0.000170603	1510	7
17	43954416	rsrs570669831	0.2406	AC	A	0.1188	0.01854	1.62e-10	6.40777	9.5729e-05	8.97153e-05	9.09193e-05	1510	7
17	44348370	rsrs2696555	0.2425	G	A	0.1188	0.0186	1.82e-10	6.3871	8.4231e-05	7.86215e-05	7.97415e-05	1510	7
17	44364864	rsrs2696495	0.2425	T	C	0.1188	0.01866	2.08e-10	6.36656	7.42054e-05	6.8987e-05	7.00263e-05	1510	7
17	44364649	rsrs535576035	0.2445	T	C	0.1188	0.01868	2.2e-10	6.35974	7.11554e-05	6.60639e-05	6.70771e-05	1510	7
17	44362552	rsrs545737636	0.2425	T	C	0.1188	0.01868	2.25e-10	6.35974	7.11554e-05	6.60639e-05	6.70771e-05	1510	7
17	44286972	rsrs574836840	0.2097	C	A	0.1188	0.01869	2.22e-10	6.35634	6.96813e-05	6.46525e-05	6.56528e-05	1510	7
17	43671066	rsrs531291107	0.2346	GA	G	0.1188	0.0187	2.3e-10	6.35294	6.82399e-05	6.32734e-05	6.42609e-05	1510	7
17	44366665	rsrs551976521	0.2396	T	C	0.1188	0.01871	2.33e-10	6.34955	6.68307e-05	6.19259e-05	6.29007e-05	1510	7
17	44365050	rsrs557874689	0.2425	A	G	0.1188	0.01871	2.4e-10	6.34955	6.68307e-05	6.19259e-05	6.29007e-05	1510	7
17	44369320	rsrs551059895	0.2376	T	C	0.1188	0.01881	2.97e-10	6.31579	5.43427e-05	5.00266e-05	5.08811e-05	1510	7
17	44110888	rsrs77009866	0.2406	T	A	0.1187	0.01812	6.34e-11	6.55077	0.000234655	0.000226221	0.000227953	1510	7
17	43825339	rsrs62054435	0.2396	G	C	0.1187	0.01813	6.49e-11	6.54716	0.000229343	0.000220941	0.000222664	1510	7
17	43813002	rsrs62054412	0.2396	A	G	0.1187	0.01813	6.36e-11	6.54716	0.000229343	0.000220941	0.000222664	1510	7
17	44054596	rsrs17572495	0.2406	G	T	0.1187	0.01813	6.51e-11	6.54716	0.000229343	0.000220941	0.000222664	1510	7
17	43792975	rsrs1568949	0.2406	A	G	0.1187	0.01813	6.47e-11	6.54716	0.000229343	0.000220941	0.000222664	1510	7
17	44054388	rsrs17572467	0.2406	C	T	0.1187	0.01813	6.42e-11	6.54716	0.000229343	0.000220941	0.000222664	1510	7
17	44112385	rsrs62062322	0.2406	G	A	0.1187	0.01813	6.43e-11	6.54716	0.000229343	0.000220941	0.000222664	1510	7
17	44053989	rsrs62063778	0.2406	A	G	0.1187	0.01813	6.53e-11	6.54716	0.000229343	0.000220941	0.000222664	1510	7
17	43835854	rsrs62055878	0.2396	A	C	0.1187	0.01813	6.46e-11	6.54716	0.000229343	0.000220941	0.000222664	1510	7
17	44250108	rsrs546433642	0.2406	C	T	0.1187	0.01813	6.42e-11	6.54716	0.000229343	0.000220941	0.000222664	1510	7
17	44063393	rsrs531217003	0.2406	A	G	0.1187	0.01813	6.47e-11	6.54716	0.000229343	0.000220941	0.000222664	1510	7
17	44139083	rsrs2316951	0.2416	C	G	0.1187	0.01813	6.52e-11	6.54716	0.000229343	0.000220941	0.000222664	1510	7
17	44129253	rsrs17575423	0.2406	C	T	0.1187	0.01813	6.43e-11	6.54716	0.000229343	0.000220941	0.000222664	1510	7
17	43801695	rsrs17563501	0.2396	T	C	0.1187	0.01814	6.64e-11	6.54355	0.00022416	0.000215792	0.000217507	1510	7
17	43802971	rsrs10514879	0.2396	T	C	0.1187	0.01814	6.64e-11	6.54355	0.00022416	0.000215792	0.000217507	1510	7
17	44198080	rsrs62061854	0.2406	T	C	0.1187	0.01814	6.6e-11	6.54355	0.00022416	0.000215792	0.000217507	1510	7
17	43967562	rsrs79193046	0.2396	C	T	0.1187	0.01814	6.72e-11	6.54355	0.00022416	0.000215792	0.000217507	1510	7
17	43808443	rsrs62054390	0.2396	C	A	0.1187	0.01814	6.63e-11	6.54355	0.00022416	0.000215792	0.000217507	1510	7
17	44061023	rsrs62063786	0.2406	A	G	0.1187	0.01814	6.5e-11	6.54355	0.00022416	0.000215792	0.000217507	1510	7
17	43834482	rsrs12943085	0.2396	A	G	0.1187	0.01814	6.6e-11	6.54355	0.00022416	0.000215792	0.000217507	1510	7
17	43800404	rsrs77370070	0.2396	G	T	0.1187	0.01814	6.66e-11	6.54355	0.00022416	0.000215792	0.000217507	1510	7
17	44334288	rsrs564614982	0.2425	G	C	0.1187	0.01814	6.48e-11	6.54355	0.00022416	0.000215792	0.000217507	1510	7
17	44195495	rsrs727425	0.2406	A	G	0.1187	0.01814	6.7e-11	6.54355	0.00022416	0.000215792	0.000217507	1510	7
17	43799033	rsrs55962674	0.2396	T	C	0.1187	0.01814	6.63e-11	6.54355	0.00022416	0.000215792	0.000217507	1510	7
17	44201344	rsrs55802590	0.2406	C	G	0.1187	0.01814	6.49e-11	6.54355	0.00022416	0.000215792	0.000217507	1510	7
17	44208945	rsrs62063202	0.2406	T	C	0.1187	0.01814	6.57e-11	6.54355	0.00022416	0.000215792	0.000217507	1510	7
17	44041101	rsrs55709241	0.2406	C	T	0.1187	0.01814	6.68e-11	6.54355	0.00022416	0.000215792	0.000217507	1510	7
17	44204749	rsrs113638513	0.2406	G	A	0.1187	0.01814	6.5e-11	6.54355	0.00022416	0.000215792	0.000217507	1510	7
17	44044220	rsrs17650973	0.2406	T	A	0.1187	0.01814	6.67e-11	6.54355	0.00022416	0.000215792	0.000217507	1510	7
17	43789144	rsrs62056929	0.2396	A	G	0.1187	0.01814	6.58e-11	6.54355	0.00022416	0.000215792	0.000217507	1510	7
17	43832115	rsrs55645418	0.2396	G	A	0.1187	0.01814	6.47e-11	6.54355	0.00022416	0.000215792	0.000217507	1510	7
17	44206482	rsrs62063200	0.2406	T	C	0.1187	0.01814	6.58e-11	6.54355	0.00022416	0.000215792	0.000217507	1510	7
17	44196015	rsrs17661141	0.2396	G	C	0.1187	0.01815	6.79e-11	6.53994	0.000219102	0.000210771	0.000212477	1510	7
17	43764378	rsrs77220413	0.2396	A	G	0.1187	0.01815	6.83e-11	6.53994	0.000219102	0.000210771	0.000212477	1510	7
17	44050340	rsrs17651134	0.2406	A	G	0.1187	0.01815	6.67e-11	6.53994	0.000219102	0.000210771	0.000212477	1510	7
17	43785627	rsrs62056915	0.2396	T	A	0.1187	0.01815	6.76e-11	6.53994	0.000219102	0.000210771	0.000212477	1510	7
17	43763202	rsrs17688032	0.2396	A	G	0.1187	0.01815	6.77e-11	6.53994	0.000219102	0.000210771	0.000212477	1510	7
17	44073889	rsrs1052553	0.2416	G	A	0.1187	0.01815	6.87e-11	6.53994	0.000219102	0.000210771	0.000212477	1510	7
17	43767538	rsrs62055751	0.2396	G	A	0.1187	0.01816	6.92e-11	6.53634	0.000214167	0.000205875	0.000207572	1510	7
17	43760080	rsrs56400821	0.2386	A	C	0.1187	0.01816	6.91e-11	6.53634	0.000214167	0.000205875	0.000207572	1510	7
17	43828617	rsrs17334944	0.2406	A	G	0.1187	0.01817	6.93e-11	6.53275	0.00020935	0.000201101	0.000202788	1510	7
17	44053307	rsrs113242154	0.2406	TAG	T	0.1187	0.01818	7.25e-11	6.52915	0.00020465	0.000196445	0.000198121	1510	7
17	44115886	rsrs12150090	0.2406	T	C	0.1187	0.01818	7.26e-11	6.52915	0.00020465	0.000196445	0.000198121	1510	7
17	44088937	rsrs17652449	0.2406	C	G	0.1187	0.01818	7.42e-11	6.52915	0.00020465	0.000196445	0.000198121	1510	7
17	44118848	rsrs62062137	0.2406	A	G	0.1187	0.01818	7.22e-11	6.52915	0.00020465	0.000196445	0.000198121	1510	7
17	44089715	rsrs733968	0.2406	T	C	0.1187	0.01819	7.53e-11	6.52556	0.000200062	0.000191905	0.00019357	1510	7
17	44086100	rsrs62064671	0.2406	C	T	0.1187	0.01819	7.4e-11	6.52556	0.000200062	0.000191905	0.00019357	1510	7
17	44126977	rsrs74977736	0.2406	C	G	0.1187	0.01819	7.61e-11	6.52556	0.000200062	0.000191905	0.00019357	1510	7
17	44093993	rsrs62062280	0.2406	T	C	0.1187	0.01819	7.39e-11	6.52556	0.000200062	0.000191905	0.00019357	1510	7
17	44094112	rsrs62062281	0.2406	G	A	0.1187	0.01819	7.56e-11	6.52556	0.000200062	0.000191905	0.00019357	1510	7
17	44093964	rsrs62062279	0.2406	C	T	0.1187	0.01819	7.36e-11	6.52556	0.000200062	0.000191905	0.00019357	1510	7
17	44085852	rsrs62064670	0.2406	A	T	0.1187	0.01819	7.48e-11	6.52556	0.000200062	0.000191905	0.00019357	1510	7
17	44084844	rsrs78962882	0.2406	C	G	0.1187	0.01819	7.38e-11	6.52556	0.000200062	0.000191905	0.00019357	1510	7
17	44086521	rsrs62064672	0.2406	A	G	0.1187	0.01819	7.36e-11	6.52556	0.000200062	0.000191905	0.00019357	1510	7
17	44090148	rsrs75666751	0.2406	C	A	0.1187	0.01819	7.34e-11	6.52556	0.000200062	0.000191905	0.00019357	1510	7
17	44090035	rsrs62062265	0.2406	G	C	0.1187	0.01819	7.34e-11	6.52556	0.000200062	0.000191905	0.00019357	1510	7
17	44086726	rsrs370558872	0.2406	C	T	0.1187	0.01819	7.33e-11	6.52556	0.000200062	0.000191905	0.00019357	1510	7
17	44043636	rsrs62063292	0.2406	T	C	0.1187	0.0182	7.59e-11	6.52198	0.000195585	0.000187476	0.00018913	1510	7
17	44126673	rsrs112333322	0.2406	G	A	0.1187	0.0182	7.59e-11	6.52198	0.000195585	0.000187476	0.00018913	1510	7
17	44043819	rsrs62063293	0.2406	A	G	0.1187	0.0182	7.68e-11	6.52198	0.000195585	0.000187476	0.00018913	1510	7
17	44126650	rsrs112746008	0.2406	T	C	0.1187	0.0182	7.58e-11	6.52198	0.000195585	0.000187476	0.00018913	1510	7
17	44126691	rsrs111327992	0.2406	A	G	0.1187	0.0182	7.59e-11	6.52198	0.000195585	0.000187476	0.00018913	1510	7
17	44044985	rsrs17572147	0.2406	G	A	0.1187	0.0182	7.73e-11	6.52198	0.000195585	0.000187476	0.00018913	1510	7
17	44186593	rsrs77635460	0.2406	C	T	0.1187	0.01821	7.76e-11	6.5184	0.000191215	0.000183157	0.000184799	1510	7
17	44045574	rsrs569741759	0.2406	A	AC	0.1187	0.01821	7.8e-11	6.5184	0.000191215	0.000183157	0.000184799	1510	7
17	44127471	rsrs563025886	0.2396	G	GTGGTTTCACCA	0.1187	0.01821	7.98e-11	6.5184	0.000191215	0.000183157	0.000184799	1510	7
17	44127285	rsrs66515942	0.2406	C	CTT	0.1187	0.01822	7.98e-11	6.51482	0.000186949	0.000178943	0.000180574	1510	7
17	44343125	rsrs533534846	0.2475	T	C	0.1187	0.01825	8.54e-11	6.50411	0.000174754	0.000166915	0.000168509	1510	7
17	44347638	rsrs534691244	0.2445	T	C	0.1187	0.01852	1.59e-10	6.40929	9.66357e-05	9.05919e-05	9.18023e-05	1510	7
17	43766415	rsrs62055717	0.2386	G	A	0.1187	0.0186	1.96e-10	6.38172	8.14793e-05	7.59734e-05	7.70719e-05	1510	7
17	43843395	rsrs75257002	0.2406	T	C	0.1187	0.0186	1.94e-10	6.38172	8.14793e-05	7.59734e-05	7.70719e-05	1510	7
17	44368431	rsrs62073178	0.2346	T	C	0.1187	0.01877	2.75e-10	6.32392	5.71134e-05	5.26599e-05	5.35424e-05	1510	7
17	44153144	rsrs62060838	0.2406	G	A	0.1186	0.01812	6.68e-11	6.54525	0.000226592	0.000218207	0.000219926	1510	7
17	44149741	rsrs12150611	0.2406	A	G	0.1186	0.01813	6.65e-11	6.54164	0.000221471	0.000213122	0.000214832	1510	7
17	44189373	rsrs17660847	0.2406	T	C	0.1186	0.01813	6.82e-11	6.54164	0.000221471	0.000213122	0.000214832	1510	7
17	44277265	rsrs2532229	0.2416	C	A	0.1186	0.01813	6.56e-11	6.54164	0.000221471	0.000213122	0.000214832	1510	7
17	43793200	rsrs1105571	0.2396	T	A	0.1186	0.01813	6.8e-11	6.54164	0.000221471	0.000213122	0.000214832	1510	7
17	44061036	rsrs62063787	0.2406	C	T	0.1186	0.01813	6.78e-11	6.54164	0.000221471	0.000213122	0.000214832	1510	7
17	44115569	rsrs11079729	0.2406	A	C	0.1186	0.01813	6.7e-11	6.54164	0.000221471	0.000213122	0.000214832	1510	7
17	44144152	rsrs62060798	0.2406	C	T	0.1186	0.01813	6.71e-11	6.54164	0.000221471	0.000213122	0.000214832	1510	7
17	43837091	rsrs56168907	0.2396	C	T	0.1186	0.01813	6.79e-11	6.54164	0.000221471	0.000213122	0.000214832	1510	7
17	43822511	rsrs62054428	0.2396	A	G	0.1186	0.01813	6.68e-11	6.54164	0.000221471	0.000213122	0.000214832	1510	7
17	44061696	rsrs538726790	0.2406	T	C	0.1186	0.01813	6.89e-11	6.54164	0.000221471	0.000213122	0.000214832	1510	7
17	44148267	rsrs55831516	0.2416	T	C	0.1186	0.01813	6.63e-11	6.54164	0.000221471	0.000213122	0.000214832	1510	7
17	44115730	rsrs12150542	0.2406	A	G	0.1186	0.01813	6.57e-11	6.54164	0.000221471	0.000213122	0.000214832	1510	7
17	44240107	rsrs562531663	0.2406	C	T	0.1186	0.01813	6.79e-11	6.54164	0.000221471	0.000213122	0.000214832	1510	7
17	43810608	rsrs62054394	0.2396	A	T	0.1186	0.01813	6.79e-11	6.54164	0.000221471	0.000213122	0.000214832	1510	7
17	43826305	rsrs12150658	0.2396	A	G	0.1186	0.01813	6.68e-11	6.54164	0.000221471	0.000213122	0.000214832	1510	7
17	44145373	rsrs75641221	0.2406	C	T	0.1186	0.01813	6.69e-11	6.54164	0.000221471	0.000213122	0.000214832	1510	7
17	44069768	rsrs74759276	0.2406	G	A	0.1186	0.01813	6.65e-11	6.54164	0.000221471	0.000213122	0.000214832	1510	7
17	43818222	rsrs17563827	0.2396	A	C	0.1186	0.01813	6.7e-11	6.54164	0.000221471	0.000213122	0.000214832	1510	7
17	44056767	rsrs1981997	0.2406	A	G	0.1186	0.01813	6.81e-11	6.54164	0.000221471	0.000213122	0.000214832	1510	7
17	44139662	rsrs17575683	0.2406	T	C	0.1186	0.01813	6.56e-11	6.54164	0.000221471	0.000213122	0.000214832	1510	7
17	44116312	rsrs62062136	0.2406	C	T	0.1186	0.01813	6.6e-11	6.54164	0.000221471	0.000213122	0.000214832	1510	7
17	44116238	rsrs41437445	0.2406	A	G	0.1186	0.01813	6.7e-11	6.54164	0.000221471	0.000213122	0.000214832	1510	7
17	44145592	rsrs62060800	0.2406	G	A	0.1186	0.01813	6.56e-11	6.54164	0.000221471	0.000213122	0.000214832	1510	7
17	44159988	rsrs17576200	0.2406	A	G	0.1186	0.01813	6.52e-11	6.54164	0.000221471	0.000213122	0.000214832	1510	7
17	44100666	rsrs62062294	0.2416	C	A	0.1186	0.01813	6.76e-11	6.54164	0.000221471	0.000213122	0.000214832	1510	7
17	44050823	rsrs62063775	0.2406	T	G	0.1186	0.01814	6.69e-11	6.53804	0.000216474	0.000208164	0.000209865	1510	7
17	44043378	rsrs62063291	0.2406	C	T	0.1186	0.01814	6.75e-11	6.53804	0.000216474	0.000208164	0.000209865	1510	7
17	44042361	rsrs56226437	0.2406	C	T	0.1186	0.01814	6.78e-11	6.53804	0.000216474	0.000208164	0.000209865	1510	7
17	44044157	rsrs62063294	0.2416	A	G	0.1186	0.01814	6.77e-11	6.53804	0.000216474	0.000208164	0.000209865	1510	7
17	44045974	rsrs17572169	0.2406	T	C	0.1186	0.01814	6.76e-11	6.53804	0.000216474	0.000208164	0.000209865	1510	7
17	44209985	rsrs56119705	0.2396	C	T	0.1186	0.01814	6.85e-11	6.53804	0.000216474	0.000208164	0.000209865	1510	7
17	44046202	rsrs62063296	0.2406	T	C	0.1186	0.01814	6.7e-11	6.53804	0.000216474	0.000208164	0.000209865	1510	7
17	44206646	rsrs10514903	0.2406	G	C	0.1186	0.01814	6.83e-11	6.53804	0.000216474	0.000208164	0.000209865	1510	7
17	44050395	rsrs62063306	0.2406	A	C	0.1186	0.01814	6.81e-11	6.53804	0.000216474	0.000208164	0.000209865	1510	7
17	44206079	rsrs1122380	0.2406	T	C	0.1186	0.01814	6.8e-11	6.53804	0.000216474	0.000208164	0.000209865	1510	7
17	43817832	rsrs56178230	0.2396	A	G	0.1186	0.01814	6.68e-11	6.53804	0.000216474	0.000208164	0.000209865	1510	7
17	44123248	rsrs62063670	0.2406	C	T	0.1186	0.01814	6.89e-11	6.53804	0.000216474	0.000208164	0.000209865	1510	7
17	44207066	rsrs17661348	0.2406	G	A	0.1186	0.01814	6.75e-11	6.53804	0.000216474	0.000208164	0.000209865	1510	7
17	43818160	rsrs76728632	0.2396	C	A	0.1186	0.01814	6.67e-11	6.53804	0.000216474	0.000208164	0.000209865	1510	7
17	44066995	rsrs113134013	0.2406	T	C	0.1186	0.01814	6.95e-11	6.53804	0.000216474	0.000208164	0.000209865	1510	7
17	44066874	rsrs111240522	0.2406	A	G	0.1186	0.01814	7.02e-11	6.53804	0.000216474	0.000208164	0.000209865	1510	7
17	44066868	rsrs372810927	0.2406	A	C	0.1186	0.01814	7.02e-11	6.53804	0.000216474	0.000208164	0.000209865	1510	7
17	44061608	rsrs571186452	0.2396	G	GT	0.1186	0.01814	6.74e-11	6.53804	0.000216474	0.000208164	0.000209865	1510	7
17	43796396	rsrs569755890	0.2396	T	TG	0.1186	0.01814	6.68e-11	6.53804	0.000216474	0.000208164	0.000209865	1510	7
17	43802525	rsrs62054382	0.2396	T	C	0.1186	0.01814	6.86e-11	6.53804	0.000216474	0.000208164	0.000209865	1510	7
17	43798015	rsrs56323722	0.2396	C	A	0.1186	0.01814	6.69e-11	6.53804	0.000216474	0.000208164	0.000209865	1510	7
17	44052009	rsrs17572361	0.2406	C	T	0.1186	0.01814	6.87e-11	6.53804	0.000216474	0.000208164	0.000209865	1510	7
17	43801593	rsrs17649019	0.2396	A	G	0.1186	0.01814	6.71e-11	6.53804	0.000216474	0.000208164	0.000209865	1510	7
17	44194735	rsrs10514901	0.2406	T	G	0.1186	0.01814	6.92e-11	6.53804	0.000216474	0.000208164	0.000209865	1510	7
17	44207778	rsrs17661385	0.2406	G	A	0.1186	0.01814	6.88e-11	6.53804	0.000216474	0.000208164	0.000209865	1510	7
17	44191835	rsrs17577313	0.2406	G	A	0.1186	0.01814	6.84e-11	6.53804	0.000216474	0.000208164	0.000209865	1510	7
17	43782492	rsrs17689104	0.2396	G	A	0.1186	0.01815	7e-11	6.53444	0.000211598	0.000203329	0.00020502	1510	7
17	43807642	rsrs76493835	0.2396	G	T	0.1186	0.01815	7.1e-11	6.53444	0.000211598	0.000203329	0.00020502	1510	7
17	44050463	rsrs62063774	0.2406	C	T	0.1186	0.01815	6.93e-11	6.53444	0.000211598	0.000203329	0.00020502	1510	7
17	44210442	rsrs17577975	0.2396	T	C	0.1186	0.01815	6.99e-11	6.53444	0.000211598	0.000203329	0.00020502	1510	7
17	43772540	rsrs17688434	0.2396	A	G	0.1186	0.01815	7.04e-11	6.53444	0.000211598	0.000203329	0.00020502	1510	7
17	43756833	rsrs757500	0.2396	A	C	0.1186	0.01815	7.06e-11	6.53444	0.000211598	0.000203329	0.00020502	1510	7
17	43782455	rsrs62056881	0.2396	T	G	0.1186	0.01815	7.09e-11	6.53444	0.000211598	0.000203329	0.00020502	1510	7
17	43799804	rsrs77819001	0.2396	A	C	0.1186	0.01815	7.12e-11	6.53444	0.000211598	0.000203329	0.00020502	1510	7
17	43758885	rsrs112431991	0.2396	G	A	0.1186	0.01815	7.04e-11	6.53444	0.000211598	0.000203329	0.00020502	1510	7
17	43764796	rsrs62055714	0.2406	T	G	0.1186	0.01815	7.02e-11	6.53444	0.000211598	0.000203329	0.00020502	1510	7
17	43766352	rsrs17688205	0.2406	C	G	0.1186	0.01815	7.02e-11	6.53444	0.000211598	0.000203329	0.00020502	1510	7
17	43769516	rsrs56312737	0.2396	A	C	0.1186	0.01815	7.04e-11	6.53444	0.000211598	0.000203329	0.00020502	1510	7
17	44283022	rsrs571792649	0.2435	G	A	0.1186	0.01816	7.2e-11	6.53084	0.000206839	0.000198613	0.000200294	1510	7
17	43799810	rsrs76667867	0.2396	C	G	0.1186	0.01816	7.06e-11	6.53084	0.000206839	0.000198613	0.000200294	1510	7
17	43800351	rsrs17563433	0.2396	C	A	0.1186	0.01816	7.14e-11	6.53084	0.000206839	0.000198613	0.000200294	1510	7
17	43800987	rsrs62054380	0.2396	A	C	0.1186	0.01816	7.12e-11	6.53084	0.000206839	0.000198613	0.000200294	1510	7
17	43790911	rsrs62056936	0.2396	T	A	0.1186	0.01816	7.19e-11	6.53084	0.000206839	0.000198613	0.000200294	1510	7
17	43790649	rsrs75076131	0.2396	A	C	0.1186	0.01816	7.18e-11	6.53084	0.000206839	0.000198613	0.000200294	1510	7
17	43729384	rsrs413844	0.2396	A	G	0.1186	0.01816	7.17e-11	6.53084	0.000206839	0.000198613	0.000200294	1510	7
17	43791344	rsrs62056940	0.2396	A	T	0.1186	0.01816	7.2e-11	6.53084	0.000206839	0.000198613	0.000200294	1510	7
17	43791610	rsrs113661667	0.2396	C	T	0.1186	0.01816	7.22e-11	6.53084	0.000206839	0.000198613	0.000200294	1510	7
17	43791652	rsrs74579538	0.2396	A	G	0.1186	0.01816	7.23e-11	6.53084	0.000206839	0.000198613	0.000200294	1510	7
17	43791332	rsrs62056939	0.2396	C	T	0.1186	0.01816	7.19e-11	6.53084	0.000206839	0.000198613	0.000200294	1510	7
17	43791181	rsrs62056937	0.2396	C	A	0.1186	0.01816	7.2e-11	6.53084	0.000206839	0.000198613	0.000200294	1510	7
17	43792252	rsrs55973918	0.2396	A	C	0.1186	0.01816	7.21e-11	6.53084	0.000206839	0.000198613	0.000200294	1510	7
17	43792326	rsrs56220242	0.2396	T	C	0.1186	0.01816	7.26e-11	6.53084	0.000206839	0.000198613	0.000200294	1510	7
17	43792358	rsrs56160448	0.2396	G	A	0.1186	0.01816	7.19e-11	6.53084	0.000206839	0.000198613	0.000200294	1510	7
17	43792418	rsrs55849973	0.2396	C	T	0.1186	0.01816	7.18e-11	6.53084	0.000206839	0.000198613	0.000200294	1510	7
17	43792493	rsrs545132494	0.2396	TAAAC	T	0.1186	0.01816	7.17e-11	6.53084	0.000206839	0.000198613	0.000200294	1510	7
17	43792586	rsrs1880749	0.2396	C	A	0.1186	0.01816	7.17e-11	6.53084	0.000206839	0.000198613	0.000200294	1510	7
17	43792896	rsrs1568950	0.2396	C	T	0.1186	0.01816	7.12e-11	6.53084	0.000206839	0.000198613	0.000200294	1510	7
17	43791468	rsrs75990322	0.2396	C	T	0.1186	0.01816	7.21e-11	6.53084	0.000206839	0.000198613	0.000200294	1510	7
17	43791429	rsrs77387379	0.2396	A	G	0.1186	0.01816	7.21e-11	6.53084	0.000206839	0.000198613	0.000200294	1510	7
17	43793665	rsrs7502937	0.2396	G	A	0.1186	0.01817	7.25e-11	6.52724	0.000202195	0.000194015	0.000195685	1510	7
17	44115107	rsrs17574824	0.2406	T	C	0.1186	0.01818	7.43e-11	6.52365	0.000197663	0.000189531	0.00019119	1510	7
17	44128125	rsrs12150447	0.2406	C	A	0.1186	0.01819	7.79e-11	6.52007	0.000193239	0.000185157	0.000186805	1510	7
17	44186301	rsrs17577052	0.2406	C	T	0.1186	0.0182	8.04e-11	6.51648	0.000188922	0.000180891	0.000182527	1510	7
17	44206455	rsrs567497981	0.2396	GA	G	0.1186	0.01821	8.03e-11	6.5129	0.000184708	0.000176731	0.000178355	1510	7
17	44092729	rsrs72169174	0.2416	T	TAAA	0.1186	0.01821	8.14e-11	6.5129	0.000184708	0.000176731	0.000178355	1510	7
17	44137386	rsrs565170615	0.2396	TAA	T	0.1186	0.01822	8.33e-11	6.50933	0.000180594	0.000172672	0.000174284	1510	7
17	44185427	rsrs574878319	0.2406	AT	A	0.1186	0.01822	8.26e-11	6.50933	0.000180594	0.000172672	0.000174284	1510	7
17	44272000	rsrs569635106	0.2406	A	G	0.1186	0.01834	1.12e-10	6.46674	0.000138222	0.000131049	0.000132497	1510	7
17	44352361	rsrs533170687	0.2475	T	C	0.1186	0.01861	2.06e-10	6.37292	7.71713e-05	7.18332e-05	7.28971e-05	1510	7
17	43840016	rsrs11079720	0.2386	A	G	0.1186	0.01862	2.12e-10	6.3695	7.556e-05	7.02864e-05	7.13371e-05	1510	7
17	43671099	rsrs539288087	0.2356	A	C	0.1186	0.01866	2.3e-10	6.35584	6.94678e-05	6.44482e-05	6.54465e-05	1510	7
17	44762252	rsrs528334214	0.2247	G	A	0.1186	0.01867	2.28e-10	6.35244	6.80288e-05	6.30715e-05	6.40571e-05	1510	7
17	44369224	rsrs568624216	0.2376	G	A	0.1186	0.01876	2.79e-10	6.32196	5.64328e-05	5.20127e-05	5.28883e-05	1510	7
17	44369214	rsrs559536284	0.2376	C	A	0.1186	0.01876	2.81e-10	6.32196	5.64328e-05	5.20127e-05	5.28883e-05	1510	7
17	44365369	rsrs547988515	0.2306	C	T	0.1186	0.01881	3.18e-10	6.30516	5.09266e-05	4.67858e-05	4.76046e-05	1510	7
17	44365374	rsrs557642992	0.2306	T	C	0.1186	0.01881	3.18e-10	6.30516	5.09266e-05	4.67858e-05	4.76046e-05	1510	7
17	44108100	rsrs7350928	0.2406	T	C	0.1185	0.01811	6.74e-11	6.54335	0.000223871	0.000215505	0.000217219	1510	7
17	44153909	rsrs549229394	0.2406	G	A	0.1185	0.01811	6.57e-11	6.54335	0.000223871	0.000215505	0.000217219	1510	7
17	44075901	rsrs1078268	0.2406	G	A	0.1185	0.01812	6.94e-11	6.53974	0.000218812	0.000210483	0.000212188	1510	7
17	44094471	rsrs17652502	0.2416	A	G	0.1185	0.01812	6.68e-11	6.53974	0.000218812	0.000210483	0.000212188	1510	7
17	44040823	rsrs55711941	0.2406	T	C	0.1185	0.01812	6.96e-11	6.53974	0.000218812	0.000210483	0.000212188	1510	7
17	44077708	rsrs79959255	0.2406	T	G	0.1185	0.01812	6.71e-11	6.53974	0.000218812	0.000210483	0.000212188	1510	7
17	44135359	rsrs1107820	0.2406	C	T	0.1185	0.01813	6.76e-11	6.53613	0.000213875	0.000205586	0.000207282	1510	7
17	44134391	rsrs876944	0.2406	T	G	0.1185	0.01813	6.91e-11	6.53613	0.000213875	0.000205586	0.000207282	1510	7
17	44052284	rsrs17651243	0.2406	A	G	0.1185	0.01813	6.95e-11	6.53613	0.000213875	0.000205586	0.000207282	1510	7
17	44149448	rsrs12150625	0.2406	G	C	0.1185	0.01813	6.83e-11	6.53613	0.000213875	0.000205586	0.000207282	1510	7
17	44149581	rsrs12150628	0.2406	T	C	0.1185	0.01813	6.86e-11	6.53613	0.000213875	0.000205586	0.000207282	1510	7
17	44071089	rsrs17573175	0.2406	G	C	0.1185	0.01813	6.92e-11	6.53613	0.000213875	0.000205586	0.000207282	1510	7
17	43816106	rsrs75500942	0.2396	A	C	0.1185	0.01813	6.88e-11	6.53613	0.000213875	0.000205586	0.000207282	1510	7
17	44136577	rsrs111372048	0.2406	C	A	0.1185	0.01813	6.89e-11	6.53613	0.000213875	0.000205586	0.000207282	1510	7
17	44112638	rsrs17653211	0.2406	C	T	0.1185	0.01813	6.97e-11	6.53613	0.000213875	0.000205586	0.000207282	1510	7
17	44136634	rsrs62060785	0.2406	A	G	0.1185	0.01813	6.93e-11	6.53613	0.000213875	0.000205586	0.000207282	1510	7
17	44144387	rsrs17575850	0.2406	A	C	0.1185	0.01813	7.04e-11	6.53613	0.000213875	0.000205586	0.000207282	1510	7
17	43811510	rsrs62054396	0.2396	C	T	0.1185	0.01813	6.93e-11	6.53613	0.000213875	0.000205586	0.000207282	1510	7
17	44154393	rsrs62060845	0.2406	G	A	0.1185	0.01813	6.94e-11	6.53613	0.000213875	0.000205586	0.000207282	1510	7
17	43823880	rsrs62054431	0.2396	T	C	0.1185	0.01813	6.99e-11	6.53613	0.000213875	0.000205586	0.000207282	1510	7
17	43808067	rsrs17649138	0.2396	A	G	0.1185	0.01813	7.08e-11	6.53613	0.000213875	0.000205586	0.000207282	1510	7
17	44141347	rsrs2838	0.2406	G	A	0.1185	0.01813	7e-11	6.53613	0.000213875	0.000205586	0.000207282	1510	7
17	44141955	rsrs62060792	0.2406	A	T	0.1185	0.01813	6.88e-11	6.53613	0.000213875	0.000205586	0.000207282	1510	7
17	44110541	rsrs35833914	0.2406	A	G	0.1185	0.01813	6.78e-11	6.53613	0.000213875	0.000205586	0.000207282	1510	7
17	44154105	rsrs112197756	0.2406	G	A	0.1185	0.01813	6.86e-11	6.53613	0.000213875	0.000205586	0.000207282	1510	7
17	44111613	rsrs17574604	0.2406	G	A	0.1185	0.01813	6.96e-11	6.53613	0.000213875	0.000205586	0.000207282	1510	7
17	44115074	rsrs17574796	0.2406	C	T	0.1185	0.01813	6.98e-11	6.53613	0.000213875	0.000205586	0.000207282	1510	7
17	44147411	rsrs56318865	0.2406	A	G	0.1185	0.01813	6.95e-11	6.53613	0.000213875	0.000205586	0.000207282	1510	7
17	43817608	rsrs56384960	0.2396	A	G	0.1185	0.01813	7e-11	6.53613	0.000213875	0.000205586	0.000207282	1510	7
17	44122896	rsrs77105679	0.2406	A	G	0.1185	0.01813	6.97e-11	6.53613	0.000213875	0.000205586	0.000207282	1510	7
17	44145512	rsrs569562314	0.2406	C	CAAG	0.1185	0.01813	7.01e-11	6.53613	0.000213875	0.000205586	0.000207282	1510	7
17	44120442	rsrs41374248	0.2406	G	A	0.1185	0.01813	6.99e-11	6.53613	0.000213875	0.000205586	0.000207282	1510	7
17	44113359	rsrs4608377	0.2406	C	T	0.1185	0.01813	6.81e-11	6.53613	0.000213875	0.000205586	0.000207282	1510	7
17	43799052	rsrs55787734	0.2396	G	A	0.1185	0.01813	7.15e-11	6.53613	0.000213875	0.000205586	0.000207282	1510	7
17	44124837	rsrs62063671	0.2406	G	A	0.1185	0.01813	6.91e-11	6.53613	0.000213875	0.000205586	0.000207282	1510	7
17	44113197	rsrs201474071	0.2406	GA	G	0.1185	0.01813	6.96e-11	6.53613	0.000213875	0.000205586	0.000207282	1510	7
17	44118999	rsrs41382552	0.2406	G	A	0.1185	0.01813	6.96e-11	6.53613	0.000213875	0.000205586	0.000207282	1510	7
17	44150042	rsrs74850776	0.2406	C	T	0.1185	0.01813	6.95e-11	6.53613	0.000213875	0.000205586	0.000207282	1510	7
17	43828698	rsrs17426064	0.2396	T	C	0.1185	0.01813	7.07e-11	6.53613	0.000213875	0.000205586	0.000207282	1510	7
17	44117397	rsrs10514897	0.2406	G	A	0.1185	0.01813	6.95e-11	6.53613	0.000213875	0.000205586	0.000207282	1510	7
17	44151667	rsrs62060812	0.2406	G	A	0.1185	0.01813	6.92e-11	6.53613	0.000213875	0.000205586	0.000207282	1510	7
17	44122626	rsrs530783064	0.2406	A	C	0.1185	0.01813	6.9e-11	6.53613	0.000213875	0.000205586	0.000207282	1510	7
17	44122484	rsrs529844822	0.2406	T	C	0.1185	0.01813	6.92e-11	6.53613	0.000213875	0.000205586	0.000207282	1510	7
17	44146165	rsrs17659743	0.2406	G	C	0.1185	0.01813	7.03e-11	6.53613	0.000213875	0.000205586	0.000207282	1510	7
17	43799048	rsrs55896111	0.2396	A	G	0.1185	0.01814	7.18e-11	6.53252	0.000209057	0.000200811	0.000202497	1510	7
17	44210988	rsrs12150087	0.2406	G	C	0.1185	0.01814	7.11e-11	6.53252	0.000209057	0.000200811	0.000202497	1510	7
17	44064759	rsrs552965964	0.2406	C	A	0.1185	0.01814	7.03e-11	6.53252	0.000209057	0.000200811	0.000202497	1510	7
17	44049867	rsrs17572248	0.2406	G	A	0.1185	0.01814	6.99e-11	6.53252	0.000209057	0.000200811	0.000202497	1510	7
17	44069198	rsrs62063800	0.2406	T	C	0.1185	0.01814	7.18e-11	6.53252	0.000209057	0.000200811	0.000202497	1510	7
17	44075099	rsrs2004673	0.2406	C	T	0.1185	0.01814	7.23e-11	6.53252	0.000209057	0.000200811	0.000202497	1510	7
17	44075535	rsrs62063855	0.2406	C	T	0.1185	0.01814	7.13e-11	6.53252	0.000209057	0.000200811	0.000202497	1510	7
17	44075837	rsrs1078269	0.2406	C	T	0.1185	0.01814	7.03e-11	6.53252	0.000209057	0.000200811	0.000202497	1510	7
17	44069180	rsrs62063799	0.2406	G	C	0.1185	0.01814	7.18e-11	6.53252	0.000209057	0.000200811	0.000202497	1510	7
17	44039516	rsrs17650872	0.2406	T	G	0.1185	0.01814	7.09e-11	6.53252	0.000209057	0.000200811	0.000202497	1510	7
17	44058017	rsrs77527347	0.2416	T	G	0.1185	0.01814	7.07e-11	6.53252	0.000209057	0.000200811	0.000202497	1510	7
17	44044431	rsrs62063295	0.2406	T	C	0.1185	0.01814	7.08e-11	6.53252	0.000209057	0.000200811	0.000202497	1510	7
17	44204304	rsrs77095128	0.2406	G	T	0.1185	0.01814	6.96e-11	6.53252	0.000209057	0.000200811	0.000202497	1510	7
17	44044508	rsrs17650991	0.2406	C	A	0.1185	0.01814	7.06e-11	6.53252	0.000209057	0.000200811	0.000202497	1510	7
17	44045474	rsrs77513497	0.2406	G	A	0.1185	0.01814	7.16e-11	6.53252	0.000209057	0.000200811	0.000202497	1510	7
17	44053171	rsrs62063777	0.2406	G	A	0.1185	0.01814	7.13e-11	6.53252	0.000209057	0.000200811	0.000202497	1510	7
17	44047609	rsrs74373419	0.2406	T	C	0.1185	0.01814	7.04e-11	6.53252	0.000209057	0.000200811	0.000202497	1510	7
17	44058716	rsrs62063782	0.2406	T	G	0.1185	0.01814	7.08e-11	6.53252	0.000209057	0.000200811	0.000202497	1510	7
17	43787226	rsrs62056920	0.2396	A	G	0.1185	0.01814	7.3e-11	6.53252	0.000209057	0.000200811	0.000202497	1510	7
17	43788649	rsrs62056925	0.2396	C	T	0.1185	0.01814	7.12e-11	6.53252	0.000209057	0.000200811	0.000202497	1510	7
17	44066172	rsrs112385572	0.2406	G	A	0.1185	0.01814	7.13e-11	6.53252	0.000209057	0.000200811	0.000202497	1510	7
17	44066088	rsrs62063794	0.2406	A	T	0.1185	0.01814	7.13e-11	6.53252	0.000209057	0.000200811	0.000202497	1510	7
17	44065740	rsrs919462	0.2406	T	C	0.1185	0.01814	7.18e-11	6.53252	0.000209057	0.000200811	0.000202497	1510	7
17	44065410	rsrs10445371	0.2406	A	G	0.1185	0.01814	7.2e-11	6.53252	0.000209057	0.000200811	0.000202497	1510	7
17	44048350	rsrs62063300	0.2406	C	T	0.1185	0.01814	7.02e-11	6.53252	0.000209057	0.000200811	0.000202497	1510	7
17	43833981	rsrs34579278	0.2396	G	A	0.1185	0.01814	6.94e-11	6.53252	0.000209057	0.000200811	0.000202497	1510	7
17	43762594	rsrs17688002	0.2396	T	A	0.1185	0.01815	7.32e-11	6.52893	0.000204356	0.000196155	0.00019783	1510	7
17	43764847	rsrs62055715	0.2396	A	G	0.1185	0.01815	7.32e-11	6.52893	0.000204356	0.000196155	0.00019783	1510	7
17	43799667	rsrs62054378	0.2396	A	C	0.1185	0.01815	7.22e-11	6.52893	0.000204356	0.000196155	0.00019783	1510	7
17	43781778	rsrs17762361	0.2396	G	A	0.1185	0.01815	7.39e-11	6.52893	0.000204356	0.000196155	0.00019783	1510	7
17	43798784	rsrs368303226	0.2396	AGAG	A	0.1185	0.01815	7.33e-11	6.52893	0.000204356	0.000196155	0.00019783	1510	7
17	43797246	rsrs56046792	0.2396	T	C	0.1185	0.01815	7.32e-11	6.52893	0.000204356	0.000196155	0.00019783	1510	7
17	44070545	rsrs55662347	0.2406	A	G	0.1185	0.01815	7.15e-11	6.52893	0.000204356	0.000196155	0.00019783	1510	7
17	44063787	rsrs565744479	0.2406	G	A	0.1185	0.01815	7.2e-11	6.52893	0.000204356	0.000196155	0.00019783	1510	7
17	43760599	rsrs62055705	0.2396	C	A	0.1185	0.01815	7.32e-11	6.52893	0.000204356	0.000196155	0.00019783	1510	7
17	43757776	rsrs543716852	0.2396	C	T	0.1185	0.01815	7.29e-11	6.52893	0.000204356	0.000196155	0.00019783	1510	7
17	43786698	rsrs62056919	0.2396	T	C	0.1185	0.01815	7.33e-11	6.52893	0.000204356	0.000196155	0.00019783	1510	7
17	44063766	rsrs547435395	0.2406	G	A	0.1185	0.01815	7.19e-11	6.52893	0.000204356	0.000196155	0.00019783	1510	7
17	43726125	rsrs385691	0.2396	C	A	0.1185	0.01815	7.16e-11	6.52893	0.000204356	0.000196155	0.00019783	1510	7
17	43780561	rsrs62056878	0.2396	T	C	0.1185	0.01815	7.41e-11	6.52893	0.000204356	0.000196155	0.00019783	1510	7
17	43760759	rsrs565091479	0.2396	A	AT	0.1185	0.01815	7.19e-11	6.52893	0.000204356	0.000196155	0.00019783	1510	7
17	43812599	rsrs62054398	0.2396	G	A	0.1185	0.01816	7.33e-11	6.52533	0.000199768	0.000191613	0.000193278	1510	7
17	43741452	rsrs17760577	0.2396	T	C	0.1185	0.01816	7.34e-11	6.52533	0.000199768	0.000191613	0.000193278	1510	7
17	43781250	rsrs968027	0.2396	T	C	0.1185	0.01816	7.52e-11	6.52533	0.000199768	0.000191613	0.000193278	1510	7
17	44123685	rsrs74571696	0.2406	A	G	0.1185	0.01816	7.34e-11	6.52533	0.000199768	0.000191613	0.000193278	1510	7
17	44123717	rsrs79698033	0.2406	T	C	0.1185	0.01816	7.35e-11	6.52533	0.000199768	0.000191613	0.000193278	1510	7
17	43827471	rsrs12150048	0.2386	C	G	0.1185	0.01816	7.55e-11	6.52533	0.000199768	0.000191613	0.000193278	1510	7
17	43746276	rsrs17760733	0.2386	T	G	0.1185	0.01816	7.36e-11	6.52533	0.000199768	0.000191613	0.000193278	1510	7
17	44072017	rsrs55736025	0.2406	A	C	0.1185	0.01816	7.54e-11	6.52533	0.000199768	0.000191613	0.000193278	1510	7
17	43812624	rsrs62054399	0.2396	A	G	0.1185	0.01816	7.32e-11	6.52533	0.000199768	0.000191613	0.000193278	1510	7
17	44072041	rsrs55886080	0.2406	A	T	0.1185	0.01816	7.55e-11	6.52533	0.000199768	0.000191613	0.000193278	1510	7
17	43812649	rsrs62054400	0.2396	C	T	0.1185	0.01816	7.32e-11	6.52533	0.000199768	0.000191613	0.000193278	1510	7
17	43812684	rsrs62054411	0.2396	G	A	0.1185	0.01816	7.31e-11	6.52533	0.000199768	0.000191613	0.000193278	1510	7
17	44140341	rsrs2316953	0.2406	A	G	0.1185	0.01817	7.71e-11	6.52174	0.00019529	0.000187184	0.000188838	1510	7
17	43793342	rsrs1105570	0.2396	G	A	0.1185	0.01817	7.52e-11	6.52174	0.00019529	0.000187184	0.000188838	1510	7
17	44201109	rsrs62061859	0.2416	G	C	0.1185	0.01818	7.84e-11	6.51815	0.00019092	0.000182865	0.000184507	1510	7
17	44128876	rsrs17653836	0.2406	A	T	0.1185	0.01818	7.96e-11	6.51815	0.00019092	0.000182865	0.000184507	1510	7
17	44128754	rsrs539635061	0.2406	GA	G	0.1185	0.01818	7.92e-11	6.51815	0.00019092	0.000182865	0.000184507	1510	7
17	44089690	rsrs733967	0.2406	C	T	0.1185	0.01819	8.19e-11	6.51457	0.000186654	0.000178652	0.000180282	1510	7
17	44191682	rsrs62061847	0.2406	A	G	0.1185	0.01819	8.1e-11	6.51457	0.000186654	0.000178652	0.000180282	1510	7
17	44047037	rsrs111164082	0.2406	A	T	0.1185	0.0182	8.34e-11	6.51099	0.000182491	0.000174543	0.000176161	1510	7
17	44107513	rsrs565514971	0.2406	G	GT	0.1185	0.0182	8.24e-11	6.51099	0.000182491	0.000174543	0.000176161	1510	7
17	44337986	rsrs574155664	0.2406	C	CTTTTTTT	0.1185	0.01822	8.65e-11	6.50384	0.00017446	0.000166626	0.000168218	1510	7
17	44321527	rsrs2732715	0.2416	T	C	0.1185	0.01823	8.8e-11	6.50027	0.000170588	0.000162812	0.000164391	1510	7
17	44224940	rsrs80103986	0.2376	T	A	0.1185	0.01824	9.14e-11	6.49671	0.000166807	0.000159091	0.000160657	1510	7
17	44224939	rsrs77015737	0.2376	T	A	0.1185	0.01824	9.14e-11	6.49671	0.000166807	0.000159091	0.000160657	1510	7
17	44200015	rsrs62061856	0.2406	C	T	0.1185	0.01825	9.32e-11	6.49315	0.000163117	0.000155462	0.000157015	1510	7
17	43722509	rsrs1706748	0.2406	G	C	0.1185	0.01852	1.72e-10	6.39849	9.03806e-05	8.45494e-05	8.57154e-05	1510	7
17	43783590	rsrs62056908	0.2366	A	G	0.1185	0.01857	1.91e-10	6.38126	8.1248e-05	7.57508e-05	7.68476e-05	1510	7
17	44353728	rsrs561488872	0.2465	G	T	0.1185	0.01862	2.15e-10	6.36412	7.31008e-05	6.79279e-05	6.89578e-05	1510	7
17	44366315	rsrs562955593	0.2406	C	T	0.1185	0.01872	2.63e-10	6.33013	5.93256e-05	5.47653e-05	5.56696e-05	1510	7
17	44365000	rsrs2696494	0.2386	G	C	0.1185	0.01874	2.75e-10	6.32337	5.6922e-05	5.24779e-05	5.33584e-05	1510	7
17	44275230	rsrs557885236	0.2117	T	G	0.1185	0.01877	3e-10	6.31327	5.35112e-05	4.92372e-05	5.00831e-05	1510	7
17	44091886	rsrs9891103	0.2465	T	C	0.1184	0.01797	4.8e-11	6.58876	0.000298749	0.000290213	0.000291985	1510	7
17	44088926	rsrs62064675	0.2406	T	C	0.1184	0.0181	6.83e-11	6.54144	0.00022118	0.000212834	0.000214544	1510	7
17	44090536	rsrs551853349	0.2406	A	G	0.1184	0.01811	6.72e-11	6.53782	0.000216182	0.000207875	0.000209575	1510	7
17	44078832	rsrs62064660	0.2416	A	G	0.1184	0.01812	7.12e-11	6.53422	0.000211305	0.000203038	0.000204729	1510	7
17	44148613	rsrs62060809	0.2416	A	G	0.1184	0.01812	7.05e-11	6.53422	0.000211305	0.000203038	0.000204729	1510	7
17	44153386	rsrs62060841	0.2406	T	A	0.1184	0.01812	7.17e-11	6.53422	0.000211305	0.000203038	0.000204729	1510	7
17	43817898	rsrs80157557	0.2396	A	G	0.1184	0.01813	7.24e-11	6.53061	0.000206545	0.000198323	0.000200003	1510	7
17	43818657	rsrs77114624	0.2396	C	T	0.1184	0.01813	7.11e-11	6.53061	0.000206545	0.000198323	0.000200003	1510	7
17	43852621	rsrs62055948	0.2396	C	T	0.1184	0.01813	7.27e-11	6.53061	0.000206545	0.000198323	0.000200003	1510	7
17	43819480	rsrs62054425	0.2396	T	C	0.1184	0.01813	7.4e-11	6.53061	0.000206545	0.000198323	0.000200003	1510	7
17	43824201	rsrs111497072	0.2396	A	G	0.1184	0.01813	7.35e-11	6.53061	0.000206545	0.000198323	0.000200003	1510	7
17	43819450	rsrs17563923	0.2396	A	G	0.1184	0.01813	7.37e-11	6.53061	0.000206545	0.000198323	0.000200003	1510	7
17	43819384	rsrs62054424	0.2396	A	G	0.1184	0.01813	7.33e-11	6.53061	0.000206545	0.000198323	0.000200003	1510	7
17	44056434	rsrs2163130	0.2406	A	G	0.1184	0.01813	7.3e-11	6.53061	0.000206545	0.000198323	0.000200003	1510	7
17	44133070	rsrs17653889	0.2406	T	A	0.1184	0.01813	7.25e-11	6.53061	0.000206545	0.000198323	0.000200003	1510	7
17	43824908	rsrs12150332	0.2396	T	C	0.1184	0.01813	7.23e-11	6.53061	0.000206545	0.000198323	0.000200003	1510	7
17	44067046	rsrs76357066	0.2406	A	G	0.1184	0.01813	7.2e-11	6.53061	0.000206545	0.000198323	0.000200003	1510	7
17	43825478	rsrs75715199	0.2396	A	G	0.1184	0.01813	7.27e-11	6.53061	0.000206545	0.000198323	0.000200003	1510	7
17	44132887	rsrs62060760	0.2406	T	C	0.1184	0.01813	7.15e-11	6.53061	0.000206545	0.000198323	0.000200003	1510	7
17	44131798	rsrs79180862	0.2406	T	C	0.1184	0.01813	7.12e-11	6.53061	0.000206545	0.000198323	0.000200003	1510	7
17	43837782	rsrs79882507	0.2396	G	A	0.1184	0.01813	7.26e-11	6.53061	0.000206545	0.000198323	0.000200003	1510	7
17	44117119	rsrs34043286	0.2406	G	A	0.1184	0.01813	7.1e-11	6.53061	0.000206545	0.000198323	0.000200003	1510	7
17	44185245	rsrs76761511	0.2406	A	C	0.1184	0.01813	7.27e-11	6.53061	0.000206545	0.000198323	0.000200003	1510	7
17	43827391	rsrs62054440	0.2396	C	G	0.1184	0.01813	7.1e-11	6.53061	0.000206545	0.000198323	0.000200003	1510	7
17	43825711	rsrs62054438	0.2396	C	A	0.1184	0.01813	7.25e-11	6.53061	0.000206545	0.000198323	0.000200003	1510	7
17	43825725	rsrs62054439	0.2396	T	G	0.1184	0.01813	7.25e-11	6.53061	0.000206545	0.000198323	0.000200003	1510	7
17	44179969	rsrs112893440	0.2406	A	G	0.1184	0.01813	7.11e-11	6.53061	0.000206545	0.000198323	0.000200003	1510	7
17	44069840	rsrs17651887	0.2406	A	G	0.1184	0.01813	7.14e-11	6.53061	0.000206545	0.000198323	0.000200003	1510	7
17	43818611	rsrs80072429	0.2396	A	G	0.1184	0.01813	7.09e-11	6.53061	0.000206545	0.000198323	0.000200003	1510	7
17	44068543	rsrs62063798	0.2406	A	G	0.1184	0.01813	7.14e-11	6.53061	0.000206545	0.000198323	0.000200003	1510	7
17	44161091	rsrs547329246	0.2406	G	GCTCCCCTGGTAAGTCCTAAA	0.1184	0.01813	7.07e-11	6.53061	0.000206545	0.000198323	0.000200003	1510	7
17	44159631	rsrs111913701	0.2406	G	T	0.1184	0.01813	7.16e-11	6.53061	0.000206545	0.000198323	0.000200003	1510	7
17	44160674	rsrs17660017	0.2406	C	G	0.1184	0.01813	7.14e-11	6.53061	0.000206545	0.000198323	0.000200003	1510	7
17	44160592	rsrs62060853	0.2406	A	G	0.1184	0.01813	7.14e-11	6.53061	0.000206545	0.000198323	0.000200003	1510	7
17	44067546	rsrs17651754	0.2406	C	T	0.1184	0.01813	7.14e-11	6.53061	0.000206545	0.000198323	0.000200003	1510	7
17	43817459	rsrs17563800	0.2396	T	C	0.1184	0.01813	7.28e-11	6.53061	0.000206545	0.000198323	0.000200003	1510	7
17	44159849	rsrs17576165	0.2406	C	T	0.1184	0.01813	7.15e-11	6.53061	0.000206545	0.000198323	0.000200003	1510	7
17	44159725	rsrs17659953	0.2406	T	C	0.1184	0.01813	7.26e-11	6.53061	0.000206545	0.000198323	0.000200003	1510	7
17	44111827	rsrs17653162	0.2406	A	C	0.1184	0.01813	7.17e-11	6.53061	0.000206545	0.000198323	0.000200003	1510	7
17	43822769	rsrs75788861	0.2396	T	C	0.1184	0.01813	7.21e-11	6.53061	0.000206545	0.000198323	0.000200003	1510	7
17	43807134	rsrs4471726	0.2396	C	T	0.1184	0.01813	7.27e-11	6.53061	0.000206545	0.000198323	0.000200003	1510	7
17	44144634	rsrs17659731	0.2406	A	G	0.1184	0.01813	7.15e-11	6.53061	0.000206545	0.000198323	0.000200003	1510	7
17	43808321	rsrs62054389	0.2396	A	G	0.1184	0.01813	7.31e-11	6.53061	0.000206545	0.000198323	0.000200003	1510	7
17	43809016	rsrs4390635	0.2396	T	C	0.1184	0.01813	7.26e-11	6.53061	0.000206545	0.000198323	0.000200003	1510	7
17	43811950	rsrs4569335	0.2396	C	A	0.1184	0.01813	7.28e-11	6.53061	0.000206545	0.000198323	0.000200003	1510	7
17	43812177	rsrs1526125	0.2396	T	C	0.1184	0.01813	7.2e-11	6.53061	0.000206545	0.000198323	0.000200003	1510	7
17	43812218	rsrs1526126	0.2396	T	C	0.1184	0.01813	7.21e-11	6.53061	0.000206545	0.000198323	0.000200003	1510	7
17	43813415	rsrs62054414	0.2396	A	G	0.1184	0.01813	7.23e-11	6.53061	0.000206545	0.000198323	0.000200003	1510	7
17	43810371	rsrs17649162	0.2396	C	G	0.1184	0.01813	7.29e-11	6.53061	0.000206545	0.000198323	0.000200003	1510	7
17	43806925	rsrs2902662	0.2396	A	G	0.1184	0.01813	7.31e-11	6.53061	0.000206545	0.000198323	0.000200003	1510	7
17	44134095	rsrs17575507	0.2406	G	A	0.1184	0.01813	7.25e-11	6.53061	0.000206545	0.000198323	0.000200003	1510	7
17	44264943	rsrs566214080	0.2406	C	T	0.1184	0.01813	7.37e-11	6.53061	0.000206545	0.000198323	0.000200003	1510	7
17	44134910	rsrs62060767	0.2406	A	G	0.1184	0.01813	7.08e-11	6.53061	0.000206545	0.000198323	0.000200003	1510	7
17	43816052	rsrs78440279	0.2406	T	C	0.1184	0.01814	7.35e-11	6.52701	0.000201901	0.000193724	0.000195394	1510	7
17	43815713	rsrs1608955	0.2396	T	C	0.1184	0.01814	7.45e-11	6.52701	0.000201901	0.000193724	0.000195394	1510	7
17	44254494	rsrs570324382	0.2445	C	T	0.1184	0.01814	7.46e-11	6.52701	0.000201901	0.000193724	0.000195394	1510	7
17	43815820	rsrs1608956	0.2396	A	T	0.1184	0.01814	7.43e-11	6.52701	0.000201901	0.000193724	0.000195394	1510	7
17	44222460	rsrs533125554	0.2425	G	T	0.1184	0.01814	7.32e-11	6.52701	0.000201901	0.000193724	0.000195394	1510	7
17	43815336	rsrs56298110	0.2396	G	A	0.1184	0.01814	7.54e-11	6.52701	0.000201901	0.000193724	0.000195394	1510	7
17	43814427	rsrs76421814	0.2396	C	T	0.1184	0.01814	7.59e-11	6.52701	0.000201901	0.000193724	0.000195394	1510	7
17	43798903	rsrs56062621	0.2396	G	A	0.1184	0.01814	7.32e-11	6.52701	0.000201901	0.000193724	0.000195394	1510	7
17	43815859	rsrs62054417	0.2396	C	A	0.1184	0.01814	7.43e-11	6.52701	0.000201901	0.000193724	0.000195394	1510	7
17	43798902	rsrs55838058	0.2396	T	C	0.1184	0.01814	7.32e-11	6.52701	0.000201901	0.000193724	0.000195394	1510	7
17	43818906	rsrs17563861	0.2396	G	A	0.1184	0.01814	7.42e-11	6.52701	0.000201901	0.000193724	0.000195394	1510	7
17	43802907	rsrs62054383	0.2396	C	T	0.1184	0.01814	7.38e-11	6.52701	0.000201901	0.000193724	0.000195394	1510	7
17	44194519	rsrs62061850	0.2406	C	T	0.1184	0.01814	7.24e-11	6.52701	0.000201901	0.000193724	0.000195394	1510	7
17	43816306	rsrs62054418	0.2396	A	G	0.1184	0.01814	7.34e-11	6.52701	0.000201901	0.000193724	0.000195394	1510	7
17	43814370	rsrs559668878	0.2396	A	AC	0.1184	0.01814	7.59e-11	6.52701	0.000201901	0.000193724	0.000195394	1510	7
17	43798160	rsrs55989971	0.2396	A	G	0.1184	0.01814	7.5e-11	6.52701	0.000201901	0.000193724	0.000195394	1510	7
17	43798546	rsrs75403953	0.2396	G	A	0.1184	0.01814	7.35e-11	6.52701	0.000201901	0.000193724	0.000195394	1510	7
17	43816605	rsrs62054419	0.2396	C	A	0.1184	0.01814	7.29e-11	6.52701	0.000201901	0.000193724	0.000195394	1510	7
17	44197032	rsrs111678697	0.2406	C	T	0.1184	0.01814	7.27e-11	6.52701	0.000201901	0.000193724	0.000195394	1510	7
17	43798401	rsrs62056946	0.2396	A	G	0.1184	0.01814	7.37e-11	6.52701	0.000201901	0.000193724	0.000195394	1510	7
17	44194621	rsrs111880194	0.2406	G	C	0.1184	0.01814	7.23e-11	6.52701	0.000201901	0.000193724	0.000195394	1510	7
17	43798584	rsrs563837504	0.2396	C	CA	0.1184	0.01814	7.35e-11	6.52701	0.000201901	0.000193724	0.000195394	1510	7
17	44109769	rsrs1076222	0.2406	G	C	0.1184	0.01814	7.43e-11	6.52701	0.000201901	0.000193724	0.000195394	1510	7
17	44049133	rsrs62063303	0.2406	C	T	0.1184	0.01814	7.26e-11	6.52701	0.000201901	0.000193724	0.000195394	1510	7
17	44069376	rsrs62063801	0.2406	T	G	0.1184	0.01814	7.36e-11	6.52701	0.000201901	0.000193724	0.000195394	1510	7
17	44076466	rsrs62063856	0.2406	G	A	0.1184	0.01814	7.37e-11	6.52701	0.000201901	0.000193724	0.000195394	1510	7
17	44075110	rsrs2004674	0.2406	T	A	0.1184	0.01814	7.24e-11	6.52701	0.000201901	0.000193724	0.000195394	1510	7
17	44074619	rsrs62063854	0.2406	A	G	0.1184	0.01814	7.36e-11	6.52701	0.000201901	0.000193724	0.000195394	1510	7
17	44074613	rsrs62063853	0.2406	G	A	0.1184	0.01814	7.36e-11	6.52701	0.000201901	0.000193724	0.000195394	1510	7
17	44047216	rsrs62641967	0.2406	G	T	0.1184	0.01814	7.47e-11	6.52701	0.000201901	0.000193724	0.000195394	1510	7
17	44068480	rsrs77290642	0.2406	C	T	0.1184	0.01814	7.35e-11	6.52701	0.000201901	0.000193724	0.000195394	1510	7
17	44068481	rsrs76618565	0.2406	A	G	0.1184	0.01814	7.35e-11	6.52701	0.000201901	0.000193724	0.000195394	1510	7
17	43773877	rsrs17688534	0.2396	T	A	0.1184	0.01815	7.64e-11	6.52342	0.000197368	0.000189239	0.000190898	1510	7
17	43777710	rsrs17688773	0.2396	C	T	0.1184	0.01815	7.57e-11	6.52342	0.000197368	0.000189239	0.000190898	1510	7
17	43773248	rsrs10491143	0.2396	T	A	0.1184	0.01815	7.47e-11	6.52342	0.000197368	0.000189239	0.000190898	1510	7
17	43782304	rsrs62056880	0.2396	C	T	0.1184	0.01815	7.6e-11	6.52342	0.000197368	0.000189239	0.000190898	1510	7
17	43769819	rsrs546539025	0.2396	A	AAAATT	0.1184	0.01815	7.41e-11	6.52342	0.000197368	0.000189239	0.000190898	1510	7
17	43767219	rsrs2040844	0.2396	C	A	0.1184	0.01815	7.56e-11	6.52342	0.000197368	0.000189239	0.000190898	1510	7
17	43796541	rsrs1880750	0.2396	A	T	0.1184	0.01815	7.54e-11	6.52342	0.000197368	0.000189239	0.000190898	1510	7
17	43766497	rsrs576229248	0.2396	C	T	0.1184	0.01815	7.44e-11	6.52342	0.000197368	0.000189239	0.000190898	1510	7
17	44073145	rsrs17652066	0.2406	C	G	0.1184	0.01815	7.48e-11	6.52342	0.000197368	0.000189239	0.000190898	1510	7
17	44073027	rsrs17652036	0.2406	A	G	0.1184	0.01815	7.48e-11	6.52342	0.000197368	0.000189239	0.000190898	1510	7
17	44073062	rsrs62063849	0.2406	G	T	0.1184	0.01815	7.6e-11	6.52342	0.000197368	0.000189239	0.000190898	1510	7
17	43774845	rsrs56391096	0.2396	T	C	0.1184	0.01815	7.53e-11	6.52342	0.000197368	0.000189239	0.000190898	1510	7
17	43761856	rsrs2049515	0.2396	T	C	0.1184	0.01815	7.58e-11	6.52342	0.000197368	0.000189239	0.000190898	1510	7
17	44072984	rsrs112572874	0.2406	G	A	0.1184	0.01815	7.49e-11	6.52342	0.000197368	0.000189239	0.000190898	1510	7
17	44070956	rsrs55913645	0.2406	A	T	0.1184	0.01815	7.55e-11	6.52342	0.000197368	0.000189239	0.000190898	1510	7
17	44070111	rsrs62063842	0.2406	C	G	0.1184	0.01815	7.46e-11	6.52342	0.000197368	0.000189239	0.000190898	1510	7
17	44072881	rsrs17573266	0.2406	G	C	0.1184	0.01815	7.76e-11	6.52342	0.000197368	0.000189239	0.000190898	1510	7
17	43813370	rsrs62054413	0.2396	C	G	0.1184	0.01815	7.58e-11	6.52342	0.000197368	0.000189239	0.000190898	1510	7
[truncated: 2,023 more rows]

## Sheet: Supplementary table 3
Supplementary table 3: Detailed loop information of CVs to target genes in SKOV3
chr1	s1	e1	chr2	s2	e2	cc	Coverage1	isPeak1	Bias1	Mapp1	GCContent1	RESites1	Coverage2	isPeak2	Bias2	Mapp2	GCContent2	RESites2	p	exp_cc_Bias	p_Bias	dbinom_Bias	P-Value_Bias	Q-Value_Bias	hit snp	hit gene	hit promoter gene	unique hit gene	unique hit promoter gene	snp reion
chr1	38060000	38065000	chr1	38095000	38100000	34	5536	1	7.44665	0	0	0	1132	1	1.52269	0	0	0	4.46555e-08	15.7815	1.84975e-07	2.58865e-05	4.63644e-05	0.00646777	rs58722170	GNL2,GNL2,GNL2,GNL2,GNL2,GNL2,GNL2,GNL2,GNL2	GNL2,GNL2,GNL2	GNL2	GNL2	1p34.3
chr1	38065000	38070000	chr1	38325000	38330000	13	1682	1	2.26251	0	0	0	4727	1	6.35844	0	0	0	8.85355e-09	2.99721	3.51302e-08	1.26292e-05	1.59957e-05	0.00257903	rs75585994,rs55884510	RP11-109P14.10,MTF1,MTF1,INPP5B,INPP5B,INPP5B,INPP5B,INPP5B,INPP5B,INPP5B,INPP5B,INPP5B,INPP5B	RP11-109P14.10,MTF1,INPP5B	RP11-109P14.10,MTF1,INPP5B	RP11-109P14.10,MTF1,INPP5B	1p34.3
chr1	38070000	38075000	chr1	38320000	38325000	12	1282	1	1.72446	0	0	0	2825	1	3.8	0	0	0	9.18246e-09	2.53862	2.97551e-08	1.18122e-05	1.46211e-05	0.00238544	rs61776206,rs4415526	MTF1,MTF1	MTF1,MTF1	MTF1	MTF1	1p34.3
chr10	21460000	21465000	chr10	21815000	21820000	12	2930	1	3.94124	0	0	0	1231	1	1.65586	0	0	0	6.47118e-09	2.02743	2.37634e-08	1.32587e-06	1.56723e-06	0.000332102	rs12253527	NEBL-AS1,NEBL-AS1,NEBL,NEBL,NEBL,NEBL,NEBL,NEBL,NEBL,NEBL,NEBL,NEBL,NEBL,NEBL,NEBL,NEBL	NEBL-AS1,NEBL-AS1,NEBL,NEBL,NEBL	NEBL-AS1,NEBL	NEBL-AS1,NEBL	10p12.31
chr10	21570000	21575000	chr10	21780000	21785000	21	2092	1	2.81401	0	0	0	1122	1	1.50924	0	0	0	1.07403e-08	2.53026	2.96571e-08	4.56305e-13	5.15236e-13	3.31907e-10	rs71392201,rs12770228					10p12.31
chr10	21620000	21625000	chr10	21780000	21785000	20	4125	1	5.54867	0	0	0	1122	1	1.50924	0	0	0	1.35581e-08	3.73472	4.37745e-08	2.73568e-09	3.32065e-09	1.22e-06	rs71392201,rs12770228					10p12.31
chr10	21620000	21625000	chr10	21815000	21820000	14	4125	1	5.54867	0	0	0	1231	1	1.65586	0	0	0	1.1458e-08	3.32783	3.90053e-08	8.40587e-06	1.07515e-05	0.00182325	rs12253527					10p12.31
chr10	21870000	21875000	chr10	21965000	21970000	13	1379	1	1.85494	0	0	0	930	1	1.25097	0	0	0	2.06297e-08	3.24587	3.80448e-08	2.77565e-05	3.59324e-05	0.005199	rs7905967,rs7894565	MLLT10,MLLT10,MLLT10,MLLT10,MLLT10,MLLT10,MLLT10,MLLT10,MLLT10,MLLT10,MLLT10,MLLT10		MLLT10		10p12.31
chr15	90705000	90710000	chr15	91535000	91540000	13	8430	1	11.3395	0	0	0	3820	1	5.1384	0	0	0	2.22229e-09	1.5317	1.79531e-08	8.86715e-09	9.94676e-09	3.35211e-06	rs34611742,rs73502775,rs76119208,rs78029804	RN7SL346P,SEMA4B,SEMA4B,SEMA4B,SEMA4B,SEMA4B,SEMA4B,SEMA4B,SEMA4B,SEMA4B,SEMA4B,SEMA4B,SEMA4B,SEMA4B,SEMA4B,SEMA4B,SEMA4B,SEMA4B,SEMA4B,SEMA4B,SEMA4B	RN7SL346P	RN7SL346P,SEMA4B	RN7SL346P	15q26.1
chr15	90940000	90945000	chr15	91530000	91535000	10	6711	1	9.02718	0	0	0	2330	1	3.13416	0	0	0	3.55618e-09	1.79437	2.10318e-08	1.58519e-05	1.88855e-05	0.00298069	rs6496746,rs112553294,rs8026781,rs6496745,rs8025699,rs12594752,rs3803563,rs545639515	RP11-154B12.3,IQGAP1,IQGAP1,IQGAP1,IQGAP1,IQGAP1,IQGAP1,IQGAP1,IQGAP1,IQGAP1,IQGAP1,IQGAP1,IQGAP1,IQGAP1,IQGAP1,IQGAP1,IQGAP1,IQGAP1	RP11-154B12.3	RP11-154B12.3,IQGAP1	RP11-154B12.3	15q26.1
chr15	91205000	91210000	chr15	91535000	91540000	13	3448	1	4.63801	0	0	0	3820	1	5.1384	0	0	0	6.99926e-09	2.7644	3.24014e-08	5.57142e-06	6.91603e-06	0.00123866	rs34611742,rs73502775,rs76119208,rs78029804	RP11-387D10.2,RP11-387D10.2,RP11-387D10.3,RP11-387D10.3		RP11-387D10.2,RP11-387D10.3		15q26.1
chr15	91470000	91475000	chr15	91535000	91540000	31	3158	1	4.24793	0	0	0	3820	1	5.1384	0	0	0	2.75822e-08	11.8899	1.39361e-07	1.78553e-06	2.81373e-06	0.000559464	rs34611742,rs73502775,rs76119208,rs78029804	UNC45A,UNC45A,UNC45A,UNC45A,UNC45A,UNC45A,UNC45A,UNC45A,UNC45A,HDDC3,HDDC3,HDDC3,HDDC3,HDDC3,HDDC3	UNC45A,UNC45A,HDDC3,HDDC3,HDDC3,HDDC3,HDDC3,HDDC3	UNC45A,HDDC3	UNC45A,HDDC3	15q26.1
chr15	91475000	91480000	chr15	91525000	91530000	28	4278	1	5.75447	0	0	0	1554	1	2.09033	0	0	0	3.40256e-08	11.5263	1.35099e-07	1.72724e-05	2.82945e-05	0.00423191	rs7180016,rs8031684,rs8042518,rs2285937,rs8036115,rs2301825,rs150333865,rs60290423	UNC45A,UNC45A,UNC45A,UNC45A,UNC45A,UNC45A,UNC45A,UNC45A,UNC45A,HDDC3,HDDC3,HDDC3,HDDC3,HDDC3,HDDC3,AC068831.3,AC068831.3	UNC45A,UNC45A,UNC45A,HDDC3,HDDC3,HDDC3,HDDC3,HDDC3,HDDC3,AC068831.3,AC068831.3	UNC45A,HDDC3,AC068831.3	UNC45A,HDDC3,AC068831.3	15q26.1
chr15	91475000	91480000	chr15	91530000	91535000	34	4278	1	5.75447	0	0	0	2330	1	3.13416	0	0	0	3.15126e-08	12.8571	1.50698e-07	4.53883e-07	7.11239e-07	0.000163732	rs6496746,rs112553294,rs8026781,rs6496745,rs8025699,rs12594752,rs3803563,rs545639515	UNC45A,UNC45A,UNC45A,UNC45A,UNC45A,UNC45A,UNC45A,UNC45A,UNC45A,HDDC3,HDDC3,HDDC3,HDDC3,HDDC3,HDDC3,AC068831.3,AC068831.3	UNC45A,UNC45A,UNC45A,HDDC3,HDDC3,HDDC3,HDDC3,HDDC3,HDDC3,AC068831.3,AC068831.3	UNC45A,HDDC3,AC068831.3	UNC45A,HDDC3,AC068831.3	15q26.1
chr15	91475000	91480000	chr15	91535000	91540000	60	4278	1	5.75447	0	0	0	3820	1	5.1384	0	0	0	2.9384e-08	14.9641	1.75394e-07	1.21348e-18	1.60525e-18	1.84644e-15	rs34611742,rs73502775,rs76119208,rs78029804	UNC45A,UNC45A,UNC45A,UNC45A,UNC45A,UNC45A,UNC45A,UNC45A,UNC45A,HDDC3,HDDC3,HDDC3,HDDC3,HDDC3,HDDC3,AC068831.3,AC068831.3	UNC45A,UNC45A,UNC45A,HDDC3,HDDC3,HDDC3,HDDC3,HDDC3,HDDC3,AC068831.3,AC068831.3	UNC45A,HDDC3,AC068831.3	UNC45A,HDDC3,AC068831.3	15q26.1
chr15	91475000	91480000	chr15	91560000	91565000	29	4278	1	5.75447	0	0	0	1539	1	2.07016	0	0	0	2.24981e-08	7.05532	8.26951e-08	3.94782e-10	5.14669e-10	2.16461e-07	rs3743445	UNC45A,UNC45A,UNC45A,UNC45A,UNC45A,UNC45A,UNC45A,UNC45A,UNC45A,HDDC3,HDDC3,HDDC3,HDDC3,HDDC3,HDDC3,AC068831.3,AC068831.3	UNC45A,UNC45A,UNC45A,HDDC3,HDDC3,HDDC3,HDDC3,HDDC3,HDDC3,AC068831.3,AC068831.3	UNC45A,HDDC3,AC068831.3	UNC45A,HDDC3,AC068831.3	15q26.1
chr15	91480000	91485000	chr15	91535000	91540000	23	1209	1	1.62626	0	0	0	3820	1	5.1384	0	0	0	3.15126e-08	8.71294	1.02124e-07	2.67494e-05	4.15071e-05	0.00588149	rs34611742,rs73502775,rs76119208,rs78029804	UNC45A,UNC45A,UNC45A,UNC45A,UNC45A,UNC45A,UNC45A,UNC45A,UNC45A	UNC45A	UNC45A	UNC45A	15q26.1
chr15	91490000	91495000	chr15	91535000	91540000	35	1607	1	2.16163	0	0	0	3820	1	5.1384	0	0	0	3.69807e-08	12.1981	1.42974e-07	5.11037e-08	7.67816e-08	2.18602e-05	rs34611742,rs73502775,rs76119208,rs78029804	UNC45A,UNC45A,UNC45A,UNC45A,UNC45A,UNC45A,UNC45A,UNC45A,UNC45A	UNC45A,UNC45A	UNC45A	UNC45A	15q26.1
chr15	91495000	91500000	chr15	91525000	91530000	36	2416	1	3.24984	0	0	0	1554	1	2.09033	0	0	0	5.07392e-08	13.7075	1.60665e-07	2.55201e-07	4.01973e-07	9.79985e-05	rs7180016,rs8031684,rs8042518,rs2285937,rs8036115,rs2301825,rs150333865,rs60290423	UNC45A,UNC45A,UNC45A,UNC45A,UNC45A,UNC45A,UNC45A,UNC45A,UNC45A,RCCD1,RCCD1,RCCD1,RCCD1,RCCD1,RCCD1,RCCD1,RCCD1,RCCD1,AC068831.6	RCCD1,RCCD1,RCCD1,RCCD1,RCCD1,RCCD1,RCCD1,RCCD1,AC068831.6	UNC45A,RCCD1,AC068831.6	RCCD1,AC068831.6	15q26.1
chr15	91495000	91500000	chr15	91530000	91535000	48	2416	1	3.24984	0	0	0	2330	1	3.13416	0	0	0	4.46555e-08	14.8451	1.73999e-07	4.95406e-12	7.08157e-12	3.92739e-09	rs6496746,rs112553294,rs8026781,rs6496745,rs8025699,rs12594752,rs3803563,rs545639515	UNC45A,UNC45A,UNC45A,UNC45A,UNC45A,UNC45A,UNC45A,UNC45A,UNC45A,RCCD1,RCCD1,RCCD1,RCCD1,RCCD1,RCCD1,RCCD1,RCCD1,RCCD1,AC068831.6	RCCD1,RCCD1,RCCD1,RCCD1,RCCD1,RCCD1,RCCD1,RCCD1,AC068831.6	UNC45A,RCCD1,AC068831.6	RCCD1,AC068831.6	15q26.1
chr15	91495000	91500000	chr15	91535000	91540000	58	2416	1	3.24984	0	0	0	3820	1	5.1384	0	0	0	4.04354e-08	17.0914	2.00327e-07	5.09547e-15	7.1543e-15	5.72042e-12	rs34611742,rs73502775,rs76119208,rs78029804	UNC45A,UNC45A,UNC45A,UNC45A,UNC45A,UNC45A,UNC45A,UNC45A,UNC45A,RCCD1,RCCD1,RCCD1,RCCD1,RCCD1,RCCD1,RCCD1,RCCD1,RCCD1,AC068831.6	RCCD1,RCCD1,RCCD1,RCCD1,RCCD1,RCCD1,RCCD1,RCCD1,AC068831.6	UNC45A,RCCD1,AC068831.6	RCCD1,AC068831.6	15q26.1
chr15	91500000	91505000	chr15	91525000	91530000	34	1717	1	2.30959	0	0	0	1554	1	2.09033	0	0	0	5.99928e-08	13.5088	1.58337e-07	1.27069e-06	2.04866e-06	0.000421572	rs7180016,rs8031684,rs8042518,rs2285937,rs8036115,rs5814449,rs534691448,rs2301825,rs150333865,rs60290423	RCCD1,RCCD1,RCCD1,RCCD1,RCCD1,RCCD1,RCCD1,RCCD1,RCCD1	RCCD1,RCCD1	RCCD1	RCCD1	15q26.1
chr15	91500000	91505000	chr15	91530000	91535000	40	1717	1	2.30959	0	0	0	2330	1	3.13416	0	0	0	5.07392e-08	14.2255	1.66737e-07	1.07902e-08	1.64189e-08	5.31872e-06	rs6496746,rs112553294,rs8026781,rs6496745,rs8025699,rs12594752,rs3803563,rs5814449,rs534691448,rs545639515	RCCD1,RCCD1,RCCD1,RCCD1,RCCD1,RCCD1,RCCD1,RCCD1,RCCD1	RCCD1,RCCD1	RCCD1	RCCD1	15q26.1
chr15	91500000	91505000	chr15	91535000	91540000	56	1717	1	2.30959	0	0	0	3820	1	5.1384	0	0	0	4.46555e-08	16.1703	1.89532e-07	6.51206e-15	9.06735e-15	7.17384e-12	rs34611742,rs73502775,rs76119208,rs78029804,rs5814449,rs534691448	RCCD1,RCCD1,RCCD1,RCCD1,RCCD1,RCCD1,RCCD1,RCCD1,RCCD1	RCCD1,RCCD1	RCCD1	RCCD1	15q26.1
chr15	91500000	91505000	chr15	91565000	91570000	22	1717	1	2.30959	0	0	0	3062	1	4.11879	0	0	0	2.75822e-08	8.00565	9.38339e-08	2.22406e-05	3.37509e-05	0.0049265	rs5814449,rs534691448	VPS33B,VPS33B,VPS33B,VPS33B,VPS33B,VPS33B,AC068831.10,AC068831.10,AC068831.10	VPS33B,VPS33B,VPS33B,AC068831.10,AC068831.10,AC068831.10	VPS33B,AC068831.10	VPS33B,AC068831.10	15q26.1
chr15	91510000	91515000	chr15	91535000	91540000	49	1172	1	1.57649	0	0	0	3820	1	5.1384	0	0	0	5.99928e-08	18.444	2.16181e-07	1.70856e-09	2.69012e-09	1.00431e-06	rs34611742,rs73502775,rs76119208,rs59278520,rs78029804,rs2290202,rs2890156	PRC1,PRC1,PRC1,PRC1,PRC1,PRC1,PRC1,PRC1,PRC1,PRC1,PRC1,PRC1,PRC1,PRC1,PRC1,PRC1,PRC1,PRC1,PRC1,PRC1-AS1,PRC1-AS1	PRC1,PRC1,PRC1-AS1,PRC1-AS1	PRC1,PRC1-AS1	PRC1,PRC1-AS1	15q26.1
chr15	91530000	91535000	chr15	91565000	91570000	49	2330	1	3.13416	0	0	0	3062	1	4.11879	0	0	0	4.46555e-08	16.9584	1.98769e-07	1.23261e-10	1.85609e-10	8.37445e-08	rs6496746,rs112553294,rs8026781,rs6496745,rs8025699,rs12594752,rs3803563,rs545639515	VPS33B,VPS33B,VPS33B,VPS33B,VPS33B,VPS33B,AC068831.10,AC068831.10,AC068831.10	VPS33B,VPS33B,VPS33B,AC068831.10,AC068831.10,AC068831.10	VPS33B,AC068831.10	VPS33B,AC068831.10	15q26.1
chr15	91535000	91540000	chr15	91560000	91565000	58	3820	1	5.1384	0	0	0	1539	1	2.07016	0	0	0	5.99928e-08	21.7112	2.54477e-07	5.339e-11	8.40229e-11	3.99338e-08	rs34611742,rs73502775,rs76119208,rs78029804,rs3743445	VPS33B,VPS33B,VPS33B,VPS33B,VPS33B,VPS33B	VPS33B,VPS33B,VPS33B,VPS33B,AC068831.10,AC068831.10,AC068831.10	VPS33B	VPS33B,AC068831.10	15q26.1
chr15	91535000	91540000	chr15	91565000	91570000	91	3820	1	5.1384	0	0	0	3062	1	4.11879	0	0	0	5.07392e-08	26.5304	3.10962e-07	8.08566e-23	1.13426e-22	1.83102e-19	rs34611742,rs73502775,rs76119208,rs78029804	VPS33B,VPS33B,VPS33B,VPS33B,VPS33B,VPS33B,AC068831.10,AC068831.10,AC068831.10	VPS33B,VPS33B,VPS33B,AC068831.10,AC068831.10,AC068831.10	VPS33B,AC068831.10	VPS33B,AC068831.10	15q26.1
chr15	91535000	91540000	chr15	91570000	91575000	31	3820	1	5.1384	0	0	0	1031	1	1.38683	0	0	0	4.46555e-08	12.1518	1.4243e-07	2.69996e-06	4.308e-06	0.00081623	rs34611742,rs73502775,rs76119208,rs78029804	AC068831.10,AC068831.10,AC068831.10,AC068831.11,AC068831.12	AC068831.11,AC068831.12	AC068831.10,AC068831.11,AC068831.12	AC068831.11,AC068831.12	15q26.1
chr15	91535000	91540000	chr15	91575000	91580000	21	3820	1	5.1384	0	0	0	559	1	0.751928	0	0	0	4.04354e-08	7.72505	9.0545e-08	3.82503e-05	5.8279e-05	0.00787001	rs34611742,rs73502775,rs76119208,rs78029804	AC068831.10,AC068831.10,AC068831.10,AC068831.12	AC068831.12	AC068831.10,AC068831.12	AC068831.12	15q26.1
chr15	91535000	91540000	chr15	91585000	91590000	20	3820	1	5.1384	0	0	0	682	1	0.91738	0	0	0	3.40256e-08	7.13428	8.36206e-08	3.82385e-05	5.7289e-05	0.00775464	rs34611742,rs73502775,rs76119208,rs78029804					15q26.1
chr15	91535000	91540000	chr15	91995000	92000000	12	3820	1	5.1384	0	0	0	4919	1	6.6167	0	0	0	4.834e-09	2.21359	2.59454e-08	3.15848e-06	3.79588e-06	0.000729909	rs34611742,rs73502775,rs76119208,rs78029804	RP11-661P17.1,RP11-661P17.1		RP11-661P17.1		15q26.1
chr15	91535000	91540000	chr15	93345000	93350000	9	3820	1	5.1384	0	0	0	11395	1	15.3278	0	0	0	6.93713e-10	1.15296	1.35138e-08	3.13221e-06	3.53519e-06	0.000685236	rs34611742,rs73502775,rs76119208,rs78029804	CTD-2313J17.1,FAM174B,FAM174B,FAM174B,FAM174B,FAM174B,FAM174B,FAM174B,FAM174B,FAM174B,FAM174B,FAM174B,FAM174B		CTD-2313J17.1,FAM174B		15q26.1
chr17	34945000	34950000	chr17	36100000	36105000	9	3392	1	4.56269	0	0	0	5829	1	7.84077	0	0	0	1.36432e-09	1.27884	1.49892e-08	7.01751e-06	8.03159e-06	0.0014129	rs11658063,rs7501939,rs11657964,rs11651052,rs11263763,rs8064454	GGNBP2,GGNBP2,GGNBP2,GGNBP2,GGNBP2,GGNBP2,GGNBP2,GGNBP2,GGNBP2,DHRS11,DHRS11,DHRS11,DHRS11,DHRS11,DHRS11,DHRS11,DHRS11	DHRS11,DHRS11,DHRS11,DHRS11	GGNBP2,DHRS11	DHRS11	17q12
chr17	35205000	35210000	chr17	36100000	36105000	10	9262	1	12.4586	0	0	0	5829	1	7.84077	0	0	0	1.99315e-09	1.521	1.78276e-08	3.99001e-06	4.62082e-06	0.000868503	rs11658063,rs7501939,rs11657964,rs11651052,rs11263763,rs8064454					17q12
chr17	35210000	35215000	chr17	36100000	36105000	9	5180	1	6.96778	0	0	0	5829	1	7.84077	0	0	0	2.00943e-09	1.46996	1.72294e-08	2.03045e-05	2.3743e-05	0.00363778	rs11658063,rs7501939,rs11657964,rs11651052,rs11263763,rs8064454					17q12
chr17	35885000	35890000	chr17	36100000	36105000	17	1309	1	1.76078	0	0	0	5829	1	7.84077	0	0	0	1.05202e-08	3.46068	4.05625e-08	1.29338e-07	1.5967e-07	4.25152e-05	rs11658063,rs7501939,rs11657964,rs11651052,rs11263763,rs8064454	SYNRG,SYNRG,SYNRG,SYNRG,SYNRG,SYNRG,SYNRG,SYNRG,SYNRG,SYNRG,SYNRG,SYNRG,SYNRG,SYNRG		SYNRG		17q12
chr17	35965000	35970000	chr17	36100000	36105000	44	3480	1	4.68106	0	0	0	5829	1	7.84077	0	0	0	1.558e-08	7.18673	8.42354e-08	1.38556e-20	1.64763e-20	2.24563e-17	rs11658063,rs7501939,rs11657964,rs11651052,rs11263763,rs8064454	SYNRG,SYNRG,SYNRG,SYNRG,SYNRG,SYNRG,SYNRG,SYNRG,SYNRG,SYNRG,SYNRG,SYNRG,SYNRG,SYNRG,DDX52,DDX52,DDX52,DDX52,DDX52,DDX52,DDX52,DDX52,DDX52,RP11-697E22.1	SYNRG,SYNRG,SYNRG,SYNRG,SYNRG,SYNRG,RP11-697E22.1	SYNRG,DDX52,RP11-697E22.1	SYNRG,RP11-697E22.1	17q12
chr17	35970000	35975000	chr17	36100000	36105000	44	4868	1	6.5481	0	0	0	5829	1	7.84077	0	0	0	1.60574e-08	8.43629	9.88815e-08	4.59443e-18	5.6481e-18	6.1743e-15	rs11658063,rs7501939,rs11657964,rs11651052,rs11263763,rs8064454	DDX52,DDX52,DDX52,DDX52,DDX52,DDX52,DDX52,DDX52,DDX52,RP11-697E22.1	SYNRG,SYNRG,RP11-697E22.1	DDX52,RP11-697E22.1	SYNRG,RP11-697E22.1	17q12
chr17	35975000	35980000	chr17	36100000	36105000	28	2993	1	4.02598	0	0	0	5829	1	7.84077	0	0	0	1.65683e-08	7.32283	8.58306e-08	3.5205e-09	4.69275e-09	1.67866e-06	rs11658063,rs7501939,rs11657964,rs11651052,rs11263763,rs8064454	DDX52,DDX52,DDX52,DDX52,DDX52,DDX52,DDX52,DDX52,DDX52		DDX52		17q12
chr17	35990000	35995000	chr17	36100000	36105000	19	1724	1	2.31901	0	0	0	5829	1	7.84077	0	0	0	1.83546e-08	6.6616	7.80804e-08	4.67525e-05	6.93568e-05	0.0091291	rs11658063,rs7501939,rs11657964,rs11651052,rs11263763,rs8064454	DDX52,DDX52,DDX52,DDX52,DDX52,DDX52,DDX52,DDX52,DDX52		DDX52		17q12
chr17	35995000	36000000	chr17	36100000	36105000	22	1786	1	2.4024	0	0	0	5829	1	7.84077	0	0	0	1.90516e-08	7.04514	8.25759e-08	3.49255e-06	4.9972e-06	0.000930575	rs11658063,rs7501939,rs11657964,rs11651052,rs11263763,rs8064454	DDX52,DDX52,DDX52,DDX52,DDX52,DDX52,DDX52,DDX52,DDX52		DDX52		17q12
chr17	36000000	36005000	chr17	36090000	36095000	26	3381	1	4.54789	0	0	0	2078	1	2.79518	0	0	0	2.15237e-08	6.90004	8.08752e-08	1.6139e-08	2.1593e-08	6.84626e-06	rs7405776,rs3837868,rs577872833	DDX52,DDX52,DDX52,DDX52,DDX52,DDX52,DDX52,DDX52,DDX52,RP11-697E22.2,RP11-697E22.2	DDX52,DDX52,DDX52,DDX52,DDX52,DDX52,DDX52,RP11-697E22.2,RP11-697E22.2	DDX52,RP11-697E22.2	DDX52,RP11-697E22.2	17q12
chr17	36000000	36005000	chr17	36100000	36105000	53	3381	1	4.54789	0	0	0	5829	1	7.84077	0	0	0	1.98081e-08	9.57386	1.12215e-07	1.61736e-22	1.96427e-22	3.11455e-19	rs11658063,rs7501939,rs11657964,rs11651052,rs11263763,rs8064454	DDX52,DDX52,DDX52,DDX52,DDX52,DDX52,DDX52,DDX52,DDX52,RP11-697E22.2,RP11-697E22.2	DDX52,DDX52,DDX52,DDX52,DDX52,DDX52,DDX52,RP11-697E22.2,RP11-697E22.2	DDX52,RP11-697E22.2	DDX52,RP11-697E22.2	17q12
chr17	36005000	36010000	chr17	36100000	36105000	41	1846	1	2.48311	0	0	0	5829	1	7.84077	0	0	0	2.06297e-08	7.83228	9.18018e-08	5.29012e-17	6.49501e-17	6.41345e-14	rs11658063,rs7501939,rs11657964,rs11651052,rs11263763,rs8064454	RP11-697E22.2,RP11-697E22.2,RP11-697E22.3	RP11-697E22.3	RP11-697E22.2,RP11-697E22.3	RP11-697E22.3	17q12
chr17	36010000	36015000	chr17	36100000	36105000	32	1383	1	1.86032	0	0	0	5829	1	7.84077	0	0	0	2.15237e-08	7.28435	8.53796e-08	1.02985e-11	1.31857e-11	7.04047e-09	rs11658063,rs7501939,rs11657964,rs11651052,rs11263763,rs8064454	RP11-697E22.2,RP11-697E22.2,RP11-697E22.3		RP11-697E22.2,RP11-697E22.3		17q12
chr17	36020000	36025000	chr17	36100000	36105000	20	970	1	1.30478	0	0	0	5829	1	7.84077	0	0	0	2.35609e-08	6.91621	8.10646e-08	2.55601e-05	3.77358e-05	0.00542139	rs11658063,rs7501939,rs11657964,rs11651052,rs11263763,rs8064454	RP11-697E22.2,RP11-697E22.2		RP11-697E22.2		17q12
chr17	36025000	36030000	chr17	36100000	36105000	27	1237	1	1.66393	0	0	0	5829	1	7.84077	0	0	0	2.47282e-08	8.15884	9.56294e-08	1.08054e-07	1.51655e-07	4.05664e-05	rs11658063,rs7501939,rs11657964,rs11651052,rs11263763,rs8064454	RP11-697E22.2,RP11-697E22.2		RP11-697E22.2		17q12
chr17	36050000	36055000	chr17	36100000	36105000	63	3180	1	4.27752	0	0	0	5829	1	7.84077	0	0	0	3.40256e-08	19.4465	2.27932e-07	2.84611e-15	4.07679e-15	3.35213e-12	rs11658063,rs7501939,rs11657964,rs11651052,rs11263763,rs8064454	HNF1B,HNF1B,HNF1B,HNF1B		HNF1B		17q12
chr17	36060000	36065000	chr17	36090000	36095000	83	6975	1	9.38229	0	0	0	2078	1	2.79518	0	0	0	5.07392e-08	30.0427	3.52129e-07	1.02056e-15	1.5832e-15	1.3592e-12	rs7405776,rs3837868,rs577872833	HNF1B,HNF1B,HNF1B,HNF1B		HNF1B		17q12
chr17	36060000	36065000	chr17	36095000	36100000	83	6975	1	9.38229	0	0	0	2294	1	3.08573	0	0	0	4.46555e-08	26.7289	3.13289e-07	1.71839e-18	2.5141e-18	2.84041e-15	rs4239217	HNF1B,HNF1B,HNF1B,HNF1B		HNF1B		17q12
chr17	36060000	36065000	chr17	36100000	36105000	209	6975	1	9.38229	0	0	0	5829	1	7.84077	0	0	0	4.04354e-08	38.3841	4.49899e-07	5.19046e-82	6.34987e-82	1.04966e-77	rs11658063,rs7501939,rs11657964,rs11651052,rs11263763,rs8064454	HNF1B,HNF1B,HNF1B,HNF1B		HNF1B		17q12
chr17	36065000	36070000	chr17	36090000	36095000	67	5998	1	8.0681	0	0	0	2078	1	2.79518	0	0	0	5.99928e-08	34.1021	3.99709e-07	2.10873e-07	4.17351e-07	0.000101379	rs7405776,rs3837868,rs577872833	HNF1B,HNF1B,HNF1B,HNF1B		HNF1B		17q12
chr17	36065000	36070000	chr17	36095000	36100000	76	5998	1	8.0681	0	0	0	2294	1	3.08573	0	0	0	5.07392e-08	29.1502	3.41668e-07	2.3854e-13	3.82108e-13	2.5004e-10	rs4239217	HNF1B,HNF1B,HNF1B,HNF1B		HNF1B		17q12
chr17	36065000	36070000	chr17	36100000	36105000	160	5998	1	8.0681	0	0	0	5829	1	7.84077	0	0	0	4.46555e-08	41.4606	4.85958e-07	1.3871e-44	1.86682e-44	9.70068e-41	rs11658063,rs7501939,rs11657964,rs11651052,rs11263763,rs8064454	HNF1B,HNF1B,HNF1B,HNF1B		HNF1B		17q12
chr17	36070000	36075000	chr17	36095000	36100000	55	4370	1	5.87822	0	0	0	2294	1	3.08573	0	0	0	5.99928e-08	29.9226	3.50721e-07	1.20518e-05	2.53547e-05	0.00385042	rs4239217	HNF1B,HNF1B,HNF1B,HNF1B		HNF1B		17q12
chr17	36070000	36075000	chr17	36100000	36105000	128	4370	1	5.87822	0	0	0	5829	1	7.84077	0	0	0	5.07392e-08	41.7063	4.88838e-07	4.8618e-27	7.17224e-27	1.54953e-23	rs11658063,rs7501939,rs11657964,rs11651052,rs11263763,rs8064454	HNF1B,HNF1B,HNF1B,HNF1B		HNF1B		17q12
chr17	36090000	36095000	chr17	36150000	36155000	27	2078	1	2.79518	0	0	0	2839	1	3.81883	0	0	0	2.9384e-08	9.09943	1.06654e-07	8.02724e-07	1.18041e-06	0.000257888	rs7405776,rs3837868,rs577872833					17q12
chr17	36090000	36095000	chr17	36165000	36170000	18	2078	1	2.79518	0	0	0	1670	1	2.24637	0	0	0	2.47282e-08	5.87291	6.88361e-08	3.037e-05	4.35599e-05	0.00612961	rs7405776,rs3837868,rs577872833					17q12
chr17	36090000	36095000	chr17	36175000	36180000	23	2078	1	2.79518	0	0	0	3122	1	4.1995	0	0	0	2.24981e-08	6.99206	8.19537e-08	9.48006e-07	1.32936e-06	0.000286786	rs7405776,rs3837868,rs577872833					17q12
chr17	36095000	36100000	chr17	36125000	36130000	39	2294	1	3.08573	0	0	0	2904	1	3.90626	0	0	0	5.07392e-08	19.1312	2.24236e-07	2.34308e-05	4.41007e-05	0.00619489	rs4239217					17q12
chr17	36095000	36100000	chr17	36150000	36155000	30	2294	1	3.08573	0	0	0	2839	1	3.81883	0	0	0	3.15126e-08	10.3711	1.21559e-07	3.52315e-07	5.25568e-07	0.000124789	rs4239217					17q12
chr17	36095000	36100000	chr17	36175000	36180000	36	2294	1	3.08573	0	0	0	3122	1	4.1995	0	0	0	2.35609e-08	7.69906	9.02404e-08	9.94412e-14	1.25349e-13	8.69999e-11	rs4239217					17q12
chr17	36100000	36105000	chr17	36120000	36125000	82	5829	1	7.84077	0	0	0	1880	1	2.52885	0	0	0	7.37227e-08	41.4266	4.8556e-07	8.88271e-09	1.75396e-08	5.65245e-06	rs11658063,rs7501939,rs11657964,rs11651052,rs11263763,rs8064454					17q12
chr17	36100000	36105000	chr17	36125000	36130000	114	5829	1	7.84077	0	0	0	2904	1	3.90626	0	0	0	5.99928e-08	40.9935	4.80483e-07	4.37311e-21	6.77794e-21	9.54561e-18	rs11658063,rs7501939,rs11657964,rs11651052,rs11263763,rs8064454					17q12
chr17	36100000	36105000	chr17	36130000	36135000	55	5829	1	7.84077	0	0	0	1192	1	1.6034	0	0	0	5.07392e-08	19.5954	2.29678e-07	2.84878e-11	4.36098e-11	2.16261e-08	rs11658063,rs7501939,rs11657964,rs11651052,rs11263763,rs8064454					17q12
chr17	36100000	36105000	chr17	36135000	36140000	42	5829	1	7.84077	0	0	0	1399	1	1.88184	0	0	0	4.46555e-08	18.2992	2.14484e-07	8.45669e-07	1.45543e-06	0.000310991	rs11658063,rs7501939,rs11657964,rs11651052,rs11263763,rs8064454					17q12
chr17	36100000	36105000	chr17	36140000	36145000	46	5829	1	7.84077	0	0	0	1698	1	2.28403	0	0	0	4.04354e-08	17.8008	2.08642e-07	1.11899e-08	1.78811e-08	5.75304e-06	rs11658063,rs7501939,rs11657964,rs11651052,rs11263763,rs8064454					17q12
chr17	36100000	36105000	chr17	36145000	36150000	97	5829	1	7.84077	0	0	0	2638	1	3.54846	0	0	0	3.69807e-08	19.8954	2.33193e-07	2.26634e-35	2.84179e-35	9.71536e-32	rs11658063,rs7501939,rs11657964,rs11651052,rs11263763,rs8064454					17q12
chr17	36100000	36105000	chr17	36150000	36155000	81	5829	1	7.84077	0	0	0	2839	1	3.81883	0	0	0	3.40256e-08	18.4049	2.15723e-07	5.04905e-27	6.50382e-27	1.409e-23	rs11658063,rs7501939,rs11657964,rs11651052,rs11263763,rs8064454					17q12
chr17	36100000	36105000	chr17	36165000	36170000	38	5829	1	7.84077	0	0	0	1670	1	2.24637	0	0	0	2.75822e-08	10.7694	1.26228e-07	6.72455e-11	9.25753e-11	4.37212e-08	rs11658063,rs7501939,rs11657964,rs11651052,rs11263763,rs8064454					17q12
chr17	36100000	36105000	chr17	36170000	36175000	64	5829	1	7.84077	0	0	0	2386	1	3.20948	0	0	0	2.60495e-08	11.8223	1.38569e-07	2.60119e-26	3.17713e-26	6.59153e-23	rs11658063,rs7501939,rs11657964,rs11651052,rs11263763,rs8064454					17q12
chr17	36100000	36105000	chr17	36175000	36180000	97	5829	1	7.84077	0	0	0	3122	1	4.1995	0	0	0	2.47282e-08	12.4595	1.46037e-07	7.39996e-52	8.476e-52	5.84277e-48	rs11658063,rs7501939,rs11657964,rs11651052,rs11263763,rs8064454					17q12
chr17	36100000	36105000	chr17	36180000	36185000	37	5829	1	7.84077	0	0	0	2315	1	3.11398	0	0	0	2.35609e-08	10.2166	1.19749e-07	5.86988e-11	8.00176e-11	3.81542e-08	rs11658063,rs7501939,rs11657964,rs11651052,rs11263763,rs8064454					17q12
chr17	36100000	36105000	chr17	36185000	36190000	63	5829	1	7.84077	0	0	0	3113	1	4.18739	0	0	0	2.24981e-08	10.9456	1.28293e-07	2.63773e-27	3.17986e-27	7.02785e-24	rs11658063,rs7501939,rs11657964,rs11651052,rs11263763,rs8064454	YWHAEP7,YWHAEP7,YWHAEP7		YWHAEP7		17q12
chr17	36100000	36105000	chr17	36190000	36195000	24	5829	1	7.84077	0	0	0	1839	1	2.4737	0	0	0	2.15237e-08	8.26833	9.69127e-08	4.30951e-06	6.38392e-06	0.00115446	rs11658063,rs7501939,rs11657964,rs11651052,rs11263763,rs8064454	YWHAEP7,YWHAEP7,YWHAEP7		YWHAEP7		17q12
chr17	36100000	36105000	chr17	36195000	36200000	33	5829	1	7.84077	0	0	0	1893	1	2.54633	0	0	0	2.06297e-08	7.96153	9.33168e-08	2.17045e-11	2.82682e-11	1.44118e-08	rs11658063,rs7501939,rs11657964,rs11651052,rs11263763,rs8064454	YWHAEP7,YWHAEP7,YWHAEP7		YWHAEP7		17q12
chr17	36100000	36105000	chr17	36200000	36205000	19	5829	1	7.84077	0	0	0	1298	1	1.74598	0	0	0	1.98081e-08	6.51942	7.64139e-08	3.57707e-05	5.25388e-05	0.00720227	rs11658063,rs7501939,rs11657964,rs11651052,rs11263763,rs8064454	YWHAEP7,YWHAEP7,YWHAEP7		YWHAEP7		17q12
chr17	36100000	36105000	chr17	36205000	36210000	27	5829	1	7.84077	0	0	0	1598	1	2.14952	0	0	0	1.90516e-08	6.79217	7.96108e-08	3.00228e-09	3.95048e-09	1.43216e-06	rs11658063,rs7501939,rs11657964,rs11651052,rs11263763,rs8064454	YWHAEP7,YWHAEP7,YWHAEP7		YWHAEP7		17q12
chr17	36100000	36105000	chr17	36605000	36610000	15	5829	1	7.84077	0	0	0	21738	1	29.2405	0	0	0	4.31465e-09	2.64906	3.10495e-08	1.20062e-07	1.43567e-07	3.85859e-05	rs11658063,rs7501939,rs11657964,rs11651052,rs11263763,rs8064454	AC124789.1,AC124789.1,AC124789.1,AC124789.1,AC124789.1,AC124789.1,ARHGAP23,ARHGAP23,ARHGAP23,ARHGAP23,ARHGAP23,ARHGAP23,ARHGAP23,ARHGAP23,ARHGAP23,ARHGAP23,ARHGAP23	AC124789.1,AC124789.1,AC124789.1,AC124789.1,AC124789.1,AC124789.1,ARHGAP23	AC124789.1,ARHGAP23	AC124789.1,ARHGAP23	17q12
chr17	43230000	43235000	chr17	43660000	43665000	12	3859	1	5.19086	0	0	0	1316	1	1.77019	0	0	0	5.2191e-09	1.90918	2.23774e-08	7.25571e-07	8.48757e-07	0.000191953	rs573405751,rs377112142,rs1706741,rs541888769,rs62064389,rs556968294	AC002117.1,AC002117.1		AC002117.1		17q21.31
chr17	43235000	43240000	chr17	43660000	43665000	15	17032	1	22.9103	0	0	0	1316	1	1.77019	0	0	0	5.29155e-09	2.4439	2.86448e-08	4.39917e-08	5.18275e-08	1.52627e-05	rs573405751,rs377112142,rs1706741,rs541888769,rs62064389,rs556968294	AC002117.1,AC002117.1,HEXIM2,HEXIM2,HEXIM2,HEXIM2,HEXIM2,HEXIM2,HEXIM2,HEXIM2	AC002117.1,AC002117.1,HEXIM2,HEXIM2,HEXIM2,HEXIM2,HEXIM2,HEXIM2,HEXIM2,HEXIM2	AC002117.1,HEXIM2	AC002117.1,HEXIM2	17q21.31
chr17	43235000	43240000	chr17	43670000	43675000	12	17032	1	22.9103	0	0	0	432	1	0.581097	0	0	0	5.14915e-09	2.01571	2.36261e-08	1.25138e-06	1.47764e-06	0.00031517	rs1724417,rs571944974,rs560505426,rs2463523,rs2462835,rs539288087,rs531291107,rs533085454,rs62064436,rs544997299	AC002117.1,AC002117.1,HEXIM2,HEXIM2,HEXIM2,HEXIM2,HEXIM2,HEXIM2,HEXIM2,HEXIM2	AC002117.1,AC002117.1,HEXIM2,HEXIM2,HEXIM2,HEXIM2,HEXIM2,HEXIM2,HEXIM2,HEXIM2	AC002117.1,HEXIM2	AC002117.1,HEXIM2	17q21.31
chr17	43270000	43275000	chr17	43660000	43665000	13	9601	1	12.9146	0	0	0	1316	1	1.77019	0	0	0	5.84597e-09	2.38248	2.7925e-08	1.18144e-06	1.41995e-06	0.000304213	rs573405751,rs377112142,rs1706741,rs541888769,rs62064389,rs556968294	CTD-2020K17.1,CTD-2020K17.1,CTD-2020K17.1,CTD-2020K17.1		CTD-2020K17.1		17q21.31
chr17	43295000	43300000	chr17	43665000	43670000	9	2461	1	3.31037	0	0	0	503	1	0.676601	0	0	0	6.19126e-09	1.62513	1.90481e-08	4.28993e-05	5.10602e-05	0.00702806	rs527325496,rs376183404,rs550419346,rs556906378,rs540028890,rs533151386,rs545864384,rs566002249,rs553697096,rs555776298,rs542210302,rs564019716,rs528272938,rs566831243,rs563247091,rs562433512,rs547777785,rs529177106,rs564213689,rs546811720,rs534963106,rs557435762,rs539456495,rs112010353,rs112327620,rs532515341,rs551793055	CTD-2020K17.1,CTD-2020K17.1,CTD-2020K17.1,CTD-2020K17.1,FMNL1,FMNL1,FMNL1,FMNL1,FMNL1,FMNL1,FMNL1,FMNL1,FMNL1,FMNL1,FMNL1,FMNL1	CTD-2020K17.1,CTD-2020K17.1,CTD-2020K17.1,CTD-2020K17.1,FMNL1,FMNL1,FMNL1	CTD-2020K17.1,FMNL1	CTD-2020K17.1,FMNL1	17q21.31
chr17	43575000	43580000	chr17	43660000	43665000	12	377	1	0.507115	0	0	0	1316	1	1.77019	0	0	0	2.24981e-08	2.2883	2.68211e-08	4.36541e-06	5.28175e-06	0.000977235	rs200133133,rs566127718,rs112556326,rs573405751,rs377112142,rs1706741,rs541888769,rs62064389,rs556968294	DND1P1	DND1P1	DND1P1	DND1P1	17q21.31
chr17	44130000	44135000	chr17	44340000	44345000	9	468	1	0.629522	0	0	0	1192	1	1.6034	0	0	0	1.07403e-08	1.68203	1.9715e-08	5.52384e-05	6.61787e-05	0.00877062	rs35443051,rs2950706,rs545244112,rs566177628,rs876944,rs17653889,rs62060760,rs79180862,rs17575507,rs62060767,rs532593319,rs548109274,rs17575437,rs143191191,rs556215035,rs372228208,rs556290186,rs62060761,rs62060762,rs62060763,rs111259120,rs62060764,rs62060765,rs112074397,rs79649865,rs75546272,rs111853996,rs112674766,rs572514738,rs62063683,rs545434959,rs62063684,rs533534846,rs62060768,rs62063682,rs…	RP11-259G18.1,RP11-259G18.1,KANSL1,KANSL1,KANSL1,KANSL1,KANSL1,KANSL1,KANSL1,KANSL1,KANSL1,KANSL1,KANSL1,KANSL1,KANSL1,KANSL1,KANSL1,KANSL1,KANSL1,KANSL1,KANSL1,KANSL1,KANSL1,KANSL1,KANSL1,KANSL1,KANSL1,KANSL1,KANSL1,KANSL1,KANSL1,KANSL1,KANSL1,KANSL1,KANSL1,KANSL1,KANSL1,KANSL1,KANSL1,KANSL1,KANSL1,KANSL1,KANSL1,KANSL1,KANSL1,KANSL1,KANSL1,KANSL1,KANSL1,KANSL1,KANSL1,KANSL1,KANSL1,RP11-259G18.1,…	RP11-259G18.1,RP11-259G18.1,,,,RP11-259G18.1,RP11-259G18.1,RP11-259G18.1,RP11-259G18.1,RP11-259G18.1,RP11-259G18.1,RP11-259G18.1,RP11-259G18.1,RP11-259G18.1,RP11-259G18.1,RP11-259G18.1,RP11-259G18.1,,,RP11-259G18.1,RP11-259G18.1,,,,,RP11-259G18.1,RP11-259G18.1,RP11-259G18.1,RP11-259G18.1,RP11-259G18.1,RP11-259G18.1,RP11-259G18.1,RP11-259G18.1,RP11-259G18.1,RP11-259G18.1,RP11-259G18.1,RP11-259G18.…	RP11-259G18.1,KANSL1	RP11-259G18.1,	17q21.31
chr17	44200000	44205000	chr17	44220000	44225000	13	459	1	0.617415	0	0	0	390	1	0.524601	0	0	0	7.37227e-08	3.20186	3.75289e-08	2.42883e-05	3.13204e-05	0.00462026	rs4581739,rs562713697,rs55802590,rs113638513,rs77095128,rs533125554,rs564301026,rs62063164,rs62063163,rs62061859,rs560569736,rs62061858,rs112560196,rs112073200,rs55672516,rs56257094,rs75652502,rs62063171,rs577620178,rs55885063,rs55669501,rs62063166,rs62063165,rs55686102,rs567744882,rs527778993,rs80103986,rs77015737,rs140412994,rs56273589,rs62061856,rs62063212,rs573082572,rs529272927,rs540548105,r…	KANSL1,KANSL1,KANSL1,KANSL1,KANSL1,KANSL1,KANSL1,KANSL1,KANSL1,KANSL1,KANSL1,KANSL1,KANSL1,KANSL1,KANSL1,KANSL1,KANSL1		KANSL1		17q21.31
chr17	44785000	44790000	chr17	44830000	44835000	16	824	1	1.10839	0	0	0	1372	1	1.84552	0	0	0	3.69807e-08	4.98907	5.84767e-08	4.79699e-05	6.73083e-05	0.00889901	rs1378358,rs538628	NSF,NSF,NSF,NSF,NSF,NSF,NSF,NSF,NSF		NSF		17q21.31
chr17	44785000	44790000	chr17	44840000	44845000	17	824	1	1.10839	0	0	0	2008	1	2.70102	0	0	0	3.15126e-08	5.2179	6.11588e-08	2.40021e-05	3.3531e-05	0.0048987	rs1378358,rs538628	WNT3,WNT3,WNT3,WNT3		WNT3		17q21.31
chr17	44795000	44800000	chr17	44840000	44845000	17	673	1	0.905273	0	0	0	2008	1	2.70102	0	0	0	3.69807e-08	5.47594	6.41833e-08	4.2127e-05	5.99972e-05	0.00806651	rs199456,rs199457	WNT3,WNT3,WNT3,WNT3		WNT3		17q21.31
chr17	44800000	44805000	chr17	44835000	44840000	28	1424	1	1.91547	0	0	0	1790	1	2.40779	0	0	0	4.46555e-08	9.50629	1.11423e-07	5.91073e-07	8.72873e-07	0.000196798	rs199451	WNT3,WNT3,WNT3,WNT3		WNT3		17q21.31
chr17	44800000	44805000	chr17	44840000	44845000	32	1424	1	1.91547	0	0	0	2008	1	2.70102	0	0	0	4.04354e-08	9.02646	1.05799e-07	1.72285e-09	2.36215e-09	8.90349e-07	rs199451	WNT3,WNT3,WNT3,WNT3		WNT3		17q21.31
chr17	44800000	44805000	chr17	44845000	44850000	24	1424	1	1.91547	0	0	0	1247	1	1.67738	0	0	0	3.69807e-08	6.3435	7.43519e-08	5.10787e-08	6.81594e-08	1.96122e-05	rs199451	WNT3,WNT3,WNT3,WNT3		WNT3		17q21.31
chr17	44815000	44820000	chr17	44840000	44845000	32	1281	1	1.72311	0	0	0	2008	1	2.70102	0	0	0	5.99928e-08	13.2169	1.54914e-07	5.19907e-06	8.56973e-06	0.0014954	rs113562005,rs199443	WNT3,WNT3,WNT3,WNT3		WNT3		17q21.31
chr17	44815000	44820000	chr17	44845000	44850000	23	1281	1	1.72311	0	0	0	1247	1	1.67738	0	0	0	5.07392e-08	8.34372	9.77965e-08	1.42938e-05	2.16868e-05	0.00336267	rs113562005,rs199443	WNT3,WNT3,WNT3,WNT3		WNT3		17q21.31
chr17	44820000	44825000	chr17	44840000	44845000	30	745	1	1.00212	0	0	0	2008	1	2.70102	0	0	0	7.37227e-08	11.9779	1.40393e-07	5.31903e-06	8.57121e-06	0.0014956	rs111404933,rs199534	WNT3,WNT3,WNT3,WNT3		WNT3		17q21.31
chr17	46100000	46105000	chr17	46370000	46375000	16	4659	1	6.26697	0	0	0	2150	1	2.89203	0	0	0	8.5486e-09	3.08821	3.61968e-08	1.49104e-07	1.8173e-07	4.78141e-05	rs6504158	COPZ2,COPZ2,COPZ2,COPZ2,COPZ2,COPZ2,COPZ2,COPZ2,COPZ2,COPZ2,COPZ2	COPZ2	COPZ2	COPZ2	17q21.32
chr17	46100000	46105000	chr17	46385000	46390000	12	4659	1	6.26697	0	0	0	1130	1	1.52	0	0	0	8.12731e-09	2.5529	2.99225e-08	1.24555e-05	1.54376e-05	0.0025008	rs9916227,rs7209855,rs9894812,rs9890488	COPZ2,COPZ2,COPZ2,COPZ2,COPZ2,COPZ2,COPZ2,COPZ2,COPZ2,COPZ2,COPZ2	COPZ2	COPZ2	COPZ2	17q21.32
chr17	46100000	46105000	chr17	46390000	46395000	14	4659	1	6.26697	0	0	0	2008	1	2.70102	0	0	0	7.99399e-09	2.87114	3.36525e-08	1.68047e-06	2.07142e-06	0.000425749	rs12452212,rs4131712,rs7213513,rs12452234,rs16955397,rs7219816	COPZ2,COPZ2,COPZ2,COPZ2,COPZ2,COPZ2,COPZ2,COPZ2,COPZ2,COPZ2,COPZ2	COPZ2	COPZ2	COPZ2	17q21.32
chr17	46100000	46105000	chr17	46395000	46400000	12	4659	1	6.26697	0	0	0	1509	1	2.0298	0	0	0	7.86315e-09	2.65668	3.11388e-08	1.81112e-05	2.26636e-05	0.00349376	rs7221770,rs12450081	COPZ2,COPZ2,COPZ2,COPZ2,COPZ2,COPZ2,COPZ2,COPZ2,COPZ2,COPZ2,COPZ2	COPZ2	COPZ2	COPZ2	17q21.32
chr17	46100000	46105000	chr17	46410000	46415000	40	4659	1	6.26697	0	0	0	5303	1	7.13323	0	0	0	7.48061e-09	3.34996	3.92648e-08	4.31597e-29	4.69911e-29	1.15766e-25	rs9303542	COPZ2,COPZ2,COPZ2,COPZ2,COPZ2,COPZ2,COPZ2,COPZ2,COPZ2,COPZ2,COPZ2	COPZ2	COPZ2	COPZ2	17q21.32
chr17	46100000	46105000	chr17	46415000	46420000	16	4659	1	6.26697	0	0	0	3018	1	4.05961	0	0	0	7.35653e-09	2.925	3.42838e-08	7.36348e-08	8.87339e-08	2.49262e-05	rs1553751,rs12450014,rs8074443,rs9747133	COPZ2,COPZ2,COPZ2,COPZ2,COPZ2,COPZ2,COPZ2,COPZ2,COPZ2,COPZ2,COPZ2	COPZ2	COPZ2	COPZ2	17q21.32
chr17	46100000	46105000	chr17	46445000	46450000	13	4659	1	6.26697	0	0	0	1592	1	2.14145	0	0	0	6.67158e-09	2.37805	2.7873e-08	1.15829e-06	1.39162e-06	0.000298801	rs7216971,rs7217025,rs8074212	COPZ2,COPZ2,COPZ2,COPZ2,COPZ2,COPZ2,COPZ2,COPZ2,COPZ2,COPZ2,COPZ2	COPZ2	COPZ2	COPZ2	17q21.32
chr17	46100000	46105000	chr17	46450000	46455000	13	4659	1	6.26697	0	0	0	1820	1	2.44814	0	0	0	6.56976e-09	2.41241	2.82758e-08	1.34862e-06	1.62494e-06	0.000343028	rs112235328,rs11079818,rs6504203,rs12953245	COPZ2,COPZ2,COPZ2,COPZ2,COPZ2,COPZ2,COPZ2,COPZ2,COPZ2,COPZ2,COPZ2	COPZ2	COPZ2	COPZ2	17q21.32
chr17	46105000	46110000	chr17	46415000	46420000	12	1948	1	2.62032	0	0	0	3018	1	4.05961	0	0	0	7.48061e-09	2.45986	2.88319e-08	8.7556e-06	1.07597e-05	0.00182444	rs1553751,rs12450014,rs8074443,rs9747133	COPZ2,COPZ2,COPZ2,COPZ2,COPZ2,COPZ2,COPZ2,COPZ2,COPZ2,COPZ2,COPZ2	COPZ2,COPZ2,COPZ2,COPZ2	COPZ2	COPZ2	17q21.32
chr17	46175000	46180000	chr17	46410000	46415000	16	4152	1	5.58499	0	0	0	5303	1	7.13323	0	0	0	9.71852e-09	4.25101	4.98259e-08	7.74576e-06	1.02696e-05	0.00175218	rs9303542	CBX1,CBX1,CBX1,CBX1,CBX1,CBX1	CBX1,CBX1,CBX1,CBX1,CBX1,CBX1,SNX11	CBX1	CBX1,SNX11	17q21.32
chr17	46185000	46190000	chr17	46360000	46365000	15	5248	1	7.05925	0	0	0	1787	1	2.40375	0	0	0	1.25735e-08	4.36389	5.1149e-08	3.85827e-05	5.26538e-05	0.00721576	rs8065385,rs7212930	SNX11,SNX11,SNX11,SNX11,SNX11,SNX11,SNX11,SNX11,SNX11,SNX11,SNX11	SNX11,SNX11,SNX11,SNX11,SNX11,SNX11,SNX11,SNX11,SNX11,SNX11	SNX11	SNX11	17q21.32
chr17	46185000	46190000	chr17	46390000	46395000	19	5248	1	7.05925	0	0	0	2008	1	2.70102	0	0	0	1.09695e-08	3.95638	4.63725e-08	3.51016e-08	4.36372e-08	1.30397e-05	rs12452212,rs4131712,rs7213513,rs12452234,rs16955397,rs7219816	SNX11,SNX11,SNX11,SNX11,SNX11,SNX11,SNX11,SNX11,SNX11,SNX11,SNX11	SNX11,SNX11,SNX11,SNX11,SNX11,SNX11,SNX11,SNX11,SNX11,SNX11	SNX11	SNX11	17q21.32
chr17	46185000	46190000	chr17	46415000	46420000	15	5248	1	7.05925	0	0	0	3018	1	4.05961	0	0	0	9.90849e-09	3.97837	4.66304e-08	1.41677e-05	1.87446e-05	0.00296106	rs1553751,rs12450014,rs8074443,rs9747133	SNX11,SNX11,SNX11,SNX11,SNX11,SNX11,SNX11,SNX11,SNX11,SNX11,SNX11	SNX11,SNX11,SNX11,SNX11,SNX11,SNX11,SNX11,SNX11,SNX11,SNX11	SNX11	SNX11	17q21.32
chr17	46185000	46190000	chr17	46420000	46425000	14	5248	1	7.05925	0	0	0	2513	1	3.38032	0	0	0	9.71852e-09	3.71434	4.35357e-08	2.65962e-05	3.51304e-05	0.00510014	rs1553752,rs9897162,rs34665633,rs1553753	SNX11,SNX11,SNX11,SNX11,SNX11,SNX11,SNX11,SNX11,SNX11,SNX11,SNX11	SNX11,SNX11,SNX11,SNX11,SNX11,SNX11,SNX11,SNX11,SNX11,SNX11	SNX11	SNX11	17q21.32
chr17	46200000	46205000	chr17	46360000	46365000	15	2468	1	3.31978	0	0	0	1787	1	2.40375	0	0	0	1.35581e-08	3.67411	4.30641e-08	5.82281e-06	7.52181e-06	0.00133355	rs8065385,rs7212930	SNX11,SNX11,SNX11,SNX11,SNX11,SNX11,SNX11,SNX11,SNX11,SNX11,SNX11		SNX11		17q21.32
chr17	46205000	46210000	chr17	46375000	46380000	15	2590	1	3.48389	0	0	0	1854	1	2.49387	0	0	0	1.28857e-08	3.61164	4.23319e-08	4.79237e-06	6.16075e-06	0.00111894	rs7219985,rs12937965,rs4312351,rs5820693					17q21.32
chr17	46205000	46210000	chr17	46410000	46415000	18	2590	1	3.48389	0	0	0	5303	1	7.13323	0	0	0	1.09695e-08	4.26183	4.99528e-08	4.73702e-07	6.08285e-07	0.000142334	rs9303542					17q21.32
chr17	46230000	46235000	chr17	46410000	46415000	15	1374	1	1.84821	0	0	0	5303	1	7.13323	0	0	0	1.22756e-08	3.94014	4.61822e-08	1.27347e-05	1.67977e-05	0.00269163	rs9303542	SKAP1,SKAP1,SKAP1,SKAP1,SKAP1,SKAP1,SKAP1,SKAP1,MIR1203	MIR1203	SKAP1,MIR1203	MIR1203	17q21.32
chr17	46235000	46240000	chr17	46385000	46390000	13	2423	1	3.25925	0	0	0	1130	1	1.52	0	0	0	1.43031e-08	3.27636	3.84021e-08	3.04023e-05	3.94643e-05	0.0056335	rs9916227,rs7209855,rs9894812,rs9890488	SKAP1,SKAP1,SKAP1,SKAP1,SKAP1,SKAP1,SKAP1,SKAP1	SKAP1	SKAP1	SKAP1	17q21.32
chr17	46235000	46240000	chr17	46390000	46395000	16	2423	1	3.25925	0	0	0	2008	1	2.70102	0	0	0	1.39209e-08	3.88664	4.55551e-08	2.65841e-06	3.43065e-06	0.000667233	rs12452212,rs4131712,rs7213513,rs12452234,rs16955397,rs7219816	SKAP1,SKAP1,SKAP1,SKAP1,SKAP1,SKAP1,SKAP1,SKAP1	SKAP1	SKAP1	SKAP1	17q21.32
chr17	46235000	46240000	chr17	46410000	46415000	22	2423	1	3.25925	0	0	0	5303	1	7.13323	0	0	0	1.25735e-08	4.81815	5.64733e-08	7.58757e-09	9.57149e-09	3.23525e-06	rs9303542	SKAP1,SKAP1,SKAP1,SKAP1,SKAP1,SKAP1,SKAP1,SKAP1	SKAP1	SKAP1	SKAP1	17q21.32
chr17	46240000	46245000	chr17	46410000	46415000	18	2556	1	3.43816	0	0	0	5303	1	7.13323	0	0	0	1.28857e-08	5.03149	5.89739e-08	4.3556e-06	5.88902e-06	0.00107521	rs9303542	SKAP1,SKAP1,SKAP1,SKAP1,SKAP1,SKAP1,SKAP1,SKAP1	SKAP1	SKAP1	SKAP1	17q21.32
chr17	46255000	46260000	chr17	46410000	46415000	21	1225	1	1.64779	0	0	0	5303	1	7.13323	0	0	0	1.39209e-08	4.27707	5.01314e-08	4.8778e-09	6.04031e-09	2.11848e-06	rs9303542	SKAP1,SKAP1,SKAP1,SKAP1,SKAP1,SKAP1,SKAP1,SKAP1		SKAP1		17q21.32
chr17	46280000	46285000	chr17	46410000	46415000	17	1683	1	2.26386	0	0	0	5303	1	7.13323	0	0	0	1.60574e-08	5.51571	6.46494e-08	4.5784e-05	6.54014e-05	0.00868291	rs9303542	SKAP1,SKAP1,SKAP1,SKAP1,SKAP1,SKAP1,SKAP1,SKAP1,RP11-456D7.1		SKAP1,RP11-456D7.1		17q21.32
chr17	46290000	46295000	chr17	46410000	46415000	21	1821	1	2.44948	0	0	0	5303	1	7.13323	0	0	0	1.71181e-08	6.08094	7.12745e-08	1.30055e-06	1.78677e-06	0.000373299	rs9303542	SKAP1,SKAP1,SKAP1,SKAP1,SKAP1,SKAP1,SKAP1,SKAP1		SKAP1		17q21.32
chr17	46335000	46340000	chr17	46410000	46415000	35	2345	1	3.15433	0	0	0	5303	1	7.13323	0	0	0	2.47282e-08	10.459	1.22589e-07	1.33541e-09	1.87417e-09	7.18272e-07	rs9303542	SKAP1,SKAP1,SKAP1,SKAP1,SKAP1,SKAP1,SKAP1,SKAP1		SKAP1		17q21.32
chr17	46350000	46355000	chr17	46555000	46560000	17	1922	1	2.58534	0	0	0	9509	1	12.7909	0	0	0	1.09695e-08	4.62231	5.41779e-08	5.54742e-06	7.42089e-06	0.0013177	rs7225998,rs9909872,rs9905220,rs9895123,rs9895985	Y_RNA	Y_RNA	Y_RNA	Y_RNA	17q21.32
chr17	46350000	46355000	chr17	46610000	46615000	18	1922	1	2.58534	0	0	0	13661	1	18.3758	0	0	0	8.85355e-09	4.00874	4.69863e-08	2.02687e-07	2.56019e-07	6.51976e-05	rs7225998,rs9909872,rs9905220,rs9895123,rs9895985					17q21.32
chr17	46350000	46355000	chr17	46615000	46620000	15	1922	1	2.58534	0	0	0	11894	1	15.999	0	0	0	8.69824e-09	3.806	4.461e-08	8.66181e-06	1.13051e-05	0.00190556	rs7225998,rs9909872,rs9905220,rs9895123,rs9895985	HOXB2,HOXB2,HOXB2,HOXB2	HOXB2,HOXB-AS1	HOXB2	HOXB2,HOXB-AS1	17q21.32
chr17	46350000	46355000	chr17	46635000	46640000	13	1922	1	2.58534	0	0	0	5238	1	7.0458	0	0	0	8.12731e-09	2.95454	3.463e-08	1.09381e-05	1.38026e-05	0.00226905	rs7225998,rs9909872,rs9905220,rs9895123,rs9895985	HOXB3,HOXB3,HOXB3,HOXB3,HOXB3,HOXB3,HOXB3,HOXB3,HOXB3,HOXB3,HOXB3,HOXB3,HOXB3,HOXB3,HOXB-AS3,HOXB-AS3,HOXB-AS3,HOXB-AS3,HOXB-AS3,HOXB-AS3,HOXB-AS3,HOXB-AS3,HOXB-AS3,HOXB-AS3,HOXB-AS3,HOXB-AS3,HOXB-AS3,HOXB-AS3,HOXB-AS2	HOXB-AS2	HOXB3,HOXB-AS3,HOXB-AS2	HOXB-AS2	17q21.32
chr17	46350000	46355000	chr17	46645000	46650000	20	1922	1	2.58534	0	0	0	9018	1	12.1304	0	0	0	7.86315e-09	3.24747	3.80635e-08	2.7191e-10	3.21178e-10	1.39673e-07	rs7225998,rs9909872,rs9905220,rs9895123,rs9895985	HOXB3,HOXB3,HOXB3,HOXB3,HOXB3,HOXB3,HOXB3,HOXB3,HOXB3,HOXB3,HOXB3,HOXB3,HOXB3,HOXB3,HOXB-AS3,HOXB-AS3,HOXB-AS3,HOXB-AS3,HOXB-AS3,HOXB-AS3,HOXB-AS3,HOXB-AS3,HOXB-AS3,HOXB-AS3,HOXB-AS3,HOXB-AS3,HOXB-AS3,HOXB-AS3		HOXB3,HOXB-AS3		17q21.32
chr17	46350000	46355000	chr17	46655000	46660000	23	1922	1	2.58534	0	0	0	16928	1	22.7704	0	0	0	7.60661e-09	3.61457	4.23662e-08	7.12874e-12	8.3825e-12	4.60323e-09	rs7225998,rs9909872,rs9905220,rs9895123,rs9895985	HOXB3,HOXB3,HOXB3,HOXB3,HOXB3,HOXB3,HOXB3,HOXB3,HOXB3,HOXB3,HOXB3,HOXB3,HOXB3,HOXB3,HOXB4,HOXB-AS3,HOXB-AS3,HOXB-AS3,HOXB-AS3,HOXB-AS3,HOXB-AS3,HOXB-AS3,HOXB-AS3,HOXB-AS3,HOXB-AS3,HOXB-AS3,HOXB-AS3,HOXB-AS3,HOXB-AS3,MIR10A,MIR10A	HOXB3,HOXB3,HOXB4,MIR10A,MIR10A	HOXB3,HOXB4,HOXB-AS3,MIR10A	HOXB3,HOXB4,MIR10A	17q21.32
chr17	46350000	46355000	chr17	46660000	46665000	18	1922	1	2.58534	0	0	0	13612	1	18.3099	0	0	0	7.48061e-09	3.39012	3.97354e-08	1.84167e-08	2.23659e-08	7.07232e-06	rs7225998,rs9909872,rs9905220,rs9895123,rs9895985	HOXB3,HOXB3,HOXB3,HOXB3,HOXB3,HOXB3,HOXB3,HOXB3,HOXB3,HOXB3,HOXB3,HOXB3,HOXB3,HOXB3,HOXB-AS3,HOXB-AS3,HOXB-AS3,HOXB-AS3,HOXB-AS3,HOXB-AS3,HOXB-AS3,HOXB-AS3,HOXB-AS3,HOXB-AS3,HOXB-AS3,HOXB-AS3,HOXB-AS3,HOXB-AS3	HOXB3,MIR10A	HOXB3,HOXB-AS3	HOXB3,MIR10A	17q21.32
chr17	46350000	46355000	chr17	46665000	46670000	23	1922	1	2.58534	0	0	0	15081	1	20.2859	0	0	0	7.35653e-09	3.40702	3.99336e-08	2.25154e-12	2.62125e-12	1.5394e-09	rs7225998,rs9909872,rs9905220,rs9895123,rs9895985	HOXB3,HOXB3,HOXB3,HOXB3,HOXB3,HOXB3,HOXB3,HOXB3,HOXB3,HOXB3,HOXB3,HOXB3,HOXB3,HOXB3,HOXB5,HOXB-AS3,HOXB-AS3,HOXB-AS3,HOXB-AS3,HOXB-AS3,HOXB-AS3,HOXB-AS3,HOXB-AS3,HOXB-AS3,HOXB-AS3,HOXB-AS3,HOXB-AS3,HOXB-AS3,HOXB-AS3	HOXB3,HOXB3,HOXB3,HOXB3,HOXB-AS3,HOXB-AS3,HOXB-AS3,HOXB-AS3,HOXB-AS3,HOXB-AS3,HOXB-AS3	HOXB3,HOXB5,HOXB-AS3	HOXB3,HOXB-AS3	17q21.32
chr17	46350000	46355000	chr17	46675000	46680000	13	1922	1	2.58534	0	0	0	11892	1	15.9963	0	0	0	7.11551e-09	3.13641	3.67617e-08	1.98253e-05	2.5418e-05	0.00385876	rs7225998,rs9909872,rs9905220,rs9895123,rs9895985	HOXB3,HOXB3,HOXB3,HOXB3,HOXB3,HOXB3,HOXB3,HOXB3,HOXB3,HOXB3,HOXB3,HOXB3,HOXB3,HOXB3,HOXB6,HOXB6,HOXB6,HOXB6,HOXB-AS3,HOXB-AS3,HOXB-AS3,HOXB-AS3,HOXB-AS3,HOXB-AS3,HOXB-AS3,HOXB-AS3,HOXB-AS3,HOXB-AS3,HOXB-AS3,HOXB-AS3,HOXB-AS3,HOXB-AS3	HOXB-AS3,HOXB-AS3	HOXB3,HOXB6,HOXB-AS3	HOXB-AS3	17q21.32
chr17	46350000	46355000	chr17	46685000	46690000	13	1922	1	2.58534	0	0	0	12216	1	16.4321	0	0	0	6.88631e-09	3.05552	3.58136e-08	1.5305e-05	1.94837e-05	0.00306294	rs7225998,rs9909872,rs9905220,rs9895123,rs9895985	HOXB7,HOXB7,HOXB7,HOXB8,HOXB8,HOXB8,HOXB8	HOXB7,HOXB7,HOXB8	HOXB7,HOXB8	HOXB7,HOXB8	17q21.32
chr17	46350000	46355000	chr17	46690000	46695000	16	1922	1	2.58534	0	0	0	11641	1	15.6587	0	0	0	6.77701e-09	2.98117	3.49422e-08	9.43773e-08	1.14173e-07	3.1341e-05	rs7225998,rs9909872,rs9905220,rs9895123,rs9895985	HOXB7,HOXB7,HOXB7,HOXB8,HOXB8,HOXB8,HOXB8	HOXB8,HOXB8,HOXB8,HOXB8	HOXB7,HOXB8	HOXB8	17q21.32
chr17	46350000	46355000	chr17	46700000	46705000	32	1922	1	2.58534	0	0	0	7504	1	10.0939	0	0	0	6.56976e-09	2.66429	3.12281e-08	1.09992e-23	1.19625e-23	2.07361e-20	rs7225998,rs9909872,rs9905220,rs9895123,rs9895985	HOXB7,HOXB7,HOXB7,HOXB9,HOXB9	HOXB9,HOXB9	HOXB7,HOXB9	HOXB9	17q21.32
chr17	46355000	46360000	chr17	46610000	46615000	18	1235	1	1.66124	0	0	0	13661	1	18.3758	0	0	0	9.01499e-09	3.66163	4.29178e-08	5.6179e-08	6.94018e-08	1.99403e-05	rs12453208,rs8082009,rs9899213,rs8068397,rs2084881,rs9905961					17q21.32
chr17	46355000	46360000	chr17	46660000	46665000	18	1235	1	1.66124	0	0	0	13612	1	18.3099	0	0	0	7.60661e-09	3.12974	3.66835e-08	5.66987e-09	6.77535e-09	2.35459e-06	rs12453208,rs8082009,rs9899213,rs8068397,rs2084881,rs9905961	HOXB3,HOXB3,HOXB3,HOXB3,HOXB3,HOXB3,HOXB3,HOXB3,HOXB3,HOXB3,HOXB3,HOXB3,HOXB3,HOXB3,HOXB-AS3,HOXB-AS3,HOXB-AS3,HOXB-AS3,HOXB-AS3,HOXB-AS3,HOXB-AS3,HOXB-AS3,HOXB-AS3,HOXB-AS3,HOXB-AS3,HOXB-AS3,HOXB-AS3,HOXB-AS3	HOXB3,MIR10A	HOXB3,HOXB-AS3	HOXB3,MIR10A	17q21.32
chr17	46355000	46360000	chr17	46665000	46670000	16	1235	1	1.66124	0	0	0	15081	1	20.2859	0	0	0	7.48061e-09	3.15082	3.69306e-08	1.93092e-07	2.36376e-07	6.06703e-05	rs12453208,rs8082009,rs9899213,rs8068397,rs2084881,rs9905961	HOXB3,HOXB3,HOXB3,HOXB3,HOXB3,HOXB3,HOXB3,HOXB3,HOXB3,HOXB3,HOXB3,HOXB3,HOXB3,HOXB3,HOXB5,HOXB-AS3,HOXB-AS3,HOXB-AS3,HOXB-AS3,HOXB-AS3,HOXB-AS3,HOXB-AS3,HOXB-AS3,HOXB-AS3,HOXB-AS3,HOXB-AS3,HOXB-AS3,HOXB-AS3,HOXB-AS3	HOXB3,HOXB3,HOXB3,HOXB3,HOXB-AS3,HOXB-AS3,HOXB-AS3,HOXB-AS3,HOXB-AS3,HOXB-AS3,HOXB-AS3	HOXB3,HOXB5,HOXB-AS3	HOXB3,HOXB-AS3	17q21.32
chr17	46355000	46360000	chr17	46690000	46695000	14	1235	1	1.66124	0	0	0	11641	1	15.6587	0	0	0	6.88631e-09	2.76809	3.24446e-08	1.11671e-06	1.36529e-06	0.000293713	rs12453208,rs8082009,rs9899213,rs8068397,rs2084881,rs9905961	HOXB7,HOXB7,HOXB7,HOXB8,HOXB8,HOXB8,HOXB8	HOXB8,HOXB8,HOXB8,HOXB8	HOXB7,HOXB8	HOXB8	17q21.32
chr17	46360000	46365000	chr17	46560000	46565000	20	1787	1	2.40375	0	0	0	22265	1	29.9494	0	0	0	1.12085e-08	5.93388	6.95508e-08	3.18861e-06	4.41557e-06	0.000834263	rs8065385,rs7212930					17q21.32
chr17	46360000	46365000	chr17	46655000	46660000	25	1787	1	2.40375	0	0	0	16928	1	22.7704	0	0	0	7.86315e-09	3.67759	4.31049e-08	2.24538e-13	2.61274e-13	1.745e-10	rs8065385,rs7212930	HOXB3,HOXB3,HOXB3,HOXB3,HOXB3,HOXB3,HOXB3,HOXB3,HOXB3,HOXB3,HOXB3,HOXB3,HOXB3,HOXB3,HOXB4,HOXB-AS3,HOXB-AS3,HOXB-AS3,HOXB-AS3,HOXB-AS3,HOXB-AS3,HOXB-AS3,HOXB-AS3,HOXB-AS3,HOXB-AS3,HOXB-AS3,HOXB-AS3,HOXB-AS3,HOXB-AS3,MIR10A,MIR10A	HOXB3,HOXB3,HOXB4,MIR10A,MIR10A	HOXB3,HOXB4,HOXB-AS3,MIR10A	HOXB3,HOXB4,MIR10A	17q21.32
chr17	46360000	46365000	chr17	46665000	46670000	22	1787	1	2.40375	0	0	0	15081	1	20.2859	0	0	0	7.60661e-09	3.46914	4.06616e-08	2.1256e-11	2.49996e-11	1.28425e-08	rs8065385,rs7212930	HOXB3,HOXB3,HOXB3,HOXB3,HOXB3,HOXB3,HOXB3,HOXB3,HOXB3,HOXB3,HOXB3,HOXB3,HOXB3,HOXB3,HOXB5,HOXB-AS3,HOXB-AS3,HOXB-AS3,HOXB-AS3,HOXB-AS3,HOXB-AS3,HOXB-AS3,HOXB-AS3,HOXB-AS3,HOXB-AS3,HOXB-AS3,HOXB-AS3,HOXB-AS3,HOXB-AS3	HOXB3,HOXB3,HOXB3,HOXB3,HOXB-AS3,HOXB-AS3,HOXB-AS3,HOXB-AS3,HOXB-AS3,HOXB-AS3,HOXB-AS3	HOXB3,HOXB5,HOXB-AS3	HOXB3,HOXB-AS3	17q21.32
chr17	46360000	46365000	chr17	46675000	46680000	16	1787	1	2.40375	0	0	0	11892	1	15.9963	0	0	0	7.35653e-09	3.19014	3.73915e-08	2.264e-07	2.77917e-07	7.02103e-05	rs8065385,rs7212930	HOXB3,HOXB3,HOXB3,HOXB3,HOXB3,HOXB3,HOXB3,HOXB3,HOXB3,HOXB3,HOXB3,HOXB3,HOXB3,HOXB3,HOXB6,HOXB6,HOXB6,HOXB6,HOXB-AS3,HOXB-AS3,HOXB-AS3,HOXB-AS3,HOXB-AS3,HOXB-AS3,HOXB-AS3,HOXB-AS3,HOXB-AS3,HOXB-AS3,HOXB-AS3,HOXB-AS3,HOXB-AS3,HOXB-AS3	HOXB-AS3,HOXB-AS3	HOXB3,HOXB6,HOXB-AS3	HOXB-AS3	17q21.32
chr17	46360000	46365000	chr17	46685000	46690000	19	1787	1	2.40375	0	0	0	12216	1	16.4321	0	0	0	7.11551e-09	3.1066	3.64123e-08	8.30116e-10	9.81244e-10	3.9433e-07	rs8065385,rs7212930	HOXB7,HOXB7,HOXB7,HOXB8,HOXB8,HOXB8,HOXB8	HOXB7,HOXB7,HOXB8	HOXB7,HOXB8	HOXB7,HOXB8	17q21.32
chr17	46360000	46365000	chr17	46690000	46695000	20	1787	1	2.40375	0	0	0	11641	1	15.6587	0	0	0	6.99926e-09	3.02818	3.54932e-08	8.36366e-11	9.76069e-11	4.59464e-08	rs8065385,rs7212930	HOXB7,HOXB7,HOXB7,HOXB8,HOXB8,HOXB8,HOXB8	HOXB8,HOXB8,HOXB8,HOXB8	HOXB7,HOXB8	HOXB8	17q21.32
chr17	46360000	46365000	chr17	46700000	46705000	19	1787	1	2.40375	0	0	0	7504	1	10.0939	0	0	0	6.77701e-09	2.69548	3.15936e-08	8.44019e-11	9.74397e-11	4.5873e-08	rs8065385,rs7212930	HOXB7,HOXB7,HOXB7,HOXB9,HOXB9	HOXB9,HOXB9	HOXB7,HOXB9	HOXB9	17q21.32
chr17	46360000	46365000	chr17	46720000	46725000	14	1787	1	2.40375	0	0	0	4161	1	5.59709	0	0	0	6.37545e-09	2.29723	2.69258e-08	1.31458e-07	1.54929e-07	4.13595e-05	rs8065385,rs7212930	RP11-357H14.17,RP11-357H14.17,RP11-357H14.17	RP11-357H14.17	RP11-357H14.17	RP11-357H14.17	17q21.32
chr17	46365000	46370000	chr17	46560000	46565000	20	1088	1	1.4635	0	0	0	22265	1	29.9494	0	0	0	1.1458e-08	5.26482	6.17088e-08	5.68939e-07	7.55688e-07	0.00017288	rs67116967,rs9910535,rs9901279,rs9906193,rs4556829					17q21.32
chr17	46365000	46370000	chr17	46655000	46660000	14	1088	1	1.4635	0	0	0	16928	1	22.7704	0	0	0	7.99399e-09	3.33844	3.91297e-08	8.69632e-06	1.11327e-05	0.00188009	rs67116967,rs9910535,rs9901279,rs9906193,rs4556829	HOXB3,HOXB3,HOXB3,HOXB3,HOXB3,HOXB3,HOXB3,HOXB3,HOXB3,HOXB3,HOXB3,HOXB3,HOXB3,HOXB3,HOXB4,HOXB-AS3,HOXB-AS3,HOXB-AS3,HOXB-AS3,HOXB-AS3,HOXB-AS3,HOXB-AS3,HOXB-AS3,HOXB-AS3,HOXB-AS3,HOXB-AS3,HOXB-AS3,HOXB-AS3,HOXB-AS3,MIR10A,MIR10A	HOXB3,HOXB3,HOXB4,MIR10A,MIR10A	HOXB3,HOXB4,HOXB-AS3,MIR10A	HOXB3,HOXB4,MIR10A	17q21.32
chr17	46365000	46370000	chr17	46675000	46680000	12	1088	1	1.4635	0	0	0	11892	1	15.9963	0	0	0	7.48061e-09	2.91344	3.41483e-08	4.23879e-05	5.43325e-05	0.00741198	rs67116967,rs9910535,rs9901279,rs9906193,rs4556829	HOXB3,HOXB3,HOXB3,HOXB3,HOXB3,HOXB3,HOXB3,HOXB3,HOXB3,HOXB3,HOXB3,HOXB3,HOXB3,HOXB3,HOXB6,HOXB6,HOXB6,HOXB6,HOXB-AS3,HOXB-AS3,HOXB-AS3,HOXB-AS3,HOXB-AS3,HOXB-AS3,HOXB-AS3,HOXB-AS3,HOXB-AS3,HOXB-AS3,HOXB-AS3,HOXB-AS3,HOXB-AS3,HOXB-AS3	HOXB-AS3,HOXB-AS3	HOXB3,HOXB6,HOXB-AS3	HOXB-AS3	17q21.32
chr17	46365000	46370000	chr17	46700000	46705000	18	1088	1	1.4635	0	0	0	7504	1	10.0939	0	0	0	6.88631e-09	2.47218	2.89763e-08	1.56834e-10	1.80097e-10	8.14113e-08	rs67116967,rs9910535,rs9901279,rs9906193,rs4556829	HOXB7,HOXB7,HOXB7,HOXB9,HOXB9	HOXB9,HOXB9	HOXB7,HOXB9	HOXB9	17q21.32
chr17	46370000	46375000	chr17	46560000	46565000	35	2150	1	2.89203	0	0	0	22265	1	29.9494	0	0	0	1.17186e-08	6.63879	7.7813e-08	7.5108e-15	9.19666e-15	7.27046e-12	rs6504158					17q21.32
chr17	46370000	46375000	chr17	46610000	46615000	22	2150	1	2.89203	0	0	0	13661	1	18.3758	0	0	0	9.53442e-09	4.48616	5.25821e-08	2.19869e-09	2.72506e-09	1.01636e-06	rs6504158					17q21.32
chr17	46370000	46375000	chr17	46620000	46625000	17	2150	1	2.89203	0	0	0	10236	1	13.7688	0	0	0	9.18246e-09	3.99405	4.68141e-08	8.67687e-07	1.11065e-06	0.0002442	rs6504158	HOXB2,HOXB2,HOXB2,HOXB2,HOXB-AS1,HOXB-AS1,HOXB-AS1,HOXB-AS1	HOXB2,HOXB2,HOXB2,HOXB2,HOXB-AS1,HOXB-AS1,HOXB-AS1,HOXB-AS1	HOXB2,HOXB-AS1	HOXB2,HOXB-AS1	17q21.32
chr17	46370000	46375000	chr17	46655000	46660000	22	2150	1	2.89203	0	0	0	16928	1	22.7704	0	0	0	8.12731e-09	3.96437	4.64662e-08	2.43985e-10	2.94284e-10	1.28751e-07	rs6504158	HOXB3,HOXB3,HOXB3,HOXB3,HOXB3,HOXB3,HOXB3,HOXB3,HOXB3,HOXB3,HOXB3,HOXB3,HOXB3,HOXB3,HOXB4,HOXB-AS3,HOXB-AS3,HOXB-AS3,HOXB-AS3,HOXB-AS3,HOXB-AS3,HOXB-AS3,HOXB-AS3,HOXB-AS3,HOXB-AS3,HOXB-AS3,HOXB-AS3,HOXB-AS3,HOXB-AS3,MIR10A,MIR10A	HOXB3,HOXB3,HOXB4,MIR10A,MIR10A	HOXB3,HOXB4,HOXB-AS3,MIR10A	HOXB3,HOXB4,MIR10A	17q21.32
chr17	46370000	46375000	chr17	46660000	46665000	25	2150	1	2.89203	0	0	0	13612	1	18.3099	0	0	0	7.99399e-09	3.71089	4.34952e-08	2.72075e-13	3.17055e-13	2.09561e-10	rs6504158	HOXB3,HOXB3,HOXB3,HOXB3,HOXB3,HOXB3,HOXB3,HOXB3,HOXB3,HOXB3,HOXB3,HOXB3,HOXB3,HOXB3,HOXB-AS3,HOXB-AS3,HOXB-AS3,HOXB-AS3,HOXB-AS3,HOXB-AS3,HOXB-AS3,HOXB-AS3,HOXB-AS3,HOXB-AS3,HOXB-AS3,HOXB-AS3,HOXB-AS3,HOXB-AS3	HOXB3,MIR10A	HOXB3,HOXB-AS3	HOXB3,MIR10A	17q21.32
chr17	46370000	46375000	chr17	46665000	46670000	27	2150	1	2.89203	0	0	0	15081	1	20.2859	0	0	0	7.86315e-09	3.73572	4.37863e-08	6.23347e-15	7.18742e-15	5.74539e-12	rs6504158	HOXB3,HOXB3,HOXB3,HOXB3,HOXB3,HOXB3,HOXB3,HOXB3,HOXB3,HOXB3,HOXB3,HOXB3,HOXB3,HOXB3,HOXB5,HOXB-AS3,HOXB-AS3,HOXB-AS3,HOXB-AS3,HOXB-AS3,HOXB-AS3,HOXB-AS3,HOXB-AS3,HOXB-AS3,HOXB-AS3,HOXB-AS3,HOXB-AS3,HOXB-AS3,HOXB-AS3	HOXB3,HOXB3,HOXB3,HOXB3,HOXB-AS3,HOXB-AS3,HOXB-AS3,HOXB-AS3,HOXB-AS3,HOXB-AS3,HOXB-AS3	HOXB3,HOXB5,HOXB-AS3	HOXB3,HOXB-AS3	17q21.32
chr17	46370000	46375000	chr17	46670000	46675000	24	2150	1	2.89203	0	0	0	11951	1	16.0757	0	0	0	7.73419e-09	3.49002	4.09064e-08	5.24176e-13	6.08623e-13	3.88238e-10	rs6504158	HOXB3,HOXB3,HOXB3,HOXB3,HOXB3,HOXB3,HOXB3,HOXB3,HOXB3,HOXB3,HOXB3,HOXB3,HOXB3,HOXB3,HOXB5,HOXB6,HOXB6,HOXB6,HOXB6,HOXB-AS3,HOXB-AS3,HOXB-AS3,HOXB-AS3,HOXB-AS3,HOXB-AS3,HOXB-AS3,HOXB-AS3,HOXB-AS3,HOXB-AS3,HOXB-AS3,HOXB-AS3,HOXB-AS3,HOXB-AS3	HOXB5,HOXB6,HOXB-AS3,HOXB-AS3,HOXB-AS3,HOXB-AS3,HOXB-AS3,HOXB-AS3,HOXB-AS3	HOXB3,HOXB5,HOXB6,HOXB-AS3	HOXB5,HOXB6,HOXB-AS3	17q21.32
chr17	46370000	46375000	chr17	46675000	46680000	15	2150	1	2.89203	0	0	0	11892	1	15.9963	0	0	0	7.60661e-09	3.4298	4.02005e-08	2.64839e-06	3.35722e-06	0.000654532	rs6504158	HOXB3,HOXB3,HOXB3,HOXB3,HOXB3,HOXB3,HOXB3,HOXB3,HOXB3,HOXB3,HOXB3,HOXB3,HOXB3,HOXB3,HOXB6,HOXB6,HOXB6,HOXB6,HOXB-AS3,HOXB-AS3,HOXB-AS3,HOXB-AS3,HOXB-AS3,HOXB-AS3,HOXB-AS3,HOXB-AS3,HOXB-AS3,HOXB-AS3,HOXB-AS3,HOXB-AS3,HOXB-AS3,HOXB-AS3	HOXB-AS3,HOXB-AS3	HOXB3,HOXB6,HOXB-AS3	HOXB-AS3	17q21.32
chr17	46370000	46375000	chr17	46685000	46690000	21	2150	1	2.89203	0	0	0	12216	1	16.4321	0	0	0	7.35653e-09	3.3369	3.91117e-08	6.80262e-11	8.00812e-11	3.81823e-08	rs6504158	HOXB7,HOXB7,HOXB7,HOXB8,HOXB8,HOXB8,HOXB8	HOXB7,HOXB7,HOXB8	HOXB7,HOXB8	HOXB7,HOXB8	17q21.32
chr17	46370000	46375000	chr17	46690000	46695000	20	2150	1	2.89203	0	0	0	11641	1	15.6587	0	0	0	7.23471e-09	3.24884	3.80796e-08	2.7384e-10	3.23482e-10	1.40605e-07	rs6504158	HOXB7,HOXB7,HOXB7,HOXB8,HOXB8,HOXB8,HOXB8	HOXB8,HOXB8,HOXB8,HOXB8	HOXB7,HOXB8	HOXB8	17q21.32
chr17	46370000	46375000	chr17	46695000	46700000	13	2150	1	2.89203	0	0	0	2650	1	3.5646	0	0	0	7.11551e-09	2.35822	2.76406e-08	1.05964e-06	1.27098e-06	0.000275532	rs6504158	HOXB7,HOXB7,HOXB7,HOXB9,HOXB9		HOXB7,HOXB9		17q21.32
chr17	46370000	46375000	chr17	46700000	46705000	22	2150	1	2.89203	0	0	0	7504	1	10.0939	0	0	0	6.99926e-09	2.87749	3.37269e-08	6.27837e-13	7.1702e-13	4.53115e-10	rs6504158	HOXB7,HOXB7,HOXB7,HOXB9,HOXB9	HOXB9,HOXB9	HOXB7,HOXB9	HOXB9	17q21.32
chr17	46370000	46375000	chr17	46720000	46725000	15	2150	1	2.89203	0	0	0	4161	1	5.59709	0	0	0	6.56976e-09	2.43244	2.85105e-08	4.14695e-08	4.88157e-08	1.44455e-05	rs6504158	RP11-357H14.17,RP11-357H14.17,RP11-357H14.17	RP11-357H14.17	RP11-357H14.17	RP11-357H14.17	17q21.32
chr17	46375000	46380000	chr17	46555000	46560000	17	1854	1	2.49387	0	0	0	9509	1	12.7909	0	0	0	1.22756e-08	5.18033	6.07185e-08	2.20406e-05	3.07052e-05	0.00454166	rs7219985,rs12937965,rs4312351,rs5820693	Y_RNA	Y_RNA	Y_RNA	Y_RNA	17q21.32
chr17	46375000	46380000	chr17	46560000	46565000	24	1854	1	2.49387	0	0	0	22265	1	29.9494	0	0	0	1.19909e-08	6.53974	7.66521e-08	8.7212e-08	1.17572e-07	3.21884e-05	rs7219985,rs12937965,rs4312351,rs5820693					17q21.32
chr17	46375000	46380000	chr17	46610000	46615000	17	1854	1	2.49387	0	0	0	13661	1	18.3758	0	0	0	9.71852e-09	4.41353	5.17308e-08	3.11545e-06	4.10621e-06	0.00078242	rs7219985,rs12937965,rs4312351,rs5820693					17q21.32
chr17	46375000	46380000	chr17	46645000	46650000	15	1854	1	2.49387	0	0	0	9018	1	12.1304	0	0	0	8.5486e-09	3.4732	4.07093e-08	3.06238e-06	3.89496e-06	0.000746773	rs7219985,rs12937965,rs4312351,rs5820693	HOXB3,HOXB3,HOXB3,HOXB3,HOXB3,HOXB3,HOXB3,HOXB3,HOXB3,HOXB3,HOXB3,HOXB3,HOXB3,HOXB3,HOXB-AS3,HOXB-AS3,HOXB-AS3,HOXB-AS3,HOXB-AS3,HOXB-AS3,HOXB-AS3,HOXB-AS3,HOXB-AS3,HOXB-AS3,HOXB-AS3,HOXB-AS3,HOXB-AS3,HOXB-AS3		HOXB3,HOXB-AS3		17q21.32
chr17	46375000	46380000	chr17	46655000	46660000	19	1854	1	2.49387	0	0	0	16928	1	22.7704	0	0	0	8.26377e-09	3.89483	4.56512e-08	2.77135e-08	3.43244e-08	1.04674e-05	rs7219985,rs12937965,rs4312351,rs5820693	HOXB3,HOXB3,HOXB3,HOXB3,HOXB3,HOXB3,HOXB3,HOXB3,HOXB3,HOXB3,HOXB3,HOXB3,HOXB3,HOXB3,HOXB4,HOXB-AS3,HOXB-AS3,HOXB-AS3,HOXB-AS3,HOXB-AS3,HOXB-AS3,HOXB-AS3,HOXB-AS3,HOXB-AS3,HOXB-AS3,HOXB-AS3,HOXB-AS3,HOXB-AS3,HOXB-AS3,MIR10A,MIR10A	HOXB3,HOXB3,HOXB4,MIR10A,MIR10A	HOXB3,HOXB4,HOXB-AS3,MIR10A	HOXB3,HOXB4,MIR10A	17q21.32
chr17	46375000	46380000	chr17	46660000	46665000	29	1854	1	2.49387	0	0	0	13612	1	18.3099	0	0	0	8.12731e-09	3.64484	4.2721e-08	5.74383e-17	6.53422e-17	6.45059e-14	rs7219985,rs12937965,rs4312351,rs5820693	HOXB3,HOXB3,HOXB3,HOXB3,HOXB3,HOXB3,HOXB3,HOXB3,HOXB3,HOXB3,HOXB3,HOXB3,HOXB3,HOXB3,HOXB-AS3,HOXB-AS3,HOXB-AS3,HOXB-AS3,HOXB-AS3,HOXB-AS3,HOXB-AS3,HOXB-AS3,HOXB-AS3,HOXB-AS3,HOXB-AS3,HOXB-AS3,HOXB-AS3,HOXB-AS3	HOXB3,MIR10A	HOXB3,HOXB-AS3	HOXB3,MIR10A	17q21.32
chr17	46375000	46380000	chr17	46665000	46670000	30	1854	1	2.49387	0	0	0	15081	1	20.2859	0	0	0	7.99399e-09	3.67194	4.30386e-08	8.48196e-18	9.61631e-18	1.02907e-14	rs7219985,rs12937965,rs4312351,rs5820693	HOXB3,HOXB3,HOXB3,HOXB3,HOXB3,HOXB3,HOXB3,HOXB3,HOXB3,HOXB3,HOXB3,HOXB3,HOXB3,HOXB3,HOXB5,HOXB-AS3,HOXB-AS3,HOXB-AS3,HOXB-AS3,HOXB-AS3,HOXB-AS3,HOXB-AS3,HOXB-AS3,HOXB-AS3,HOXB-AS3,HOXB-AS3,HOXB-AS3,HOXB-AS3,HOXB-AS3	HOXB3,HOXB3,HOXB3,HOXB3,HOXB-AS3,HOXB-AS3,HOXB-AS3,HOXB-AS3,HOXB-AS3,HOXB-AS3,HOXB-AS3	HOXB3,HOXB5,HOXB-AS3	HOXB3,HOXB-AS3	17q21.32
chr17	46375000	46380000	chr17	46670000	46675000	27	1854	1	2.49387	0	0	0	11951	1	16.0757	0	0	0	7.86315e-09	3.43055	4.02093e-08	8.47137e-16	9.64783e-16	8.47166e-13	rs7219985,rs12937965,rs4312351,rs5820693	HOXB3,HOXB3,HOXB3,HOXB3,HOXB3,HOXB3,HOXB3,HOXB3,HOXB3,HOXB3,HOXB3,HOXB3,HOXB3,HOXB3,HOXB5,HOXB6,HOXB6,HOXB6,HOXB6,HOXB-AS3,HOXB-AS3,HOXB-AS3,HOXB-AS3,HOXB-AS3,HOXB-AS3,HOXB-AS3,HOXB-AS3,HOXB-AS3,HOXB-AS3,HOXB-AS3,HOXB-AS3,HOXB-AS3,HOXB-AS3	HOXB5,HOXB6,HOXB-AS3,HOXB-AS3,HOXB-AS3,HOXB-AS3,HOXB-AS3,HOXB-AS3,HOXB-AS3	HOXB3,HOXB5,HOXB6,HOXB-AS3	HOXB5,HOXB6,HOXB-AS3	17q21.32
chr17	46375000	46380000	chr17	46675000	46680000	21	1854	1	2.49387	0	0	0	11892	1	15.9963	0	0	0	7.73419e-09	3.37381	3.95443e-08	8.25952e-11	9.74212e-11	4.58652e-08	rs7219985,rs12937965,rs4312351,rs5820693	HOXB3,HOXB3,HOXB3,HOXB3,HOXB3,HOXB3,HOXB3,HOXB3,HOXB3,HOXB3,HOXB3,HOXB3,HOXB3,HOXB3,HOXB6,HOXB6,HOXB6,HOXB6,HOXB-AS3,HOXB-AS3,HOXB-AS3,HOXB-AS3,HOXB-AS3,HOXB-AS3,HOXB-AS3,HOXB-AS3,HOXB-AS3,HOXB-AS3,HOXB-AS3,HOXB-AS3,HOXB-AS3,HOXB-AS3	HOXB-AS3,HOXB-AS3	HOXB3,HOXB6,HOXB-AS3	HOXB-AS3	17q21.32
chr17	46375000	46380000	chr17	46680000	46685000	15	1854	1	2.49387	0	0	0	8791	1	11.8251	0	0	0	7.60661e-09	3.10914	3.64421e-08	8.37185e-07	1.03575e-06	0.000229344	rs7219985,rs12937965,rs4312351,rs5820693	HOXB3,HOXB3,HOXB3,HOXB3,HOXB3,HOXB3,HOXB3,HOXB3,HOXB3,HOXB3,HOXB3,HOXB3,HOXB3,HOXB3,HOXB6,HOXB6,HOXB6,HOXB6,HOXB7,HOXB7,HOXB7,HOXB-AS3,HOXB-AS3,HOXB-AS3,HOXB-AS3,HOXB-AS3,HOXB-AS3,HOXB-AS3,HOXB-AS3,HOXB-AS3,HOXB-AS3,HOXB-AS3,HOXB-AS3,HOXB-AS3,HOXB-AS3	HOXB3,HOXB6,HOXB6,HOXB6,HOXB7,HOXB-AS3	HOXB3,HOXB6,HOXB7,HOXB-AS3	HOXB3,HOXB6,HOXB7,HOXB-AS3	17q21.32
chr17	46375000	46380000	chr17	46685000	46690000	16	1854	1	2.49387	0	0	0	12216	1	16.4321	0	0	0	7.48061e-09	3.28662	3.85224e-08	3.31143e-07	4.09268e-07	9.95979e-05	rs7219985,rs12937965,rs4312351,rs5820693	HOXB7,HOXB7,HOXB7,HOXB8,HOXB8,HOXB8,HOXB8	HOXB7,HOXB7,HOXB8	HOXB7,HOXB8	HOXB7,HOXB8	17q21.32
chr17	46375000	46380000	chr17	46690000	46695000	26	1854	1	2.49387	0	0	0	11641	1	15.6587	0	0	0	7.35653e-09	3.20069	3.75152e-08	1.38256e-15	1.5675e-15	1.34638e-12	rs7219985,rs12937965,rs4312351,rs5820693	HOXB7,HOXB7,HOXB7,HOXB8,HOXB8,HOXB8,HOXB8	HOXB8,HOXB8,HOXB8,HOXB8	HOXB7,HOXB8	HOXB8	17q21.32
chr17	46375000	46380000	chr17	46700000	46705000	28	1854	1	2.49387	0	0	0	7504	1	10.0939	0	0	0	7.11551e-09	2.83219	3.3196e-08	8.81629e-19	9.76674e-19	1.14637e-15	rs7219985,rs12937965,rs4312351,rs5820693	HOXB7,HOXB7,HOXB7,HOXB9,HOXB9	HOXB9,HOXB9	HOXB7,HOXB9	HOXB9	17q21.32
chr17	46385000	46390000	chr17	46560000	46565000	19	1130	1	1.52	0	0	0	22265	1	29.9494	0	0	0	1.25735e-08	5.952	6.97632e-08	1.11836e-05	1.57978e-05	0.00255126	rs9916227,rs7209855,rs9894812,rs9890488					17q21.32
chr17	46385000	46390000	chr17	46610000	46615000	15	1130	1	1.52	0	0	0	13661	1	18.3758	0	0	0	1.0105e-08	4.03742	4.73225e-08	1.66585e-05	2.21437e-05	0.00342397	rs9916227,rs7209855,rs9894812,rs9890488					17q21.32
chr17	46385000	46390000	chr17	46620000	46625000	14	1130	1	1.52	0	0	0	10236	1	13.7688	0	0	0	9.71852e-09	3.59322	4.2116e-08	1.88734e-05	2.46771e-05	0.00376124	rs9916227,rs7209855,rs9894812,rs9890488	HOXB2,HOXB2,HOXB2,HOXB2,HOXB-AS1,HOXB-AS1,HOXB-AS1,HOXB-AS1	HOXB2,HOXB2,HOXB2,HOXB2,HOXB-AS1,HOXB-AS1,HOXB-AS1,HOXB-AS1	HOXB2,HOXB-AS1	HOXB2,HOXB-AS1	17q21.32
chr17	46385000	46390000	chr17	46645000	46650000	13	1130	1	1.52	0	0	0	9018	1	12.1304	0	0	0	8.85355e-09	3.17893	3.72602e-08	2.26353e-05	2.91298e-05	0.00433951	rs9916227,rs7209855,rs9894812,rs9890488	HOXB3,HOXB3,HOXB3,HOXB3,HOXB3,HOXB3,HOXB3,HOXB3,HOXB3,HOXB3,HOXB3,HOXB3,HOXB3,HOXB3,HOXB-AS3,HOXB-AS3,HOXB-AS3,HOXB-AS3,HOXB-AS3,HOXB-AS3,HOXB-AS3,HOXB-AS3,HOXB-AS3,HOXB-AS3,HOXB-AS3,HOXB-AS3,HOXB-AS3,HOXB-AS3		HOXB3,HOXB-AS3		17q21.32
chr17	46385000	46390000	chr17	46655000	46660000	21	1130	1	1.52	0	0	0	16928	1	22.7704	0	0	0	8.5486e-09	3.57845	4.19429e-08	2.31818e-10	2.76411e-10	1.21405e-07	rs9916227,rs7209855,rs9894812,rs9890488	HOXB3,HOXB3,HOXB3,HOXB3,HOXB3,HOXB3,HOXB3,HOXB3,HOXB3,HOXB3,HOXB3,HOXB3,HOXB3,HOXB3,HOXB4,HOXB-AS3,HOXB-AS3,HOXB-AS3,HOXB-AS3,HOXB-AS3,HOXB-AS3,HOXB-AS3,HOXB-AS3,HOXB-AS3,HOXB-AS3,HOXB-AS3,HOXB-AS3,HOXB-AS3,HOXB-AS3,MIR10A,MIR10A	HOXB3,HOXB3,HOXB4,MIR10A,MIR10A	HOXB3,HOXB4,HOXB-AS3,MIR10A	HOXB3,HOXB4,MIR10A	17q21.32
chr17	46385000	46390000	chr17	46660000	46665000	23	1130	1	1.52	0	0	0	13612	1	18.3099	0	0	0	8.40399e-09	3.34689	3.92288e-08	1.58754e-12	1.84292e-12	1.10437e-09	rs9916227,rs7209855,rs9894812,rs9890488	HOXB3,HOXB3,HOXB3,HOXB3,HOXB3,HOXB3,HOXB3,HOXB3,HOXB3,HOXB3,HOXB3,HOXB3,HOXB3,HOXB3,HOXB-AS3,HOXB-AS3,HOXB-AS3,HOXB-AS3,HOXB-AS3,HOXB-AS3,HOXB-AS3,HOXB-AS3,HOXB-AS3,HOXB-AS3,HOXB-AS3,HOXB-AS3,HOXB-AS3,HOXB-AS3	HOXB3,MIR10A	HOXB3,HOXB-AS3	HOXB3,MIR10A	17q21.32
chr17	46385000	46390000	chr17	46665000	46670000	27	1130	1	1.52	0	0	0	15081	1	20.2859	0	0	0	8.26377e-09	3.37703	3.95821e-08	5.84582e-16	6.64335e-16	5.93391e-13	rs9916227,rs7209855,rs9894812,rs9890488	HOXB3,HOXB3,HOXB3,HOXB3,HOXB3,HOXB3,HOXB3,HOXB3,HOXB3,HOXB3,HOXB3,HOXB3,HOXB3,HOXB3,HOXB5,HOXB-AS3,HOXB-AS3,HOXB-AS3,HOXB-AS3,HOXB-AS3,HOXB-AS3,HOXB-AS3,HOXB-AS3,HOXB-AS3,HOXB-AS3,HOXB-AS3,HOXB-AS3,HOXB-AS3,HOXB-AS3	HOXB3,HOXB3,HOXB3,HOXB3,HOXB-AS3,HOXB-AS3,HOXB-AS3,HOXB-AS3,HOXB-AS3,HOXB-AS3,HOXB-AS3	HOXB3,HOXB5,HOXB-AS3	HOXB3,HOXB-AS3	17q21.32
chr17	46385000	46390000	chr17	46670000	46675000	24	1130	1	1.52	0	0	0	11951	1	16.0757	0	0	0	8.12731e-09	3.15579	3.69889e-08	6.53648e-14	7.47492e-14	5.32915e-11	rs9916227,rs7209855,rs9894812,rs9890488	HOXB3,HOXB3,HOXB3,HOXB3,HOXB3,HOXB3,HOXB3,HOXB3,HOXB3,HOXB3,HOXB3,HOXB3,HOXB3,HOXB3,HOXB5,HOXB6,HOXB6,HOXB6,HOXB6,HOXB-AS3,HOXB-AS3,HOXB-AS3,HOXB-AS3,HOXB-AS3,HOXB-AS3,HOXB-AS3,HOXB-AS3,HOXB-AS3,HOXB-AS3,HOXB-AS3,HOXB-AS3,HOXB-AS3,HOXB-AS3	HOXB5,HOXB6,HOXB-AS3,HOXB-AS3,HOXB-AS3,HOXB-AS3,HOXB-AS3,HOXB-AS3,HOXB-AS3	HOXB3,HOXB5,HOXB6,HOXB-AS3	HOXB5,HOXB6,HOXB-AS3	17q21.32
chr17	46385000	46390000	chr17	46675000	46680000	13	1130	1	1.52	0	0	0	11892	1	15.9963	0	0	0	7.99399e-09	3.10903	3.64408e-08	1.81804e-05	2.32531e-05	0.00357273	rs9916227,rs7209855,rs9894812,rs9890488	HOXB3,HOXB3,HOXB3,HOXB3,HOXB3,HOXB3,HOXB3,HOXB3,HOXB3,HOXB3,HOXB3,HOXB3,HOXB3,HOXB3,HOXB6,HOXB6,HOXB6,HOXB6,HOXB-AS3,HOXB-AS3,HOXB-AS3,HOXB-AS3,HOXB-AS3,HOXB-AS3,HOXB-AS3,HOXB-AS3,HOXB-AS3,HOXB-AS3,HOXB-AS3,HOXB-AS3,HOXB-AS3,HOXB-AS3	HOXB-AS3,HOXB-AS3	HOXB3,HOXB6,HOXB-AS3	HOXB-AS3	17q21.32
chr17	46385000	46390000	chr17	46680000	46685000	14	1130	1	1.52	0	0	0	8791	1	11.8251	0	0	0	7.86315e-09	2.86619	3.35945e-08	1.64853e-06	2.03125e-06	0.000418353	rs9916227,rs7209855,rs9894812,rs9890488	HOXB3,HOXB3,HOXB3,HOXB3,HOXB3,HOXB3,HOXB3,HOXB3,HOXB3,HOXB3,HOXB3,HOXB3,HOXB3,HOXB3,HOXB6,HOXB6,HOXB6,HOXB6,HOXB7,HOXB7,HOXB7,HOXB-AS3,HOXB-AS3,HOXB-AS3,HOXB-AS3,HOXB-AS3,HOXB-AS3,HOXB-AS3,HOXB-AS3,HOXB-AS3,HOXB-AS3,HOXB-AS3,HOXB-AS3,HOXB-AS3,HOXB-AS3	HOXB3,HOXB6,HOXB6,HOXB6,HOXB7,HOXB-AS3	HOXB3,HOXB6,HOXB7,HOXB-AS3	HOXB3,HOXB6,HOXB7,HOXB-AS3	17q21.32
chr17	46385000	46390000	chr17	46685000	46690000	16	1130	1	1.52	0	0	0	12216	1	16.4321	0	0	0	7.73419e-09	3.04172	3.56518e-08	1.2254e-07	1.48869e-07	3.98876e-05	rs9916227,rs7209855,rs9894812,rs9890488	HOXB7,HOXB7,HOXB7,HOXB8,HOXB8,HOXB8,HOXB8	HOXB7,HOXB7,HOXB8	HOXB7,HOXB8	HOXB7,HOXB8	17q21.32
chr17	46385000	46390000	chr17	46690000	46695000	21	1130	1	1.52	0	0	0	11641	1	15.6587	0	0	0	7.60661e-09	2.96678	3.47736e-08	8.34063e-12	9.63082e-12	5.24619e-09	rs9916227,rs7209855,rs9894812,rs9890488	HOXB7,HOXB7,HOXB7,HOXB8,HOXB8,HOXB8,HOXB8	HOXB8,HOXB8,HOXB8,HOXB8	HOXB7,HOXB8	HOXB8	17q21.32
chr17	46385000	46390000	chr17	46700000	46705000	16	1130	1	1.52	0	0	0	7504	1	10.0939	0	0	0	7.35653e-09	2.62533	3.07714e-08	1.76265e-08	2.08086e-08	6.61635e-06	rs9916227,rs7209855,rs9894812,rs9890488	HOXB7,HOXB7,HOXB7,HOXB9,HOXB9	HOXB9,HOXB9	HOXB7,HOXB9	HOXB9	17q21.32
chr17	46390000	46395000	chr17	46545000	46550000	20	2008	1	2.70102	0	0	0	5535	1	7.4453	0	0	0	1.39209e-08	5.12343	6.00516e-08	3.80205e-07	5.00668e-07	0.000119442	rs12452212,rs4131712,rs7213513,rs12452234,rs16955397,rs7219816					17q21.32
chr17	46390000	46395000	chr17	46555000	46560000	20	2008	1	2.70102	0	0	0	9509	1	12.7909	0	0	0	1.32134e-08	5.77897	6.77351e-08	2.19336e-06	3.00777e-06	0.000593573	rs12452212,rs4131712,rs7213513,rs12452234,rs16955397,rs7219816	Y_RNA	Y_RNA	Y_RNA	Y_RNA	17q21.32
chr17	46390000	46395000	chr17	46560000	46565000	35	2008	1	2.70102	0	0	0	22265	1	29.9494	0	0	0	1.28857e-08	7.36695	8.63477e-08	1.38486e-13	1.73815e-13	1.18625e-10	rs12452212,rs4131712,rs7213513,rs12452234,rs16955397,rs7219816					17q21.32
chr17	46390000	46395000	chr17	46610000	46615000	24	2008	1	2.70102	0	0	0	13661	1	18.3758	0	0	0	1.03087e-08	4.82769	5.65852e-08	3.31434e-10	4.09884e-10	1.75136e-07	rs12452212,rs4131712,rs7213513,rs12452234,rs16955397,rs7219816					17q21.32
chr17	46390000	46395000	chr17	46645000	46650000	18	2008	1	2.70102	0	0	0	9018	1	12.1304	0	0	0	9.01499e-09	3.73101	4.37311e-08	7.3482e-08	9.11784e-08	2.55514e-05	rs12452212,rs4131712,rs7213513,rs12452234,rs16955397,rs7219816	HOXB3,HOXB3,HOXB3,HOXB3,HOXB3,HOXB3,HOXB3,HOXB3,HOXB3,HOXB3,HOXB3,HOXB3,HOXB3,HOXB3,HOXB-AS3,HOXB-AS3,HOXB-AS3,HOXB-AS3,HOXB-AS3,HOXB-AS3,HOXB-AS3,HOXB-AS3,HOXB-AS3,HOXB-AS3,HOXB-AS3,HOXB-AS3,HOXB-AS3,HOXB-AS3		HOXB3,HOXB-AS3		17q21.32
chr17	46390000	46395000	chr17	46655000	46660000	40	2008	1	2.70102	0	0	0	16928	1	22.7704	0	0	0	8.69824e-09	4.18633	4.90678e-08	1.39181e-25	1.54961e-25	3.07173e-22	rs12452212,rs4131712,rs7213513,rs12452234,rs16955397,rs7219816	HOXB3,HOXB3,HOXB3,HOXB3,HOXB3,HOXB3,HOXB3,HOXB3,HOXB3,HOXB3,HOXB3,HOXB3,HOXB3,HOXB3,HOXB4,HOXB-AS3,HOXB-AS3,HOXB-AS3,HOXB-AS3,HOXB-AS3,HOXB-AS3,HOXB-AS3,HOXB-AS3,HOXB-AS3,HOXB-AS3,HOXB-AS3,HOXB-AS3,HOXB-AS3,HOXB-AS3,MIR10A,MIR10A	HOXB3,HOXB3,HOXB4,MIR10A,MIR10A	HOXB3,HOXB4,HOXB-AS3,MIR10A	HOXB3,HOXB4,MIR10A	17q21.32
chr17	46390000	46395000	chr17	46660000	46665000	40	2008	1	2.70102	0	0	0	13612	1	18.3099	0	0	0	8.5486e-09	3.90276	4.57442e-08	1.11763e-26	1.23489e-26	2.62999e-23	rs12452212,rs4131712,rs7213513,rs12452234,rs16955397,rs7219816	HOXB3,HOXB3,HOXB3,HOXB3,HOXB3,HOXB3,HOXB3,HOXB3,HOXB3,HOXB3,HOXB3,HOXB3,HOXB3,HOXB3,HOXB-AS3,HOXB-AS3,HOXB-AS3,HOXB-AS3,HOXB-AS3,HOXB-AS3,HOXB-AS3,HOXB-AS3,HOXB-AS3,HOXB-AS3,HOXB-AS3,HOXB-AS3,HOXB-AS3,HOXB-AS3	HOXB3,MIR10A	HOXB3,HOXB-AS3	HOXB3,MIR10A	17q21.32
chr17	46390000	46395000	chr17	46665000	46670000	37	2008	1	2.70102	0	0	0	15081	1	20.2859	0	0	0	8.40399e-09	3.92943	4.60567e-08	1.39613e-23	1.55662e-23	2.67725e-20	rs12452212,rs4131712,rs7213513,rs12452234,rs16955397,rs7219816	HOXB3,HOXB3,HOXB3,HOXB3,HOXB3,HOXB3,HOXB3,HOXB3,HOXB3,HOXB3,HOXB3,HOXB3,HOXB3,HOXB3,HOXB5,HOXB-AS3,HOXB-AS3,HOXB-AS3,HOXB-AS3,HOXB-AS3,HOXB-AS3,HOXB-AS3,HOXB-AS3,HOXB-AS3,HOXB-AS3,HOXB-AS3,HOXB-AS3,HOXB-AS3,HOXB-AS3	HOXB3,HOXB3,HOXB3,HOXB3,HOXB-AS3,HOXB-AS3,HOXB-AS3,HOXB-AS3,HOXB-AS3,HOXB-AS3,HOXB-AS3	HOXB3,HOXB5,HOXB-AS3	HOXB3,HOXB-AS3	17q21.32
chr17	46390000	46395000	chr17	46670000	46675000	33	2008	1	2.70102	0	0	0	11951	1	16.0757	0	0	0	8.26377e-09	3.66149	4.29162e-08	1.17998e-20	1.32184e-20	1.81624e-17	rs12452212,rs4131712,rs7213513,rs12452234,rs16955397,rs7219816	HOXB3,HOXB3,HOXB3,HOXB3,HOXB3,HOXB3,HOXB3,HOXB3,HOXB3,HOXB3,HOXB3,HOXB3,HOXB3,HOXB3,HOXB5,HOXB6,HOXB6,HOXB6,HOXB6,HOXB-AS3,HOXB-AS3,HOXB-AS3,HOXB-AS3,HOXB-AS3,HOXB-AS3,HOXB-AS3,HOXB-AS3,HOXB-AS3,HOXB-AS3,HOXB-AS3,HOXB-AS3,HOXB-AS3,HOXB-AS3	HOXB5,HOXB6,HOXB-AS3,HOXB-AS3,HOXB-AS3,HOXB-AS3,HOXB-AS3,HOXB-AS3,HOXB-AS3	HOXB3,HOXB5,HOXB6,HOXB-AS3	HOXB5,HOXB6,HOXB-AS3	17q21.32
chr17	46390000	46395000	chr17	46675000	46680000	24	2008	1	2.70102	0	0	0	11892	1	15.9963	0	0	0	8.12731e-09	3.59974	4.21924e-08	9.87291e-13	1.15214e-12	7.08562e-10	rs12452212,rs4131712,rs7213513,rs12452234,rs16955397,rs7219816	HOXB3,HOXB3,HOXB3,HOXB3,HOXB3,HOXB3,HOXB3,HOXB3,HOXB3,HOXB3,HOXB3,HOXB3,HOXB3,HOXB3,HOXB6,HOXB6,HOXB6,HOXB6,HOXB-AS3,HOXB-AS3,HOXB-AS3,HOXB-AS3,HOXB-AS3,HOXB-AS3,HOXB-AS3,HOXB-AS3,HOXB-AS3,HOXB-AS3,HOXB-AS3,HOXB-AS3,HOXB-AS3,HOXB-AS3	HOXB-AS3,HOXB-AS3	HOXB3,HOXB6,HOXB-AS3	HOXB-AS3	17q21.32
chr17	46390000	46395000	chr17	46680000	46685000	23	2008	1	2.70102	0	0	0	8791	1	11.8251	0	0	0	7.99399e-09	3.3098	3.8794e-08	1.275e-12	1.47749e-12	8.96217e-10	rs12452212,rs4131712,rs7213513,rs12452234,rs16955397,rs7219816	HOXB3,HOXB3,HOXB3,HOXB3,HOXB3,HOXB3,HOXB3,HOXB3,HOXB3,HOXB3,HOXB3,HOXB3,HOXB3,HOXB3,HOXB6,HOXB6,HOXB6,HOXB6,HOXB7,HOXB7,HOXB7,HOXB-AS3,HOXB-AS3,HOXB-AS3,HOXB-AS3,HOXB-AS3,HOXB-AS3,HOXB-AS3,HOXB-AS3,HOXB-AS3,HOXB-AS3,HOXB-AS3,HOXB-AS3,HOXB-AS3,HOXB-AS3	HOXB3,HOXB6,HOXB6,HOXB6,HOXB7,HOXB-AS3	HOXB3,HOXB6,HOXB7,HOXB-AS3	HOXB3,HOXB6,HOXB7,HOXB-AS3	17q21.32
chr17	46390000	46395000	chr17	46685000	46690000	30	2008	1	2.70102	0	0	0	12216	1	16.4321	0	0	0	7.86315e-09	3.50969	4.11369e-08	2.57128e-18	2.8981e-18	3.25615e-15	rs12452212,rs4131712,rs7213513,rs12452234,rs16955397,rs7219816	HOXB7,HOXB7,HOXB7,HOXB8,HOXB8,HOXB8,HOXB8	HOXB7,HOXB7,HOXB8	HOXB7,HOXB8	HOXB7,HOXB8	17q21.32
chr17	46390000	46395000	chr17	46690000	46695000	33	2008	1	2.70102	0	0	0	11641	1	15.6587	0	0	0	7.73419e-09	3.41777	4.00595e-08	1.55061e-21	1.72329e-21	2.54541e-18	rs12452212,rs4131712,rs7213513,rs12452234,rs16955397,rs7219816	HOXB7,HOXB7,HOXB7,HOXB8,HOXB8,HOXB8,HOXB8	HOXB8,HOXB8,HOXB8,HOXB8	HOXB7,HOXB8	HOXB8	17q21.32
chr17	46390000	46395000	chr17	46695000	46700000	12	2008	1	2.70102	0	0	0	2650	1	3.5646	0	0	0	7.60661e-09	2.4363	2.85558e-08	7.98665e-06	9.7937e-06	0.0016812	rs12452212,rs4131712,rs7213513,rs12452234,rs16955397,rs7219816	HOXB7,HOXB7,HOXB7,HOXB9,HOXB9		HOXB7,HOXB9		17q21.32
chr17	46390000	46395000	chr17	46700000	46705000	27	2008	1	2.70102	0	0	0	7504	1	10.0939	0	0	0	7.48061e-09	3.0112	3.52941e-08	3.81261e-17	4.26993e-17	4.29368e-14	rs12452212,rs4131712,rs7213513,rs12452234,rs16955397,rs7219816	HOXB7,HOXB7,HOXB7,HOXB9,HOXB9	HOXB9,HOXB9	HOXB7,HOXB9	HOXB9	17q21.32
chr17	46395000	46400000	chr17	46560000	46565000	24	1509	1	2.0298	0	0	0	22265	1	29.9494	0	0	0	1.32134e-08	6.94134	8.13592e-08	2.43977e-07	3.35963e-07	8.33595e-05	rs7221770,rs12450081					17q21.32
chr17	46395000	46400000	chr17	46610000	46615000	17	1509	1	2.0298	0	0	0	13661	1	18.3758	0	0	0	1.05202e-08	4.56451	5.35005e-08	4.74563e-06	6.32217e-06	0.00114476	rs7221770,rs12450081					17q21.32
chr17	46395000	46400000	chr17	46615000	46620000	20	1509	1	2.0298	0	0	0	11894	1	15.999	0	0	0	1.03087e-08	4.29658	5.03601e-08	2.57248e-08	3.22494e-08	9.88781e-06	rs7221770,rs12450081	HOXB2,HOXB2,HOXB2,HOXB2	HOXB2,HOXB-AS1	HOXB2	HOXB2,HOXB-AS1	17q21.32
chr17	46395000	46400000	chr17	46620000	46625000	15	1509	1	2.0298	0	0	0	10236	1	13.7688	0	0	0	1.0105e-08	4.03773	4.73261e-08	1.66724e-05	2.21628e-05	0.00342653	rs7221770,rs12450081	HOXB2,HOXB2,HOXB2,HOXB2,HOXB-AS1,HOXB-AS1,HOXB-AS1,HOXB-AS1	HOXB2,HOXB2,HOXB2,HOXB2,HOXB-AS1,HOXB-AS1,HOXB-AS1,HOXB-AS1	HOXB2,HOXB-AS1	HOXB2,HOXB-AS1	17q21.32
chr17	46395000	46400000	chr17	46645000	46650000	24	1509	1	2.0298	0	0	0	9018	1	12.1304	0	0	0	9.18246e-09	3.53866	4.14765e-08	6.96004e-13	8.09939e-13	5.08328e-10	rs7221770,rs12450081	HOXB3,HOXB3,HOXB3,HOXB3,HOXB3,HOXB3,HOXB3,HOXB3,HOXB3,HOXB3,HOXB3,HOXB3,HOXB3,HOXB3,HOXB-AS3,HOXB-AS3,HOXB-AS3,HOXB-AS3,HOXB-AS3,HOXB-AS3,HOXB-AS3,HOXB-AS3,HOXB-AS3,HOXB-AS3,HOXB-AS3,HOXB-AS3,HOXB-AS3,HOXB-AS3		HOXB3,HOXB-AS3		17q21.32
chr17	46395000	46400000	chr17	46655000	46660000	33	1509	1	2.0298	0	0	0	16928	1	22.7704	0	0	0	8.85355e-09	3.97855	4.66324e-08	1.33157e-19	1.50729e-19	1.89797e-16	rs7221770,rs12450081	HOXB3,HOXB3,HOXB3,HOXB3,HOXB3,HOXB3,HOXB3,HOXB3,HOXB3,HOXB3,HOXB3,HOXB3,HOXB3,HOXB3,HOXB4,HOXB-AS3,HOXB-AS3,HOXB-AS3,HOXB-AS3,HOXB-AS3,HOXB-AS3,HOXB-AS3,HOXB-AS3,HOXB-AS3,HOXB-AS3,HOXB-AS3,HOXB-AS3,HOXB-AS3,HOXB-AS3,MIR10A,MIR10A	HOXB3,HOXB3,HOXB4,MIR10A,MIR10A	HOXB3,HOXB4,HOXB-AS3,MIR10A	HOXB3,HOXB4,MIR10A	17q21.32
chr17	46395000	46400000	chr17	46660000	46665000	21	1509	1	2.0298	0	0	0	13612	1	18.3099	0	0	0	8.69824e-09	3.70601	4.3438e-08	4.25789e-10	5.11165e-10	2.15099e-07	rs7221770,rs12450081	HOXB3,HOXB3,HOXB3,HOXB3,HOXB3,HOXB3,HOXB3,HOXB3,HOXB3,HOXB3,HOXB3,HOXB3,HOXB3,HOXB3,HOXB-AS3,HOXB-AS3,HOXB-AS3,HOXB-AS3,HOXB-AS3,HOXB-AS3,HOXB-AS3,HOXB-AS3,HOXB-AS3,HOXB-AS3,HOXB-AS3,HOXB-AS3,HOXB-AS3,HOXB-AS3	HOXB3,MIR10A	HOXB3,HOXB-AS3	HOXB3,MIR10A	17q21.32
chr17	46395000	46400000	chr17	46665000	46670000	32	1509	1	2.0298	0	0	0	15081	1	20.2859	0	0	0	8.5486e-09	3.73291	4.37534e-08	1.8373e-19	2.07067e-19	2.57544e-16	rs7221770,rs12450081	HOXB3,HOXB3,HOXB3,HOXB3,HOXB3,HOXB3,HOXB3,HOXB3,HOXB3,HOXB3,HOXB3,HOXB3,HOXB3,HOXB3,HOXB5,HOXB-AS3,HOXB-AS3,HOXB-AS3,HOXB-AS3,HOXB-AS3,HOXB-AS3,HOXB-AS3,HOXB-AS3,HOXB-AS3,HOXB-AS3,HOXB-AS3,HOXB-AS3,HOXB-AS3,HOXB-AS3	HOXB3,HOXB3,HOXB3,HOXB3,HOXB-AS3,HOXB-AS3,HOXB-AS3,HOXB-AS3,HOXB-AS3,HOXB-AS3,HOXB-AS3	HOXB3,HOXB5,HOXB-AS3	HOXB3,HOXB-AS3	17q21.32
chr17	46395000	46400000	chr17	46670000	46675000	30	1509	1	2.0298	0	0	0	11951	1	16.0757	0	0	0	8.40399e-09	3.47739	4.07584e-08	2.01249e-18	2.26565e-18	2.57175e-15	rs7221770,rs12450081	HOXB3,HOXB3,HOXB3,HOXB3,HOXB3,HOXB3,HOXB3,HOXB3,HOXB3,HOXB3,HOXB3,HOXB3,HOXB3,HOXB3,HOXB5,HOXB6,HOXB6,HOXB6,HOXB6,HOXB-AS3,HOXB-AS3,HOXB-AS3,HOXB-AS3,HOXB-AS3,HOXB-AS3,HOXB-AS3,HOXB-AS3,HOXB-AS3,HOXB-AS3,HOXB-AS3,HOXB-AS3,HOXB-AS3,HOXB-AS3	HOXB5,HOXB6,HOXB-AS3,HOXB-AS3,HOXB-AS3,HOXB-AS3,HOXB-AS3,HOXB-AS3,HOXB-AS3	HOXB3,HOXB5,HOXB6,HOXB-AS3	HOXB5,HOXB6,HOXB-AS3	17q21.32
chr17	46395000	46400000	chr17	46675000	46680000	18	1509	1	2.0298	0	0	0	11892	1	15.9963	0	0	0	8.26377e-09	3.42062	4.0093e-08	2.09893e-08	2.55388e-08	7.98826e-06	rs7221770,rs12450081	HOXB3,HOXB3,HOXB3,HOXB3,HOXB3,HOXB3,HOXB3,HOXB3,HOXB3,HOXB3,HOXB3,HOXB3,HOXB3,HOXB3,HOXB6,HOXB6,HOXB6,HOXB6,HOXB-AS3,HOXB-AS3,HOXB-AS3,HOXB-AS3,HOXB-AS3,HOXB-AS3,HOXB-AS3,HOXB-AS3,HOXB-AS3,HOXB-AS3,HOXB-AS3,HOXB-AS3,HOXB-AS3,HOXB-AS3	HOXB-AS3,HOXB-AS3	HOXB3,HOXB6,HOXB-AS3	HOXB-AS3	17q21.32
chr17	46395000	46400000	chr17	46685000	46690000	25	1509	1	2.0298	0	0	0	12216	1	16.4321	0	0	0	7.99399e-09	3.34085	3.9158e-08	2.85011e-14	3.26776e-14	2.43154e-11	rs7221770,rs12450081	HOXB7,HOXB7,HOXB7,HOXB8,HOXB8,HOXB8,HOXB8	HOXB7,HOXB7,HOXB8	HOXB7,HOXB8	HOXB7,HOXB8	17q21.32
chr17	46395000	46400000	chr17	46690000	46695000	28	1509	1	2.0298	0	0	0	11641	1	15.6587	0	0	0	7.86315e-09	3.25646	3.81688e-08	2.87391e-17	3.23575e-17	3.29207e-14	rs7221770,rs12450081	HOXB7,HOXB7,HOXB7,HOXB8,HOXB8,HOXB8,HOXB8	HOXB8,HOXB8,HOXB8,HOXB8	HOXB7,HOXB8	HOXB8	17q21.32
chr17	46395000	46400000	chr17	46700000	46705000	22	1509	1	2.0298	0	0	0	7504	1	10.0939	0	0	0	7.60661e-09	2.87176	3.36598e-08	6.04361e-13	6.90015e-13	4.37017e-10	rs7221770,rs12450081	HOXB7,HOXB7,HOXB7,HOXB9,HOXB9	HOXB9,HOXB9	HOXB7,HOXB9	HOXB9	17q21.32
chr17	46400000	46405000	chr17	46555000	46560000	19	1614	1	2.17104	0	0	0	9509	1	12.7909	0	0	0	1.39209e-08	5.70609	6.68808e-08	6.41525e-06	8.91369e-06	0.00154791	rs7210445,rs7214589,rs4451990	Y_RNA	Y_RNA	Y_RNA	Y_RNA	17q21.32
chr17	46400000	46405000	chr17	46560000	46565000	37	1614	1	2.17104	0	0	0	22265	1	29.9494	0	0	0	1.35581e-08	7.33308	8.59507e-08	4.92191e-15	6.09014e-15	4.90891e-12	rs7210445,rs7214589,rs4451990					17q21.32
chr17	46400000	46405000	chr17	46570000	46575000	19	1614	1	2.17104	0	0	0	8381	1	11.2735	0	0	0	1.28857e-08	5.028	5.8933e-08	1.1423e-06	1.51828e-06	0.000322879	rs7210445,rs7214589,rs4451990					17q21.32
chr17	46400000	46405000	chr17	46610000	46615000	18	1614	1	2.17104	0	0	0	13661	1	18.3758	0	0	0	1.07403e-08	4.76074	5.58004e-08	2.10977e-06	2.80053e-06	0.000557168	rs7210445,rs7214589,rs4451990					17q21.32
chr17	46400000	46405000	chr17	46615000	46620000	24	1614	1	2.17104	0	0	0	11894	1	15.999	0	0	0	1.05202e-08	4.4752	5.24536e-08	7.64246e-11	9.29239e-11	4.38761e-08	rs7210445,rs7214589,rs4451990	HOXB2,HOXB2,HOXB2,HOXB2	HOXB2,HOXB-AS1	HOXB2	HOXB2,HOXB-AS1	17q21.32
chr17	46400000	46405000	chr17	46620000	46625000	23	1614	1	2.17104	0	0	0	10236	1	13.7688	0	0	0	1.03087e-08	4.20006	4.92288e-08	1.25408e-10	1.51746e-10	6.93658e-08	rs7210445,rs7214589,rs4451990	HOXB2,HOXB2,HOXB2,HOXB2,HOXB-AS1,HOXB-AS1,HOXB-AS1,HOXB-AS1	HOXB2,HOXB2,HOXB2,HOXB2,HOXB-AS1,HOXB-AS1,HOXB-AS1,HOXB-AS1	HOXB2,HOXB-AS1	HOXB2,HOXB-AS1	17q21.32
chr17	46400000	46405000	chr17	46645000	46650000	25	1614	1	2.17104	0	0	0	9018	1	12.1304	0	0	0	9.3557e-09	3.6687	4.30007e-08	2.13243e-13	2.48033e-13	1.66066e-10	rs7210445,rs7214589,rs4451990	HOXB3,HOXB3,HOXB3,HOXB3,HOXB3,HOXB3,HOXB3,HOXB3,HOXB3,HOXB3,HOXB3,HOXB3,HOXB3,HOXB3,HOXB-AS3,HOXB-AS3,HOXB-AS3,HOXB-AS3,HOXB-AS3,HOXB-AS3,HOXB-AS3,HOXB-AS3,HOXB-AS3,HOXB-AS3,HOXB-AS3,HOXB-AS3,HOXB-AS3,HOXB-AS3		HOXB3,HOXB-AS3		17q21.32
chr17	46400000	46405000	chr17	46655000	46660000	35	1614	1	2.17104	0	0	0	16928	1	22.7704	0	0	0	9.01499e-09	4.1271	4.83736e-08	5.5078e-21	6.21821e-21	8.78587e-18	rs7210445,rs7214589,rs4451990	HOXB3,HOXB3,HOXB3,HOXB3,HOXB3,HOXB3,HOXB3,HOXB3,HOXB3,HOXB3,HOXB3,HOXB3,HOXB3,HOXB3,HOXB4,HOXB-AS3,HOXB-AS3,HOXB-AS3,HOXB-AS3,HOXB-AS3,HOXB-AS3,HOXB-AS3,HOXB-AS3,HOXB-AS3,HOXB-AS3,HOXB-AS3,HOXB-AS3,HOXB-AS3,HOXB-AS3,MIR10A,MIR10A	HOXB3,HOXB3,HOXB4,MIR10A,MIR10A	HOXB3,HOXB4,HOXB-AS3,MIR10A	HOXB3,HOXB4,MIR10A	17q21.32
chr17	46400000	46405000	chr17	46660000	46665000	37	1614	1	2.17104	0	0	0	13612	1	18.3099	0	0	0	8.85355e-09	3.83637	4.4966e-08	6.31274e-24	7.01938e-24	1.23995e-20	rs7210445,rs7214589,rs4451990	HOXB3,HOXB3,HOXB3,HOXB3,HOXB3,HOXB3,HOXB3,HOXB3,HOXB3,HOXB3,HOXB3,HOXB3,HOXB3,HOXB3,HOXB-AS3,HOXB-AS3,HOXB-AS3,HOXB-AS3,HOXB-AS3,HOXB-AS3,HOXB-AS3,HOXB-AS3,HOXB-AS3,HOXB-AS3,HOXB-AS3,HOXB-AS3,HOXB-AS3,HOXB-AS3	HOXB3,MIR10A	HOXB3,HOXB-AS3	HOXB3,MIR10A	17q21.32
chr17	46400000	46405000	chr17	46665000	46670000	38	1614	1	2.17104	0	0	0	15081	1	20.2859	0	0	0	8.69824e-09	3.86093	4.52538e-08	7.92485e-25	8.79297e-25	1.65746e-21	rs7210445,rs7214589,rs4451990	HOXB3,HOXB3,HOXB3,HOXB3,HOXB3,HOXB3,HOXB3,HOXB3,HOXB3,HOXB3,HOXB3,HOXB3,HOXB3,HOXB3,HOXB5,HOXB-AS3,HOXB-AS3,HOXB-AS3,HOXB-AS3,HOXB-AS3,HOXB-AS3,HOXB-AS3,HOXB-AS3,HOXB-AS3,HOXB-AS3,HOXB-AS3,HOXB-AS3,HOXB-AS3,HOXB-AS3	HOXB3,HOXB3,HOXB3,HOXB3,HOXB-AS3,HOXB-AS3,HOXB-AS3,HOXB-AS3,HOXB-AS3,HOXB-AS3,HOXB-AS3	HOXB3,HOXB5,HOXB-AS3	HOXB3,HOXB-AS3	17q21.32
chr17	46400000	46405000	chr17	46670000	46675000	26	1614	1	2.17104	0	0	0	11951	1	16.0757	0	0	0	8.5486e-09	3.59068	4.20862e-08	1.86018e-14	2.14374e-14	1.62683e-11	rs7210445,rs7214589,rs4451990	HOXB3,HOXB3,HOXB3,HOXB3,HOXB3,HOXB3,HOXB3,HOXB3,HOXB3,HOXB3,HOXB3,HOXB3,HOXB3,HOXB3,HOXB5,HOXB6,HOXB6,HOXB6,HOXB6,HOXB-AS3,HOXB-AS3,HOXB-AS3,HOXB-AS3,HOXB-AS3,HOXB-AS3,HOXB-AS3,HOXB-AS3,HOXB-AS3,HOXB-AS3,HOXB-AS3,HOXB-AS3,HOXB-AS3,HOXB-AS3	HOXB5,HOXB6,HOXB-AS3,HOXB-AS3,HOXB-AS3,HOXB-AS3,HOXB-AS3,HOXB-AS3,HOXB-AS3	HOXB3,HOXB5,HOXB6,HOXB-AS3	HOXB5,HOXB6,HOXB-AS3	17q21.32
chr17	46400000	46405000	chr17	46675000	46680000	33	1614	1	2.17104	0	0	0	11892	1	15.9963	0	0	0	8.40399e-09	3.52929	4.13667e-08	4.00175e-21	4.46357e-21	6.38191e-18	rs7210445,rs7214589,rs4451990	HOXB3,HOXB3,HOXB3,HOXB3,HOXB3,HOXB3,HOXB3,HOXB3,HOXB3,HOXB3,HOXB3,HOXB3,HOXB3,HOXB3,HOXB6,HOXB6,HOXB6,HOXB6,HOXB-AS3,HOXB-AS3,HOXB-AS3,HOXB-AS3,HOXB-AS3,HOXB-AS3,HOXB-AS3,HOXB-AS3,HOXB-AS3,HOXB-AS3,HOXB-AS3,HOXB-AS3,HOXB-AS3,HOXB-AS3	HOXB-AS3,HOXB-AS3	HOXB3,HOXB6,HOXB-AS3	HOXB-AS3	17q21.32
chr17	46400000	46405000	chr17	46680000	46685000	20	1614	1	2.17104	0	0	0	8791	1	11.8251	0	0	0	8.26377e-09	3.24056	3.79825e-08	2.62371e-10	3.09792e-10	1.35044e-07	rs7210445,rs7214589,rs4451990	HOXB3,HOXB3,HOXB3,HOXB3,HOXB3,HOXB3,HOXB3,HOXB3,HOXB3,HOXB3,HOXB3,HOXB3,HOXB3,HOXB3,HOXB6,HOXB6,HOXB6,HOXB6,HOXB7,HOXB7,HOXB7,HOXB-AS3,HOXB-AS3,HOXB-AS3,HOXB-AS3,HOXB-AS3,HOXB-AS3,HOXB-AS3,HOXB-AS3,HOXB-AS3,HOXB-AS3,HOXB-AS3,HOXB-AS3,HOXB-AS3,HOXB-AS3	HOXB3,HOXB6,HOXB6,HOXB6,HOXB7,HOXB-AS3	HOXB3,HOXB6,HOXB7,HOXB-AS3	HOXB3,HOXB6,HOXB7,HOXB-AS3	17q21.32
chr17	46400000	46405000	chr17	46685000	46690000	23	1614	1	2.17104	0	0	0	12216	1	16.4321	0	0	0	8.12731e-09	3.44378	4.03644e-08	2.7778e-12	3.23963e-12	1.8795e-09	rs7210445,rs7214589,rs4451990	HOXB7,HOXB7,HOXB7,HOXB8,HOXB8,HOXB8,HOXB8	HOXB7,HOXB7,HOXB8	HOXB7,HOXB8	HOXB7,HOXB8	17q21.32
chr17	46400000	46405000	chr17	46690000	46695000	40	1614	1	2.17104	0	0	0	11641	1	15.6587	0	0	0	7.99399e-09	3.35563	3.93312e-08	4.59179e-29	5.00017e-29	1.22995e-25	rs7210445,rs7214589,rs4451990	HOXB7,HOXB7,HOXB7,HOXB8,HOXB8,HOXB8,HOXB8	HOXB8,HOXB8,HOXB8,HOXB8	HOXB7,HOXB8	HOXB8	17q21.32
chr17	46400000	46405000	chr17	46700000	46705000	23	1614	1	2.17104	0	0	0	7504	1	10.0939	0	0	0	7.73419e-09	2.95566	3.46432e-08	1.34568e-13	1.53349e-13	1.05341e-10	rs7210445,rs7214589,rs4451990	HOXB7,HOXB7,HOXB7,HOXB9,HOXB9	HOXB9,HOXB9	HOXB7,HOXB9	HOXB9	17q21.32
chr17	46405000	46410000	chr17	46560000	46565000	31	1456	1	1.95851	0	0	0	22265	1	29.9494	0	0	0	1.39209e-08	7.32813	8.58927e-08	5.21431e-11	6.74572e-11	3.25248e-08	rs8068128,rs6504172,rs7222452					17q21.32
chr17	46405000	46410000	chr17	46610000	46615000	19	1456	1	1.95851	0	0	0	13661	1	18.3758	0	0	0	1.09695e-08	4.7329	5.54742e-08	4.86243e-07	6.3425e-07	0.000147726	rs8068128,rs6504172,rs7222452					17q21.32
chr17	46405000	46410000	chr17	46615000	46620000	18	1456	1	1.95851	0	0	0	11894	1	15.999	0	0	0	1.07403e-08	4.44608	5.21123e-08	8.43993e-07	1.09701e-06	0.000241509	rs8068128,rs6504172,rs7222452	HOXB2,HOXB2,HOXB2,HOXB2	HOXB2,HOXB-AS1	HOXB2	HOXB2,HOXB-AS1	17q21.32
chr17	46405000	46410000	chr17	46620000	46625000	18	1456	1	1.95851	0	0	0	10236	1	13.7688	0	0	0	1.05202e-08	4.1702	4.88788e-08	3.5107e-07	4.48118e-07	0.000108095	rs8068128,rs6504172,rs7222452	HOXB2,HOXB2,HOXB2,HOXB2,HOXB-AS1,HOXB-AS1,HOXB-AS1,HOXB-AS1	HOXB2,HOXB2,HOXB2,HOXB2,HOXB-AS1,HOXB-AS1,HOXB-AS1,HOXB-AS1	HOXB2,HOXB-AS1	HOXB2,HOXB-AS1	17q21.32
chr17	46405000	46410000	chr17	46645000	46650000	22	1456	1	1.95851	0	0	0	9018	1	12.1304	0	0	0	9.53442e-09	3.64279	4.2697e-08	5.23293e-11	6.20882e-11	3.00846e-08	rs8068128,rs6504172,rs7222452	HOXB3,HOXB3,HOXB3,HOXB3,HOXB3,HOXB3,HOXB3,HOXB3,HOXB3,HOXB3,HOXB3,HOXB3,HOXB3,HOXB3,HOXB-AS3,HOXB-AS3,HOXB-AS3,HOXB-AS3,HOXB-AS3,HOXB-AS3,HOXB-AS3,HOXB-AS3,HOXB-AS3,HOXB-AS3,HOXB-AS3,HOXB-AS3,HOXB-AS3,HOXB-AS3		HOXB3,HOXB-AS3		17q21.32
chr17	46405000	46410000	chr17	46650000	46655000	20	1456	1	1.95851	0	0	0	6080	1	8.1784	0	0	0	9.3557e-09	3.23199	3.7882e-08	2.50978e-10	2.96199e-10	1.29536e-07	rs8068128,rs6504172,rs7222452	HOXB3,HOXB3,HOXB3,HOXB3,HOXB3,HOXB3,HOXB3,HOXB3,HOXB3,HOXB3,HOXB3,HOXB3,HOXB3,HOXB3,HOXB4,HOXB-AS3,HOXB-AS3,HOXB-AS3,HOXB-AS3,HOXB-AS3,HOXB-AS3,HOXB-AS3,HOXB-AS3,HOXB-AS3,HOXB-AS3,HOXB-AS3,HOXB-AS3,HOXB-AS3,HOXB-AS3	HOXB3,HOXB3,HOXB3,HOXB3	HOXB3,HOXB4,HOXB-AS3	HOXB3	17q21.32
chr17	46405000	46410000	chr17	46655000	46660000	44	1456	1	1.95851	0	0	0	16928	1	22.7704	0	0	0	9.18246e-09	4.10669	4.81344e-08	6.1028e-30	6.71421e-30	1.74196e-26	rs8068128,rs6504172,rs7222452	HOXB3,HOXB3,HOXB3,HOXB3,HOXB3,HOXB3,HOXB3,HOXB3,HOXB3,HOXB3,HOXB3,HOXB3,HOXB3,HOXB3,HOXB4,HOXB-AS3,HOXB-AS3,HOXB-AS3,HOXB-AS3,HOXB-AS3,HOXB-AS3,HOXB-AS3,HOXB-AS3,HOXB-AS3,HOXB-AS3,HOXB-AS3,HOXB-AS3,HOXB-AS3,HOXB-AS3,MIR10A,MIR10A	HOXB3,HOXB3,HOXB4,MIR10A,MIR10A	HOXB3,HOXB4,HOXB-AS3,MIR10A	HOXB3,HOXB4,MIR10A	17q21.32
chr17	46405000	46410000	chr17	46660000	46665000	36	1456	1	1.95851	0	0	0	13612	1	18.3099	0	0	0	9.01499e-09	3.81174	4.46773e-08	4.94856e-23	5.51503e-23	9.11404e-20	rs8068128,rs6504172,rs7222452	HOXB3,HOXB3,HOXB3,HOXB3,HOXB3,HOXB3,HOXB3,HOXB3,HOXB3,HOXB3,HOXB3,HOXB3,HOXB3,HOXB3,HOXB-AS3,HOXB-AS3,HOXB-AS3,HOXB-AS3,HOXB-AS3,HOXB-AS3,HOXB-AS3,HOXB-AS3,HOXB-AS3,HOXB-AS3,HOXB-AS3,HOXB-AS3,HOXB-AS3,HOXB-AS3	HOXB3,MIR10A	HOXB3,HOXB-AS3	HOXB3,MIR10A	17q21.32
chr17	46405000	46410000	chr17	46665000	46670000	38	1456	1	1.95851	0	0	0	15081	1	20.2859	0	0	0	8.85355e-09	3.83444	4.49433e-08	6.26419e-25	6.94519e-25	1.31888e-21	rs8068128,rs6504172,rs7222452	HOXB3,HOXB3,HOXB3,HOXB3,HOXB3,HOXB3,HOXB3,HOXB3,HOXB3,HOXB3,HOXB3,HOXB3,HOXB3,HOXB3,HOXB5,HOXB-AS3,HOXB-AS3,HOXB-AS3,HOXB-AS3,HOXB-AS3,HOXB-AS3,HOXB-AS3,HOXB-AS3,HOXB-AS3,HOXB-AS3,HOXB-AS3,HOXB-AS3,HOXB-AS3,HOXB-AS3	HOXB3,HOXB3,HOXB3,HOXB3,HOXB-AS3,HOXB-AS3,HOXB-AS3,HOXB-AS3,HOXB-AS3,HOXB-AS3,HOXB-AS3	HOXB3,HOXB5,HOXB-AS3	HOXB3,HOXB-AS3	17q21.32
chr17	46405000	46410000	chr17	46670000	46675000	40	1456	1	1.95851	0	0	0	11951	1	16.0757	0	0	0	8.69824e-09	3.56105	4.1739e-08	4.0267e-28	4.40876e-28	1.02688e-24	rs8068128,rs6504172,rs7222452	HOXB3,HOXB3,HOXB3,HOXB3,HOXB3,HOXB3,HOXB3,HOXB3,HOXB3,HOXB3,HOXB3,HOXB3,HOXB3,HOXB3,HOXB5,HOXB6,HOXB6,HOXB6,HOXB6,HOXB-AS3,HOXB-AS3,HOXB-AS3,HOXB-AS3,HOXB-AS3,HOXB-AS3,HOXB-AS3,HOXB-AS3,HOXB-AS3,HOXB-AS3,HOXB-AS3,HOXB-AS3,HOXB-AS3,HOXB-AS3	HOXB5,HOXB6,HOXB-AS3,HOXB-AS3,HOXB-AS3,HOXB-AS3,HOXB-AS3,HOXB-AS3,HOXB-AS3	HOXB3,HOXB5,HOXB6,HOXB-AS3	HOXB5,HOXB6,HOXB-AS3	17q21.32
chr17	46405000	46410000	chr17	46675000	46680000	26	1456	1	1.95851	0	0	0	11892	1	15.9963	0	0	0	8.5486e-09	3.49866	4.10077e-08	1.03845e-14	1.19213e-14	9.30951e-12	rs8068128,rs6504172,rs7222452	HOXB3,HOXB3,HOXB3,HOXB3,HOXB3,HOXB3,HOXB3,HOXB3,HOXB3,HOXB3,HOXB3,HOXB3,HOXB3,HOXB3,HOXB6,HOXB6,HOXB6,HOXB6,HOXB-AS3,HOXB-AS3,HOXB-AS3,HOXB-AS3,HOXB-AS3,HOXB-AS3,HOXB-AS3,HOXB-AS3,HOXB-AS3,HOXB-AS3,HOXB-AS3,HOXB-AS3,HOXB-AS3,HOXB-AS3	HOXB-AS3,HOXB-AS3	HOXB3,HOXB6,HOXB-AS3	HOXB-AS3	17q21.32
chr17	46405000	46410000	chr17	46680000	46685000	25	1456	1	1.95851	0	0	0	8791	1	11.8251	0	0	0	8.40399e-09	3.20915	3.76143e-08	1.18956e-14	1.35609e-14	1.05256e-11	rs8068128,rs6504172,rs7222452	HOXB3,HOXB3,HOXB3,HOXB3,HOXB3,HOXB3,HOXB3,HOXB3,HOXB3,HOXB3,HOXB3,HOXB3,HOXB3,HOXB3,HOXB6,HOXB6,HOXB6,HOXB6,HOXB7,HOXB7,HOXB7,HOXB-AS3,HOXB-AS3,HOXB-AS3,HOXB-AS3,HOXB-AS3,HOXB-AS3,HOXB-AS3,HOXB-AS3,HOXB-AS3,HOXB-AS3,HOXB-AS3,HOXB-AS3,HOXB-AS3,HOXB-AS3	HOXB3,HOXB6,HOXB6,HOXB6,HOXB7,HOXB-AS3	HOXB3,HOXB6,HOXB7,HOXB-AS3	HOXB3,HOXB6,HOXB7,HOXB-AS3	17q21.32
chr17	46405000	46410000	chr17	46685000	46690000	34	1456	1	1.95851	0	0	0	12216	1	16.4321	0	0	0	8.26377e-09	3.41324	4.00065e-08	1.4968e-22	1.65802e-22	2.64502e-19	rs8068128,rs6504172,rs7222452	HOXB7,HOXB7,HOXB7,HOXB8,HOXB8,HOXB8,HOXB8	HOXB7,HOXB7,HOXB8	HOXB7,HOXB8	HOXB7,HOXB8	17q21.32
chr17	46405000	46410000	chr17	46690000	46695000	48	1456	1	1.95851	0	0	0	11641	1	15.6587	0	0	0	8.12731e-09	3.32597	3.89835e-08	3.26363e-38	3.50092e-38	1.37304e-34	rs8068128,rs6504172,rs7222452	HOXB7,HOXB7,HOXB7,HOXB8,HOXB8,HOXB8,HOXB8	HOXB8,HOXB8,HOXB8,HOXB8	HOXB7,HOXB8	HOXB8	17q21.32
chr17	46405000	46410000	chr17	46695000	46700000	11	1456	1	1.95851	0	0	0	2650	1	3.5646	0	0	0	7.99399e-09	2.34586	2.74957e-08	2.84034e-05	3.51565e-05	0.00510334	rs8068128,rs6504172,rs7222452	HOXB7,HOXB7,HOXB7,HOXB9,HOXB9		HOXB7,HOXB9		17q21.32
chr17	46405000	46410000	chr17	46700000	46705000	27	1456	1	1.95851	0	0	0	7504	1	10.0939	0	0	0	7.86315e-09	2.92851	3.4325e-08	1.95277e-17	2.17986e-17	2.25461e-14	rs8068128,rs6504172,rs7222452	HOXB7,HOXB7,HOXB7,HOXB9,HOXB9	HOXB9,HOXB9	HOXB7,HOXB9	HOXB9	17q21.32
chr17	46410000	46415000	chr17	46530000	46535000	19	5303	1	7.13323	0	0	0	2323	1	3.12474	0	0	0	1.71181e-08	6.70721	7.86149e-08	5.08506e-05	7.56793e-05	0.00983537	rs9303542					17q21.32
chr17	46410000	46415000	chr17	46535000	46540000	19	5303	1	7.13323	0	0	0	2546	1	3.4247	0	0	0	1.65683e-08	6.68492	7.83537e-08	4.88104e-05	7.25288e-05	0.00948503	rs9303542	RP11-433M22.2	RP11-433M22.2	RP11-433M22.2	RP11-433M22.2	17q21.32
chr17	46410000	46415000	chr17	46540000	46545000	24	5303	1	7.13323	0	0	0	2532	1	3.40587	0	0	0	1.60574e-08	6.43492	7.54234e-08	6.57164e-08	8.81097e-08	2.47694e-05	rs9303542	RP11-433M22.2		RP11-433M22.2		17q21.32
chr17	46410000	46415000	chr17	46545000	46550000	32	5303	1	7.13323	0	0	0	5535	1	7.4453	0	0	0	1.558e-08	8.21501	9.62878e-08	1.90349e-10	2.52658e-10	1.11684e-07	rs9303542					17q21.32
chr17	46410000	46415000	chr17	46550000	46555000	30	5303	1	7.13323	0	0	0	7807	1	10.5014	0	0	0	1.51311e-08	8.92348	1.04592e-07	1.64796e-08	2.30295e-08	7.26362e-06	rs9303542					17q21.32
chr17	46410000	46415000	chr17	46555000	46560000	42	5303	1	7.13323	0	0	0	9509	1	12.7909	0	0	0	1.47061e-08	9.18912	1.07705e-07	2.08472e-15	2.64698e-15	2.22008e-12	rs9303542	Y_RNA	Y_RNA	Y_RNA	Y_RNA	17q21.32
chr17	46410000	46415000	chr17	46560000	46565000	150	5303	1	7.13323	0	0	0	22265	1	29.9494	0	0	0	1.43031e-08	11.8058	1.38375e-07	8.51437e-108	9.23608e-108	2.6596e-103	rs9303542					17q21.32
chr17	46410000	46415000	chr17	46565000	46570000	40	5303	1	7.13323	0	0	0	6698	1	9.00969	0	0	0	1.39209e-08	7.57089	8.87382e-08	9.25209e-17	1.13339e-16	1.09274e-13	rs9303542					17q21.32
chr17	46410000	46415000	chr17	46570000	46575000	37	5303	1	7.13323	0	0	0	8381	1	11.2735	0	0	0	1.35581e-08	7.87361	9.22863e-08	3.98316e-14	5.01563e-14	3.65066e-11	rs9303542					17q21.32
chr17	46410000	46415000	chr17	46575000	46580000	33	5303	1	7.13323	0	0	0	6794	1	9.13882	0	0	0	1.32134e-08	7.10409	8.32668e-08	1.19078e-12	1.5024e-12	9.10418e-10	rs9303542					17q21.32
chr17	46410000	46415000	chr17	46580000	46585000	42	5303	1	7.13323	0	0	0	5948	1	8.00084	0	0	0	1.28857e-08	6.5906	7.72482e-08	2.42613e-20	2.8632e-20	3.82897e-17	rs9303542					17q21.32
chr17	46410000	46415000	chr17	46595000	46600000	19	5303	1	7.13323	0	0	0	3347	1	4.50215	0	0	0	1.19909e-08	5.06056	5.93146e-08	1.24999e-06	1.66489e-06	0.000350523	rs9303542					17q21.32
chr17	46410000	46415000	chr17	46610000	46615000	91	5303	1	7.13323	0	0	0	13661	1	18.3758	0	0	0	1.12085e-08	7.08095	8.29956e-08	1.41949e-66	1.53774e-66	1.68449e-62	rs9303542					17q21.32
chr17	46410000	46415000	chr17	46615000	46620000	82	5303	1	7.13323	0	0	0	11894	1	15.999	0	0	0	1.09695e-08	6.60593	7.74279e-08	4.88238e-59	5.3041e-59	4.66254e-55	rs9303542	HOXB2,HOXB2,HOXB2,HOXB2	HOXB2,HOXB-AS1	HOXB2	HOXB2,HOXB-AS1	17q21.32
chr17	46410000	46415000	chr17	46620000	46625000	81	5303	1	7.13323	0	0	0	10236	1	13.7688	0	0	0	1.07403e-08	6.15246	7.21128e-08	3.00436e-60	3.2478e-60	2.97116e-56	rs9303542	HOXB2,HOXB2,HOXB2,HOXB2,HOXB-AS1,HOXB-AS1,HOXB-AS1,HOXB-AS1	HOXB2,HOXB2,HOXB2,HOXB2,HOXB-AS1,HOXB-AS1,HOXB-AS1,HOXB-AS1	HOXB2,HOXB-AS1	HOXB2,HOXB-AS1	17q21.32
chr17	46410000	46415000	chr17	46625000	46630000	18	5303	1	7.13323	0	0	0	3192	1	4.29366	0	0	0	1.05202e-08	4.32668	5.07129e-08	5.82632e-07	7.51355e-07	0.000171979	rs9303542	HOXB3,HOXB3,HOXB3,HOXB3,HOXB3,HOXB3,HOXB3,HOXB3,HOXB3,HOXB3,HOXB3,HOXB3,HOXB3,HOXB3,HOXB-AS1,HOXB-AS1,HOXB-AS1,HOXB-AS1,HOXB-AS3,HOXB-AS3,HOXB-AS3,HOXB-AS3,HOXB-AS3,HOXB-AS3,HOXB-AS3,HOXB-AS3,HOXB-AS3,HOXB-AS3,HOXB-AS3,HOXB-AS3,HOXB-AS3,HOXB-AS3	HOXB-AS3	HOXB3,HOXB-AS1,HOXB-AS3	HOXB-AS3	17q21.32
chr17	46410000	46415000	chr17	46630000	46635000	35	5303	1	7.13323	0	0	0	4593	1	6.17819	0	0	0	1.03087e-08	4.67432	5.47876e-08	2.48823e-19	2.85783e-19	3.5131e-16	rs9303542	HOXB3,HOXB3,HOXB3,HOXB3,HOXB3,HOXB3,HOXB3,HOXB3,HOXB3,HOXB3,HOXB3,HOXB3,HOXB3,HOXB3,HOXB-AS3,HOXB-AS3,HOXB-AS3,HOXB-AS3,HOXB-AS3,HOXB-AS3,HOXB-AS3,HOXB-AS3,HOXB-AS3,HOXB-AS3,HOXB-AS3,HOXB-AS3,HOXB-AS3,HOXB-AS3,HOXB-AS2	HOXB3,HOXB3,HOXB3,HOXB-AS2	HOXB3,HOXB-AS3,HOXB-AS2	HOXB3,HOXB-AS2	17q21.32
chr17	46410000	46415000	chr17	46635000	46640000	32	5303	1	7.13323	0	0	0	5238	1	7.0458	0	0	0	1.0105e-08	4.73107	5.54527e-08	1.32997e-16	1.5513e-16	1.47534e-13	rs9303542	HOXB3,HOXB3,HOXB3,HOXB3,HOXB3,HOXB3,HOXB3,HOXB3,HOXB3,HOXB3,HOXB3,HOXB3,HOXB3,HOXB3,HOXB-AS3,HOXB-AS3,HOXB-AS3,HOXB-AS3,HOXB-AS3,HOXB-AS3,HOXB-AS3,HOXB-AS3,HOXB-AS3,HOXB-AS3,HOXB-AS3,HOXB-AS3,HOXB-AS3,HOXB-AS3,HOXB-AS2	HOXB-AS2	HOXB3,HOXB-AS3,HOXB-AS2	HOXB-AS2	17q21.32
chr17	46410000	46415000	chr17	46640000	46645000	23	5303	1	7.13323	0	0	0	3986	1	5.36169	0	0	0	9.90849e-09	4.2968	5.03627e-08	1.92207e-10	2.33694e-10	1.03831e-07	rs9303542	HOXB3,HOXB3,HOXB3,HOXB3,HOXB3,HOXB3,HOXB3,HOXB3,HOXB3,HOXB3,HOXB3,HOXB3,HOXB3,HOXB3,HOXB-AS3,HOXB-AS3,HOXB-AS3,HOXB-AS3,HOXB-AS3,HOXB-AS3,HOXB-AS3,HOXB-AS3,HOXB-AS3,HOXB-AS3,HOXB-AS3,HOXB-AS3,HOXB-AS3,HOXB-AS3		HOXB3,HOXB-AS3		17q21.32
chr17	46410000	46415000	chr17	46645000	46650000	104	5303	1	7.13323	0	0	0	9018	1	12.1304	0	0	0	9.71852e-09	5.21148	6.10835e-08	1.93992e-94	2.04118e-94	4.47599e-90	rs9303542	HOXB3,HOXB3,HOXB3,HOXB3,HOXB3,HOXB3,HOXB3,HOXB3,HOXB3,HOXB3,HOXB3,HOXB3,HOXB3,HOXB3,HOXB-AS3,HOXB-AS3,HOXB-AS3,HOXB-AS3,HOXB-AS3,HOXB-AS3,HOXB-AS3,HOXB-AS3,HOXB-AS3,HOXB-AS3,HOXB-AS3,HOXB-AS3,HOXB-AS3,HOXB-AS3		HOXB3,HOXB-AS3		17q21.32
chr17	46410000	46415000	chr17	46650000	46655000	74	5303	1	7.13323	0	0	0	6080	1	8.1784	0	0	0	9.53442e-09	4.5936	5.38415e-08	3.05367e-61	3.25272e-61	3.06936e-57	rs9303542	HOXB3,HOXB3,HOXB3,HOXB3,HOXB3,HOXB3,HOXB3,HOXB3,HOXB3,HOXB3,HOXB3,HOXB3,HOXB3,HOXB3,HOXB4,HOXB-AS3,HOXB-AS3,HOXB-AS3,HOXB-AS3,HOXB-AS3,HOXB-AS3,HOXB-AS3,HOXB-AS3,HOXB-AS3,HOXB-AS3,HOXB-AS3,HOXB-AS3,HOXB-AS3,HOXB-AS3	HOXB3,HOXB3,HOXB3,HOXB3	HOXB3,HOXB4,HOXB-AS3	HOXB3	17q21.32
chr17	46410000	46415000	chr17	46655000	46660000	207	5303	1	7.13323	0	0	0	16928	1	22.7704	0	0	0	9.3557e-09	5.83476	6.8389e-08	9.29911e-236	9.56745e-236	1.47929e-230	rs9303542	HOXB3,HOXB3,HOXB3,HOXB3,HOXB3,HOXB3,HOXB3,HOXB3,HOXB3,HOXB3,HOXB3,HOXB3,HOXB3,HOXB3,HOXB4,HOXB-AS3,HOXB-AS3,HOXB-AS3,HOXB-AS3,HOXB-AS3,HOXB-AS3,HOXB-AS3,HOXB-AS3,HOXB-AS3,HOXB-AS3,HOXB-AS3,HOXB-AS3,HOXB-AS3,HOXB-AS3,MIR10A,MIR10A	HOXB3,HOXB3,HOXB4,MIR10A,MIR10A	HOXB3,HOXB4,HOXB-AS3,MIR10A	HOXB3,HOXB4,MIR10A	17q21.32
chr17	46410000	46415000	chr17	46660000	46665000	219	5303	1	7.13323	0	0	0	13612	1	18.3099	0	0	0	9.18246e-09	5.38696	6.31403e-08	6.43206e-262	6.59349e-262	1.25043e-256	rs9303542	HOXB3,HOXB3,HOXB3,HOXB3,HOXB3,HOXB3,HOXB3,HOXB3,HOXB3,HOXB3,HOXB3,HOXB3,HOXB3,HOXB3,HOXB-AS3,HOXB-AS3,HOXB-AS3,HOXB-AS3,HOXB-AS3,HOXB-AS3,HOXB-AS3,HOXB-AS3,HOXB-AS3,HOXB-AS3,HOXB-AS3,HOXB-AS3,HOXB-AS3,HOXB-AS3	HOXB3,MIR10A	HOXB3,HOXB-AS3	HOXB3,MIR10A	17q21.32
chr17	46410000	46415000	chr17	46665000	46670000	191	5303	1	7.13323	0	0	0	15081	1	20.2859	0	0	0	9.01499e-09	5.39674	6.3255e-08	1.68389e-217	1.73258e-217	2.28576e-212	rs9303542	HOXB3,HOXB3,HOXB3,HOXB3,HOXB3,HOXB3,HOXB3,HOXB3,HOXB3,HOXB3,HOXB3,HOXB3,HOXB3,HOXB3,HOXB5,HOXB-AS3,HOXB-AS3,HOXB-AS3,HOXB-AS3,HOXB-AS3,HOXB-AS3,HOXB-AS3,HOXB-AS3,HOXB-AS3,HOXB-AS3,HOXB-AS3,HOXB-AS3,HOXB-AS3,HOXB-AS3	HOXB3,HOXB3,HOXB3,HOXB3,HOXB-AS3,HOXB-AS3,HOXB-AS3,HOXB-AS3,HOXB-AS3,HOXB-AS3,HOXB-AS3	HOXB3,HOXB5,HOXB-AS3	HOXB3,HOXB-AS3	17q21.32
chr17	46410000	46415000	chr17	46670000	46675000	191	5303	1	7.13323	0	0	0	11951	1	16.0757	0	0	0	8.85355e-09	4.98431	5.84209e-08	6.47041e-224	6.64283e-224	9.16212e-219	rs9303542	HOXB3,HOXB3,HOXB3,HOXB3,HOXB3,HOXB3,HOXB3,HOXB3,HOXB3,HOXB3,HOXB3,HOXB3,HOXB3,HOXB3,HOXB5,HOXB6,HOXB6,HOXB6,HOXB6,HOXB-AS3,HOXB-AS3,HOXB-AS3,HOXB-AS3,HOXB-AS3,HOXB-AS3,HOXB-AS3,HOXB-AS3,HOXB-AS3,HOXB-AS3,HOXB-AS3,HOXB-AS3,HOXB-AS3,HOXB-AS3	HOXB5,HOXB6,HOXB-AS3,HOXB-AS3,HOXB-AS3,HOXB-AS3,HOXB-AS3,HOXB-AS3,HOXB-AS3	HOXB3,HOXB5,HOXB6,HOXB-AS3	HOXB5,HOXB6,HOXB-AS3	17q21.32
chr17	46410000	46415000	chr17	46675000	46680000	115	5303	1	7.13323	0	0	0	11892	1	15.9963	0	0	0	8.69824e-09	4.87377	5.71253e-08	3.32416e-112	3.4699e-112	1.09037e-107	rs9303542	HOXB3,HOXB3,HOXB3,HOXB3,HOXB3,HOXB3,HOXB3,HOXB3,HOXB3,HOXB3,HOXB3,HOXB3,HOXB3,HOXB3,HOXB6,HOXB6,HOXB6,HOXB6,HOXB-AS3,HOXB-AS3,HOXB-AS3,HOXB-AS3,HOXB-AS3,HOXB-AS3,HOXB-AS3,HOXB-AS3,HOXB-AS3,HOXB-AS3,HOXB-AS3,HOXB-AS3,HOXB-AS3,HOXB-AS3	HOXB-AS3,HOXB-AS3	HOXB3,HOXB6,HOXB-AS3	HOXB-AS3	17q21.32
chr17	46410000	46415000	chr17	46680000	46685000	116	5303	1	7.13323	0	0	0	8791	1	11.8251	0	0	0	8.5486e-09	4.4456	5.21067e-08	4.99584e-118	5.19309e-118	1.80345e-113	rs9303542	HOXB3,HOXB3,HOXB3,HOXB3,HOXB3,HOXB3,HOXB3,HOXB3,HOXB3,HOXB3,HOXB3,HOXB3,HOXB3,HOXB3,HOXB6,HOXB6,HOXB6,HOXB6,HOXB7,HOXB7,HOXB7,HOXB-AS3,HOXB-AS3,HOXB-AS3,HOXB-AS3,HOXB-AS3,HOXB-AS3,HOXB-AS3,HOXB-AS3,HOXB-AS3,HOXB-AS3,HOXB-AS3,HOXB-AS3,HOXB-AS3,HOXB-AS3	HOXB3,HOXB6,HOXB6,HOXB6,HOXB7,HOXB-AS3	HOXB3,HOXB6,HOXB7,HOXB-AS3	HOXB3,HOXB6,HOXB7,HOXB-AS3	17q21.32
chr17	46410000	46415000	chr17	46685000	46690000	134	5303	1	7.13323	0	0	0	12216	1	16.4321	0	0	0	8.40399e-09	4.71062	5.52131e-08	7.03371e-141	7.28795e-141	3.69725e-136	rs9303542	HOXB7,HOXB7,HOXB7,HOXB8,HOXB8,HOXB8,HOXB8	HOXB7,HOXB7,HOXB8	HOXB7,HOXB8	HOXB7,HOXB8	17q21.32
chr17	46410000	46415000	chr17	46690000	46695000	214	5303	1	7.13323	0	0	0	11641	1	15.6587	0	0	0	8.26377e-09	4.56867	5.35492e-08	7.52799e-269	7.69141e-269	1.5624e-263	rs9303542	HOXB7,HOXB7,HOXB7,HOXB8,HOXB8,HOXB8,HOXB8	HOXB8,HOXB8,HOXB8,HOXB8	HOXB7,HOXB8	HOXB8	17q21.32
chr17	46410000	46415000	chr17	46695000	46700000	44	5303	1	7.13323	0	0	0	2650	1	3.5646	0	0	0	8.12731e-09	3.19615	3.7462e-08	2.45993e-34	2.64767e-34	8.63807e-31	rs9303542	HOXB7,HOXB7,HOXB7,HOXB9,HOXB9		HOXB7,HOXB9		17q21.32
chr17	46410000	46415000	chr17	46700000	46705000	90	5303	1	7.13323	0	0	0	7504	1	10.0939	0	0	0	7.99399e-09	3.98354	4.6691e-08	1.3252e-86	1.38584e-86	2.55436e-82	rs9303542	HOXB7,HOXB7,HOXB7,HOXB9,HOXB9	HOXB9,HOXB9	HOXB7,HOXB9	HOXB9	17q21.32
chr17	46410000	46415000	chr17	46705000	46710000	17	5303	1	7.13323	0	0	0	2007	1	2.69968	0	0	0	7.86315e-09	2.91498	3.41663e-08	1.20717e-08	1.43772e-08	4.70517e-06	rs9303542	HOXB7,HOXB7,HOXB7,HOXB-AS4,HOXB-AS4,MIR196A1	HOXB7,HOXB-AS4,HOXB-AS4,MIR196A1	HOXB7,HOXB-AS4,MIR196A1	HOXB7,HOXB-AS4,MIR196A1	17q21.32
chr17	46410000	46415000	chr17	46720000	46725000	23	5303	1	7.13323	0	0	0	4161	1	5.59709	0	0	0	7.48061e-09	3.26976	3.83247e-08	1.00307e-12	1.16016e-12	7.13221e-10	rs9303542	RP11-357H14.17,RP11-357H14.17,RP11-357H14.17	RP11-357H14.17	RP11-357H14.17	RP11-357H14.17	17q21.32
chr17	46410000	46415000	chr17	46725000	46730000	12	5303	1	7.13323	0	0	0	1973	1	2.65394	0	0	0	7.35653e-09	2.74781	3.2207e-08	2.47824e-05	3.12757e-05	0.00461468	rs9303542					17q21.32
chr17	46415000	46420000	chr17	46545000	46550000	22	3018	1	4.05961	0	0	0	5535	1	7.4453	0	0	0	1.60574e-08	6.94438	8.13948e-08	2.81362e-06	4.00167e-06	0.000764828	rs1553751,rs12450014,rs8074443,rs9747133					17q21.32
chr17	46415000	46420000	chr17	46550000	46555000	27	3018	1	4.05961	0	0	0	7807	1	10.5014	0	0	0	1.558e-08	7.57599	8.87979e-08	2.61619e-08	3.57059e-08	1.0851e-05	rs1553751,rs12450014,rs8074443,rs9747133					17q21.32
chr17	46415000	46420000	chr17	46555000	46560000	34	3018	1	4.05961	0	0	0	9509	1	12.7909	0	0	0	1.51311e-08	7.82937	9.17677e-08	3.28312e-12	4.21976e-12	2.41185e-09	rs1553751,rs12450014,rs8074443,rs9747133	Y_RNA	Y_RNA	Y_RNA	Y_RNA	17q21.32
chr17	46415000	46420000	chr17	46560000	46565000	79	3018	1	4.05961	0	0	0	22265	1	29.9494	0	0	0	1.47061e-08	10.1297	1.1873e-07	1.23353e-42	1.412e-42	6.76657e-39	rs1553751,rs12450014,rs8074443,rs9747133					17q21.32
chr17	46415000	46420000	chr17	46565000	46570000	25	3018	1	4.05961	0	0	0	6698	1	9.00969	0	0	0	1.43031e-08	6.46955	7.58294e-08	1.86862e-08	2.47805e-08	7.77074e-06	rs1553751,rs12450014,rs8074443,rs9747133					17q21.32
chr17	46415000	46420000	chr17	46570000	46575000	29	3018	1	4.05961	0	0	0	8381	1	11.2735	0	0	0	1.39209e-08	6.75153	7.91344e-08	1.49269e-10	1.92115e-10	8.64757e-08	rs1553751,rs12450014,rs8074443,rs9747133					17q21.32
chr17	46415000	46420000	chr17	46580000	46585000	23	3018	1	4.05961	0	0	0	5948	1	8.00084	0	0	0	1.32134e-08	5.66529	6.64026e-08	2.82623e-08	3.68615e-08	1.11712e-05	rs1553751,rs12450014,rs8074443,rs9747133					17q21.32
chr17	46415000	46420000	chr17	46595000	46600000	15	3018	1	4.05961	0	0	0	3347	1	4.50215	0	0	0	1.22756e-08	4.36034	5.11074e-08	3.82506e-05	5.21855e-05	0.00716035	rs1553751,rs12450014,rs8074443,rs9747133					17q21.32
chr17	46415000	46420000	chr17	46610000	46615000	38	3018	1	4.05961	0	0	0	13661	1	18.3758	0	0	0	1.1458e-08	6.17236	7.2346e-08	4.3452e-18	5.15773e-18	5.66157e-15	rs1553751,rs12450014,rs8074443,rs9747133					17q21.32
chr17	46415000	46420000	chr17	46615000	46620000	55	3018	1	4.05961	0	0	0	11894	1	15.999	0	0	0	1.12085e-08	5.7658	6.75807e-08	1.73594e-34	1.93475e-34	6.35614e-31	rs1553751,rs12450014,rs8074443,rs9747133	HOXB2,HOXB2,HOXB2,HOXB2	HOXB2,HOXB-AS1	HOXB2	HOXB2,HOXB-AS1	17q21.32
chr17	46415000	46420000	chr17	46620000	46625000	47	3018	1	4.05961	0	0	0	10236	1	13.7688	0	0	0	1.09695e-08	5.37764	6.30312e-08	3.88753e-28	4.37662e-28	1.01969e-24	rs1553751,rs12450014,rs8074443,rs9747133	HOXB2,HOXB2,HOXB2,HOXB2,HOXB-AS1,HOXB-AS1,HOXB-AS1,HOXB-AS1	HOXB2,HOXB2,HOXB2,HOXB2,HOXB-AS1,HOXB-AS1,HOXB-AS1,HOXB-AS1	HOXB2,HOXB-AS1	HOXB2,HOXB-AS1	17q21.32
chr17	46415000	46420000	chr17	46625000	46630000	14	3018	1	4.05961	0	0	0	3192	1	4.29366	0	0	0	1.07403e-08	3.77225	4.42144e-08	3.11693e-05	4.13729e-05	0.00586514	rs1553751,rs12450014,rs8074443,rs9747133	HOXB3,HOXB3,HOXB3,HOXB3,HOXB3,HOXB3,HOXB3,HOXB3,HOXB3,HOXB3,HOXB3,HOXB3,HOXB3,HOXB3,HOXB-AS1,HOXB-AS1,HOXB-AS1,HOXB-AS1,HOXB-AS3,HOXB-AS3,HOXB-AS3,HOXB-AS3,HOXB-AS3,HOXB-AS3,HOXB-AS3,HOXB-AS3,HOXB-AS3,HOXB-AS3,HOXB-AS3,HOXB-AS3,HOXB-AS3,HOXB-AS3	HOXB-AS3	HOXB3,HOXB-AS1,HOXB-AS3	HOXB-AS3	17q21.32
chr17	46415000	46420000	chr17	46630000	46635000	21	3018	1	4.05961	0	0	0	4593	1	6.17819	0	0	0	1.05202e-08	4.09011	4.79401e-08	2.3003e-09	2.81948e-09	1.04901e-06	rs1553751,rs12450014,rs8074443,rs9747133	HOXB3,HOXB3,HOXB3,HOXB3,HOXB3,HOXB3,HOXB3,HOXB3,HOXB3,HOXB3,HOXB3,HOXB3,HOXB3,HOXB3,HOXB-AS3,HOXB-AS3,HOXB-AS3,HOXB-AS3,HOXB-AS3,HOXB-AS3,HOXB-AS3,HOXB-AS3,HOXB-AS3,HOXB-AS3,HOXB-AS3,HOXB-AS3,HOXB-AS3,HOXB-AS3,HOXB-AS2	HOXB3,HOXB3,HOXB3,HOXB-AS2	HOXB3,HOXB-AS3,HOXB-AS2	HOXB3,HOXB-AS2	17q21.32
chr17	46415000	46420000	chr17	46635000	46640000	30	3018	1	4.05961	0	0	0	5238	1	7.0458	0	0	0	1.03087e-08	4.15047	4.86475e-08	2.0736e-16	2.39239e-16	2.23386e-13	rs1553751,rs12450014,rs8074443,rs9747133	HOXB3,HOXB3,HOXB3,HOXB3,HOXB3,HOXB3,HOXB3,HOXB3,HOXB3,HOXB3,HOXB3,HOXB3,HOXB3,HOXB3,HOXB-AS3,HOXB-AS3,HOXB-AS3,HOXB-AS3,HOXB-AS3,HOXB-AS3,HOXB-AS3,HOXB-AS3,HOXB-AS3,HOXB-AS3,HOXB-AS3,HOXB-AS3,HOXB-AS3,HOXB-AS3,HOXB-AS2	HOXB-AS2	HOXB3,HOXB-AS3,HOXB-AS2	HOXB-AS2	17q21.32
chr17	46415000	46420000	chr17	46640000	46645000	22	3018	1	4.05961	0	0	0	3986	1	5.36169	0	0	0	1.0105e-08	3.77282	4.42211e-08	9.93964e-11	1.18716e-10	5.51875e-08	rs1553751,rs12450014,rs8074443,rs9747133	HOXB3,HOXB3,HOXB3,HOXB3,HOXB3,HOXB3,HOXB3,HOXB3,HOXB3,HOXB3,HOXB3,HOXB3,HOXB3,HOXB3,HOXB-AS3,HOXB-AS3,HOXB-AS3,HOXB-AS3,HOXB-AS3,HOXB-AS3,HOXB-AS3,HOXB-AS3,HOXB-AS3,HOXB-AS3,HOXB-AS3,HOXB-AS3,HOXB-AS3,HOXB-AS3		HOXB3,HOXB-AS3		17q21.32
chr17	46415000	46420000	chr17	46645000	46650000	46	3018	1	4.05961	0	0	0	9018	1	12.1304	0	0	0	9.90849e-09	4.5985	5.38988e-08	5.52913e-30	6.12728e-30	1.59309e-26	rs1553751,rs12450014,rs8074443,rs9747133	HOXB3,HOXB3,HOXB3,HOXB3,HOXB3,HOXB3,HOXB3,HOXB3,HOXB3,HOXB3,HOXB3,HOXB3,HOXB3,HOXB3,HOXB-AS3,HOXB-AS3,HOXB-AS3,HOXB-AS3,HOXB-AS3,HOXB-AS3,HOXB-AS3,HOXB-AS3,HOXB-AS3,HOXB-AS3,HOXB-AS3,HOXB-AS3,HOXB-AS3,HOXB-AS3		HOXB3,HOXB-AS3		17q21.32
chr17	46415000	46420000	chr17	46650000	46655000	27	3018	1	4.05961	0	0	0	6080	1	8.1784	0	0	0	9.71852e-09	4.05324	4.75079e-08	4.10559e-14	4.79588e-14	3.50006e-11	rs1553751,rs12450014,rs8074443,rs9747133	HOXB3,HOXB3,HOXB3,HOXB3,HOXB3,HOXB3,HOXB3,HOXB3,HOXB3,HOXB3,HOXB3,HOXB3,HOXB3,HOXB3,HOXB4,HOXB-AS3,HOXB-AS3,HOXB-AS3,HOXB-AS3,HOXB-AS3,HOXB-AS3,HOXB-AS3,HOXB-AS3,HOXB-AS3,HOXB-AS3,HOXB-AS3,HOXB-AS3,HOXB-AS3,HOXB-AS3	HOXB3,HOXB3,HOXB3,HOXB3	HOXB3,HOXB4,HOXB-AS3	HOXB3	17q21.32
chr17	46415000	46420000	chr17	46655000	46660000	107	3018	1	4.05961	0	0	0	16928	1	22.7704	0	0	0	9.53442e-09	5.17656	6.06743e-08	1.16298e-98	1.2215e-98	2.94309e-94	rs1553751,rs12450014,rs8074443,rs9747133	HOXB3,HOXB3,HOXB3,HOXB3,HOXB3,HOXB3,HOXB3,HOXB3,HOXB3,HOXB3,HOXB3,HOXB3,HOXB3,HOXB3,HOXB4,HOXB-AS3,HOXB-AS3,HOXB-AS3,HOXB-AS3,HOXB-AS3,HOXB-AS3,HOXB-AS3,HOXB-AS3,HOXB-AS3,HOXB-AS3,HOXB-AS3,HOXB-AS3,HOXB-AS3,HOXB-AS3,MIR10A,MIR10A	HOXB3,HOXB3,HOXB4,MIR10A,MIR10A	HOXB3,HOXB4,HOXB-AS3,MIR10A	HOXB3,HOXB4,MIR10A	17q21.32
chr17	46415000	46420000	chr17	46660000	46665000	110	3018	1	4.05961	0	0	0	13612	1	18.3099	0	0	0	9.3557e-09	4.78005	5.60268e-08	2.88873e-106	3.01867e-106	8.45673e-102	rs1553751,rs12450014,rs8074443,rs9747133	HOXB3,HOXB3,HOXB3,HOXB3,HOXB3,HOXB3,HOXB3,HOXB3,HOXB3,HOXB3,HOXB3,HOXB3,HOXB3,HOXB3,HOXB-AS3,HOXB-AS3,HOXB-AS3,HOXB-AS3,HOXB-AS3,HOXB-AS3,HOXB-AS3,HOXB-AS3,HOXB-AS3,HOXB-AS3,HOXB-AS3,HOXB-AS3,HOXB-AS3,HOXB-AS3	HOXB3,MIR10A	HOXB3,HOXB-AS3	HOXB3,MIR10A	17q21.32
chr17	46415000	46420000	chr17	46665000	46670000	101	3018	1	4.05961	0	0	0	15081	1	20.2859	0	0	0	9.18246e-09	4.79465	5.61979e-08	5.00938e-94	5.25634e-94	1.14283e-89	rs1553751,rs12450014,rs8074443,rs9747133	HOXB3,HOXB3,HOXB3,HOXB3,HOXB3,HOXB3,HOXB3,HOXB3,HOXB3,HOXB3,HOXB3,HOXB3,HOXB3,HOXB3,HOXB5,HOXB-AS3,HOXB-AS3,HOXB-AS3,HOXB-AS3,HOXB-AS3,HOXB-AS3,HOXB-AS3,HOXB-AS3,HOXB-AS3,HOXB-AS3,HOXB-AS3,HOXB-AS3,HOXB-AS3,HOXB-AS3	HOXB3,HOXB3,HOXB3,HOXB3,HOXB-AS3,HOXB-AS3,HOXB-AS3,HOXB-AS3,HOXB-AS3,HOXB-AS3,HOXB-AS3	HOXB3,HOXB5,HOXB-AS3	HOXB3,HOXB-AS3	17q21.32
chr17	46415000	46420000	chr17	46670000	46675000	83	3018	1	4.05961	0	0	0	11951	1	16.0757	0	0	0	9.01499e-09	4.42732	5.18925e-08	1.29068e-73	1.36244e-73	1.80973e-69	rs1553751,rs12450014,rs8074443,rs9747133	HOXB3,HOXB3,HOXB3,HOXB3,HOXB3,HOXB3,HOXB3,HOXB3,HOXB3,HOXB3,HOXB3,HOXB3,HOXB3,HOXB3,HOXB5,HOXB6,HOXB6,HOXB6,HOXB6,HOXB-AS3,HOXB-AS3,HOXB-AS3,HOXB-AS3,HOXB-AS3,HOXB-AS3,HOXB-AS3,HOXB-AS3,HOXB-AS3,HOXB-AS3,HOXB-AS3,HOXB-AS3,HOXB-AS3,HOXB-AS3	HOXB5,HOXB6,HOXB-AS3,HOXB-AS3,HOXB-AS3,HOXB-AS3,HOXB-AS3,HOXB-AS3,HOXB-AS3	HOXB3,HOXB5,HOXB6,HOXB-AS3	HOXB5,HOXB6,HOXB-AS3	17q21.32
chr17	46415000	46420000	chr17	46675000	46680000	65	3018	1	4.05961	0	0	0	11892	1	15.9963	0	0	0	8.85355e-09	4.33216	5.07771e-08	3.87293e-52	4.1447e-52	2.89281e-48	rs1553751,rs12450014,rs8074443,rs9747133	HOXB3,HOXB3,HOXB3,HOXB3,HOXB3,HOXB3,HOXB3,HOXB3,HOXB3,HOXB3,HOXB3,HOXB3,HOXB3,HOXB3,HOXB6,HOXB6,HOXB6,HOXB6,HOXB-AS3,HOXB-AS3,HOXB-AS3,HOXB-AS3,HOXB-AS3,HOXB-AS3,HOXB-AS3,HOXB-AS3,HOXB-AS3,HOXB-AS3,HOXB-AS3,HOXB-AS3,HOXB-AS3,HOXB-AS3	HOXB-AS3,HOXB-AS3	HOXB3,HOXB6,HOXB-AS3	HOXB-AS3	17q21.32
chr17	46415000	46420000	chr17	46680000	46685000	48	3018	1	4.05961	0	0	0	8791	1	11.8251	0	0	0	8.69824e-09	3.95151	4.63155e-08	6.83263e-35	7.43083e-35	2.49077e-31	rs1553751,rs12450014,rs8074443,rs9747133	HOXB3,HOXB3,HOXB3,HOXB3,HOXB3,HOXB3,HOXB3,HOXB3,HOXB3,HOXB3,HOXB3,HOXB3,HOXB3,HOXB3,HOXB6,HOXB6,HOXB6,HOXB6,HOXB7,HOXB7,HOXB7,HOXB-AS3,HOXB-AS3,HOXB-AS3,HOXB-AS3,HOXB-AS3,HOXB-AS3,HOXB-AS3,HOXB-AS3,HOXB-AS3,HOXB-AS3,HOXB-AS3,HOXB-AS3,HOXB-AS3,HOXB-AS3	HOXB3,HOXB6,HOXB6,HOXB6,HOXB7,HOXB-AS3	HOXB3,HOXB6,HOXB7,HOXB-AS3	HOXB3,HOXB6,HOXB7,HOXB-AS3	17q21.32
chr17	46415000	46420000	chr17	46685000	46690000	69	3018	1	4.05961	0	0	0	12216	1	16.4321	0	0	0	8.5486e-09	4.19597	4.91809e-08	8.315e-58	8.84469e-58	7.45109e-54	rs1553751,rs12450014,rs8074443,rs9747133	HOXB7,HOXB7,HOXB7,HOXB8,HOXB8,HOXB8,HOXB8	HOXB7,HOXB7,HOXB8	HOXB7,HOXB8	HOXB7,HOXB8	17q21.32
chr17	46415000	46420000	chr17	46690000	46695000	81	3018	1	4.05961	0	0	0	11641	1	15.6587	0	0	0	8.40399e-09	4.07436	4.77554e-08	7.6231e-74	8.02141e-74	1.07017e-69	rs1553751,rs12450014,rs8074443,rs9747133	HOXB7,HOXB7,HOXB7,HOXB8,HOXB8,HOXB8,HOXB8	HOXB8,HOXB8,HOXB8,HOXB8	HOXB7,HOXB8	HOXB8	17q21.32
chr17	46415000	46420000	chr17	46695000	46700000	21	3018	1	4.05961	0	0	0	2650	1	3.5646	0	0	0	8.26377e-09	2.84386	3.33328e-08	3.87841e-12	4.45004e-12	2.53574e-09	rs1553751,rs12450014,rs8074443,rs9747133	HOXB7,HOXB7,HOXB7,HOXB9,HOXB9		HOXB7,HOXB9		17q21.32
chr17	46415000	46420000	chr17	46700000	46705000	42	3018	1	4.05961	0	0	0	7504	1	10.0939	0	0	0	8.12731e-09	3.5598	4.17243e-08	2.9254e-30	3.18886e-30	8.42683e-27	rs1553751,rs12450014,rs8074443,rs9747133	HOXB7,HOXB7,HOXB7,HOXB9,HOXB9	HOXB9,HOXB9	HOXB7,HOXB9	HOXB9	17q21.32
chr17	46415000	46420000	chr17	46715000	46720000	12	3018	1	4.05961	0	0	0	2341	1	3.14895	0	0	0	7.73419e-09	2.62493	3.07667e-08	1.61838e-05	2.01922e-05	0.00316004	rs1553751,rs12450014,rs8074443,rs9747133	RP11-357H14.17,RP11-357H14.17,RP11-357H14.17	RP11-357H14.17,RP11-357H14.17	RP11-357H14.17	RP11-357H14.17	17q21.32
chr17	46420000	46425000	chr17	46545000	46550000	27	2513	1	3.38032	0	0	0	5535	1	7.4453	0	0	0	1.65683e-08	6.72921	7.88729e-08	2.48652e-09	3.2624e-09	1.20037e-06	rs1553752,rs9897162,rs34665633,rs1553753					17q21.32
chr17	46420000	46425000	chr17	46555000	46560000	29	2513	1	3.38032	0	0	0	9509	1	12.7909	0	0	0	1.558e-08	7.60775	8.91702e-08	2.0225e-09	2.70005e-09	1.00772e-06	rs1553752,rs9897162,rs34665633,rs1553753	Y_RNA	Y_RNA	Y_RNA	Y_RNA	17q21.32
chr17	46420000	46425000	chr17	46560000	46565000	84	2513	1	3.38032	0	0	0	22265	1	29.9494	0	0	0	1.51311e-08	9.8899	1.15919e-07	6.03401e-48	6.82715e-48	4.07143e-44	rs1553752,rs9897162,rs34665633,rs1553753					17q21.32
chr17	46420000	46425000	chr17	46565000	46570000	20	2513	1	3.38032	0	0	0	6698	1	9.00969	0	0	0	1.47061e-08	6.27558	7.35559e-08	6.94234e-06	9.82638e-06	0.0016861	rs1553752,rs9897162,rs34665633,rs1553753					17q21.32
chr17	46420000	46425000	chr17	46570000	46575000	26	2513	1	3.38032	0	0	0	8381	1	11.2735	0	0	0	1.43031e-08	6.55774	7.6863e-08	6.05333e-09	7.9673e-09	2.73353e-06	rs1553752,rs9897162,rs34665633,rs1553753					17q21.32
chr17	46420000	46425000	chr17	46575000	46580000	18	2513	1	3.38032	0	0	0	6794	1	9.13882	0	0	0	1.39209e-08	5.91739	6.93575e-08	3.32746e-05	4.78792e-05	0.00664829	rs1553752,rs9897162,rs34665633,rs1553753					17q21.32
chr17	46420000	46425000	chr17	46610000	46615000	52	2513	1	3.38032	0	0	0	13661	1	18.3758	0	0	0	1.17186e-08	6.01001	7.04431e-08	9.65478e-31	1.08864e-30	2.9573e-27	rs1553752,rs9897162,rs34665633,rs1553753					17q21.32
chr17	46420000	46425000	chr17	46615000	46620000	41	2513	1	3.38032	0	0	0	11894	1	15.999	0	0	0	1.1458e-08	5.61113	6.57678e-08	5.6201e-22	6.48318e-22	9.89486e-19	rs1553752,rs9897162,rs34665633,rs1553753	HOXB2,HOXB2,HOXB2,HOXB2	HOXB2,HOXB-AS1	HOXB2	HOXB2,HOXB-AS1	17q21.32
chr17	46420000	46425000	chr17	46620000	46625000	42	2513	1	3.38032	0	0	0	10236	1	13.7688	0	0	0	1.12085e-08	5.23113	6.13139e-08	5.77421e-24	6.57113e-24	1.16348e-20	rs1553752,rs9897162,rs34665633,rs1553753	HOXB2,HOXB2,HOXB2,HOXB2,HOXB-AS1,HOXB-AS1,HOXB-AS1,HOXB-AS1	HOXB2,HOXB2,HOXB2,HOXB2,HOXB-AS1,HOXB-AS1,HOXB-AS1,HOXB-AS1	HOXB2,HOXB-AS1	HOXB2,HOXB-AS1	17q21.32
chr17	46420000	46425000	chr17	46630000	46635000	18	2513	1	3.38032	0	0	0	4593	1	6.17819	0	0	0	1.07403e-08	3.96854	4.65152e-08	1.75997e-07	2.2173e-07	5.7261e-05	rs1553752,rs9897162,rs34665633,rs1553753	HOXB3,HOXB3,HOXB3,HOXB3,HOXB3,HOXB3,HOXB3,HOXB3,HOXB3,HOXB3,HOXB3,HOXB3,HOXB3,HOXB3,HOXB-AS3,HOXB-AS3,HOXB-AS3,HOXB-AS3,HOXB-AS3,HOXB-AS3,HOXB-AS3,HOXB-AS3,HOXB-AS3,HOXB-AS3,HOXB-AS3,HOXB-AS3,HOXB-AS3,HOXB-AS3,HOXB-AS2	HOXB3,HOXB3,HOXB3,HOXB-AS2	HOXB3,HOXB-AS3,HOXB-AS2	HOXB3,HOXB-AS2	17q21.32
chr17	46420000	46425000	chr17	46635000	46640000	23	2513	1	3.38032	0	0	0	5238	1	7.0458	0	0	0	1.05202e-08	4.03086	4.72455e-08	5.76859e-11	6.92209e-11	3.33222e-08	rs1553752,rs9897162,rs34665633,rs1553753	HOXB3,HOXB3,HOXB3,HOXB3,HOXB3,HOXB3,HOXB3,HOXB3,HOXB3,HOXB3,HOXB3,HOXB3,HOXB3,HOXB3,HOXB-AS3,HOXB-AS3,HOXB-AS3,HOXB-AS3,HOXB-AS3,HOXB-AS3,HOXB-AS3,HOXB-AS3,HOXB-AS3,HOXB-AS3,HOXB-AS3,HOXB-AS3,HOXB-AS3,HOXB-AS3,HOXB-AS2	HOXB-AS2	HOXB3,HOXB-AS3,HOXB-AS2	HOXB-AS2	17q21.32
chr17	46420000	46425000	chr17	46640000	46645000	19	2513	1	3.38032	0	0	0	3986	1	5.36169	0	0	0	1.03087e-08	3.66163	4.29178e-08	1.08265e-08	1.32225e-08	4.35686e-06	rs1553752,rs9897162,rs34665633,rs1553753	HOXB3,HOXB3,HOXB3,HOXB3,HOXB3,HOXB3,HOXB3,HOXB3,HOXB3,HOXB3,HOXB3,HOXB3,HOXB3,HOXB3,HOXB-AS3,HOXB-AS3,HOXB-AS3,HOXB-AS3,HOXB-AS3,HOXB-AS3,HOXB-AS3,HOXB-AS3,HOXB-AS3,HOXB-AS3,HOXB-AS3,HOXB-AS3,HOXB-AS3,HOXB-AS3		HOXB3,HOXB-AS3		17q21.32
chr17	46420000	46425000	chr17	46645000	46650000	33	2513	1	3.38032	0	0	0	9018	1	12.1304	0	0	0	1.0105e-08	4.4785	5.24923e-08	4.01507e-18	4.62118e-18	5.09646e-15	rs1553752,rs9897162,rs34665633,rs1553753	HOXB3,HOXB3,HOXB3,HOXB3,HOXB3,HOXB3,HOXB3,HOXB3,HOXB3,HOXB3,HOXB3,HOXB3,HOXB3,HOXB3,HOXB-AS3,HOXB-AS3,HOXB-AS3,HOXB-AS3,HOXB-AS3,HOXB-AS3,HOXB-AS3,HOXB-AS3,HOXB-AS3,HOXB-AS3,HOXB-AS3,HOXB-AS3,HOXB-AS3,HOXB-AS3		HOXB3,HOXB-AS3		17q21.32
chr17	46420000	46425000	chr17	46650000	46655000	25	2513	1	3.38032	0	0	0	6080	1	8.1784	0	0	0	9.90849e-09	3.94256	4.62106e-08	9.80796e-13	1.15477e-12	7.10063e-10	rs1553752,rs9897162,rs34665633,rs1553753	HOXB3,HOXB3,HOXB3,HOXB3,HOXB3,HOXB3,HOXB3,HOXB3,HOXB3,HOXB3,HOXB3,HOXB3,HOXB3,HOXB3,HOXB4,HOXB-AS3,HOXB-AS3,HOXB-AS3,HOXB-AS3,HOXB-AS3,HOXB-AS3,HOXB-AS3,HOXB-AS3,HOXB-AS3,HOXB-AS3,HOXB-AS3,HOXB-AS3,HOXB-AS3,HOXB-AS3	HOXB3,HOXB3,HOXB3,HOXB3	HOXB3,HOXB4,HOXB-AS3	HOXB3	17q21.32
chr17	46420000	46425000	chr17	46655000	46660000	85	2513	1	3.38032	0	0	0	16928	1	22.7704	0	0	0	9.71852e-09	5.05684	5.9271e-08	1.52668e-71	1.62199e-71	2.04697e-67	rs1553752,rs9897162,rs34665633,rs1553753	HOXB3,HOXB3,HOXB3,HOXB3,HOXB3,HOXB3,HOXB3,HOXB3,HOXB3,HOXB3,HOXB3,HOXB3,HOXB3,HOXB3,HOXB4,HOXB-AS3,HOXB-AS3,HOXB-AS3,HOXB-AS3,HOXB-AS3,HOXB-AS3,HOXB-AS3,HOXB-AS3,HOXB-AS3,HOXB-AS3,HOXB-AS3,HOXB-AS3,HOXB-AS3,HOXB-AS3,MIR10A,MIR10A	HOXB3,HOXB3,HOXB4,MIR10A,MIR10A	HOXB3,HOXB4,HOXB-AS3,MIR10A	HOXB3,HOXB4,MIR10A	17q21.32
chr17	46420000	46425000	chr17	46660000	46665000	53	2513	1	3.38032	0	0	0	13612	1	18.3099	0	0	0	9.53442e-09	4.66635	5.46941e-08	6.28498e-37	6.87835e-37	2.54102e-33	rs1553752,rs9897162,rs34665633,rs1553753	HOXB3,HOXB3,HOXB3,HOXB3,HOXB3,HOXB3,HOXB3,HOXB3,HOXB3,HOXB3,HOXB3,HOXB3,HOXB3,HOXB3,HOXB-AS3,HOXB-AS3,HOXB-AS3,HOXB-AS3,HOXB-AS3,HOXB-AS3,HOXB-AS3,HOXB-AS3,HOXB-AS3,HOXB-AS3,HOXB-AS3,HOXB-AS3,HOXB-AS3,HOXB-AS3	HOXB3,MIR10A	HOXB3,HOXB-AS3	HOXB3,MIR10A	17q21.32
chr17	46420000	46425000	chr17	46665000	46670000	71	2513	1	3.38032	0	0	0	15081	1	20.2859	0	0	0	9.3557e-09	4.68255	5.4884e-08	4.37507e-57	4.67908e-57	3.86537e-53	rs1553752,rs9897162,rs34665633,rs1553753	HOXB3,HOXB3,HOXB3,HOXB3,HOXB3,HOXB3,HOXB3,HOXB3,HOXB3,HOXB3,HOXB3,HOXB3,HOXB3,HOXB3,HOXB5,HOXB-AS3,HOXB-AS3,HOXB-AS3,HOXB-AS3,HOXB-AS3,HOXB-AS3,HOXB-AS3,HOXB-AS3,HOXB-AS3,HOXB-AS3,HOXB-AS3,HOXB-AS3,HOXB-AS3,HOXB-AS3	HOXB3,HOXB3,HOXB3,HOXB3,HOXB-AS3,HOXB-AS3,HOXB-AS3,HOXB-AS3,HOXB-AS3,HOXB-AS3,HOXB-AS3	HOXB3,HOXB5,HOXB-AS3	HOXB3,HOXB-AS3	17q21.32
chr17	46420000	46425000	chr17	46670000	46675000	57	2513	1	3.38032	0	0	0	11951	1	16.0757	0	0	0	9.18246e-09	4.31886	5.06212e-08	5.403e-43	5.83706e-43	2.84011e-39	rs1553752,rs9897162,rs34665633,rs1553753	HOXB3,HOXB3,HOXB3,HOXB3,HOXB3,HOXB3,HOXB3,HOXB3,HOXB3,HOXB3,HOXB3,HOXB3,HOXB3,HOXB3,HOXB5,HOXB6,HOXB6,HOXB6,HOXB6,HOXB-AS3,HOXB-AS3,HOXB-AS3,HOXB-AS3,HOXB-AS3,HOXB-AS3,HOXB-AS3,HOXB-AS3,HOXB-AS3,HOXB-AS3,HOXB-AS3,HOXB-AS3,HOXB-AS3,HOXB-AS3	HOXB5,HOXB6,HOXB-AS3,HOXB-AS3,HOXB-AS3,HOXB-AS3,HOXB-AS3,HOXB-AS3,HOXB-AS3	HOXB3,HOXB5,HOXB6,HOXB-AS3	HOXB5,HOXB6,HOXB-AS3	17q21.32
chr17	46420000	46425000	chr17	46675000	46680000	41	2513	1	3.38032	0	0	0	11892	1	15.9963	0	0	0	9.01499e-09	4.22448	4.9515e-08	1.9843e-26	2.20557e-26	4.62246e-23	rs1553752,rs9897162,rs34665633,rs1553753	HOXB3,HOXB3,HOXB3,HOXB3,HOXB3,HOXB3,HOXB3,HOXB3,HOXB3,HOXB3,HOXB3,HOXB3,HOXB3,HOXB3,HOXB6,HOXB6,HOXB6,HOXB6,HOXB-AS3,HOXB-AS3,HOXB-AS3,HOXB-AS3,HOXB-AS3,HOXB-AS3,HOXB-AS3,HOXB-AS3,HOXB-AS3,HOXB-AS3,HOXB-AS3,HOXB-AS3,HOXB-AS3,HOXB-AS3	HOXB-AS3,HOXB-AS3	HOXB3,HOXB6,HOXB-AS3	HOXB-AS3	17q21.32
chr17	46420000	46425000	chr17	46680000	46685000	34	2513	1	3.38032	0	0	0	8791	1	11.8251	0	0	0	8.85355e-09	3.84772	4.5099e-08	5.69773e-21	6.3988e-21	9.03157e-18	rs1553752,rs9897162,rs34665633,rs1553753	HOXB3,HOXB3,HOXB3,HOXB3,HOXB3,HOXB3,HOXB3,HOXB3,HOXB3,HOXB3,HOXB3,HOXB3,HOXB3,HOXB3,HOXB6,HOXB6,HOXB6,HOXB6,HOXB7,HOXB7,HOXB7,HOXB-AS3,HOXB-AS3,HOXB-AS3,HOXB-AS3,HOXB-AS3,HOXB-AS3,HOXB-AS3,HOXB-AS3,HOXB-AS3,HOXB-AS3,HOXB-AS3,HOXB-AS3,HOXB-AS3,HOXB-AS3	HOXB3,HOXB6,HOXB6,HOXB6,HOXB7,HOXB-AS3	HOXB3,HOXB6,HOXB7,HOXB-AS3	HOXB3,HOXB6,HOXB7,HOXB-AS3	17q21.32
chr17	46420000	46425000	chr17	46685000	46690000	34	2513	1	3.38032	0	0	0	12216	1	16.4321	0	0	0	8.69824e-09	4.08907	4.79279e-08	3.54174e-20	4.00834e-20	5.2972e-17	rs1553752,rs9897162,rs34665633,rs1553753	HOXB7,HOXB7,HOXB7,HOXB8,HOXB8,HOXB8,HOXB8	HOXB7,HOXB7,HOXB8	HOXB7,HOXB8	HOXB7,HOXB8	17q21.32
chr17	46420000	46425000	chr17	46690000	46695000	50	2513	1	3.38032	0	0	0	11641	1	15.6587	0	0	0	8.5486e-09	3.96957	4.65272e-08	5.37209e-37	5.82473e-37	2.15984e-33	rs1553752,rs9897162,rs34665633,rs1553753	HOXB7,HOXB7,HOXB7,HOXB8,HOXB8,HOXB8,HOXB8	HOXB8,HOXB8,HOXB8,HOXB8	HOXB7,HOXB8	HOXB8	17q21.32
chr17	46420000	46425000	chr17	46695000	46700000	14	2513	1	3.38032	0	0	0	2650	1	3.5646	0	0	0	8.40399e-09	2.76009	3.2351e-08	1.08102e-06	1.32081e-06	0.000285149	rs1553752,rs9897162,rs34665633,rs1553753	HOXB7,HOXB7,HOXB7,HOXB9,HOXB9		HOXB7,HOXB9		17q21.32
chr17	46420000	46425000	chr17	46700000	46705000	32	2513	1	3.38032	0	0	0	7504	1	10.0939	0	0	0	8.26377e-09	3.46547	4.06187e-08	2.22426e-20	2.48425e-20	3.33977e-17	rs1553752,rs9897162,rs34665633,rs1553753	HOXB7,HOXB7,HOXB7,HOXB9,HOXB9	HOXB9,HOXB9	HOXB7,HOXB9	HOXB9	17q21.32
chr17	46425000	46430000	chr17	46525000	46530000	17	2445	1	3.28885	0	0	0	2031	1	2.73196	0	0	0	1.98081e-08	5.46963	6.41093e-08	4.15702e-05	5.91762e-05	0.00797288	rs8067953,rs9909002					17q21.32
chr17	46425000	46430000	chr17	46530000	46535000	17	2445	1	3.28885	0	0	0	2323	1	3.12474	0	0	0	1.90516e-08	5.5513	6.50666e-08	4.92882e-05	7.05968e-05	0.00926956	rs8067953,rs9909002					17q21.32
chr17	46425000	46430000	chr17	46550000	46555000	26	2445	1	3.28885	0	0	0	7807	1	10.5014	0	0	0	1.65683e-08	7.56074	8.86192e-08	8.98397e-08	1.2415e-07	3.38152e-05	rs8067953,rs9909002					17q21.32
chr17	46425000	46430000	chr17	46555000	46560000	31	2445	1	3.28885	0	0	0	9509	1	12.7909	0	0	0	1.60574e-08	7.81987	9.16565e-08	2.38804e-10	3.15076e-10	1.3719e-07	rs8067953,rs9909002	Y_RNA	Y_RNA	Y_RNA	Y_RNA	17q21.32
chr17	46425000	46430000	chr17	46560000	46565000	93	2445	1	3.28885	0	0	0	22265	1	29.9494	0	0	0	1.558e-08	10.2031	1.1959e-07	2.0786e-55	2.33133e-55	1.81882e-51	rs8067953,rs9909002					17q21.32
chr17	46425000	46430000	chr17	46565000	46570000	28	2445	1	3.28885	0	0	0	6698	1	9.00969	0	0	0	1.51311e-08	6.42482	7.53051e-08	2.2167e-10	2.8402e-10	1.2454e-07	rs8067953,rs9909002					17q21.32
chr17	46425000	46430000	chr17	46570000	46575000	34	2445	1	3.28885	0	0	0	8381	1	11.2735	0	0	0	1.47061e-08	6.71635	7.87221e-08	5.43864e-14	6.71988e-14	4.8171e-11	rs8067953,rs9909002					17q21.32
chr17	46425000	46430000	chr17	46580000	46585000	23	2445	1	3.28885	0	0	0	5948	1	8.00084	0	0	0	1.39209e-08	5.60773	6.5728e-08	2.36702e-08	3.07784e-08	9.47706e-06	rs8067953,rs9909002					17q21.32
chr17	46425000	46430000	chr17	46610000	46615000	48	2445	1	3.28885	0	0	0	13661	1	18.3758	0	0	0	1.19909e-08	6.1323	7.18765e-08	1.1189e-26	1.27844e-26	2.72048e-23	rs8067953,rs9909002					17q21.32
chr17	46425000	46430000	chr17	46615000	46620000	53	2445	1	3.28885	0	0	0	11894	1	15.999	0	0	0	1.17186e-08	5.71797	6.70201e-08	1.04618e-32	1.16978e-32	3.50677e-29	rs8067953,rs9909002	HOXB2,HOXB2,HOXB2,HOXB2	HOXB2,HOXB-AS1	HOXB2	HOXB2,HOXB-AS1	17q21.32
chr17	46425000	46430000	chr17	46620000	46625000	52	2445	1	3.28885	0	0	0	10236	1	13.7688	0	0	0	1.1458e-08	5.32424	6.24052e-08	3.51929e-33	3.91142e-33	1.20409e-29	rs8067953,rs9909002	HOXB2,HOXB2,HOXB2,HOXB2,HOXB-AS1,HOXB-AS1,HOXB-AS1,HOXB-AS1	HOXB2,HOXB2,HOXB2,HOXB2,HOXB-AS1,HOXB-AS1,HOXB-AS1,HOXB-AS1	HOXB2,HOXB-AS1	HOXB2,HOXB-AS1	17q21.32
chr17	46425000	46430000	chr17	46630000	46635000	24	2445	1	3.28885	0	0	0	4593	1	6.17819	0	0	0	1.09695e-08	4.02245	4.71469e-08	9.29246e-12	1.10591e-11	5.97044e-09	rs8067953,rs9909002	HOXB3,HOXB3,HOXB3,HOXB3,HOXB3,HOXB3,HOXB3,HOXB3,HOXB3,HOXB3,HOXB3,HOXB3,HOXB3,HOXB3,HOXB-AS3,HOXB-AS3,HOXB-AS3,HOXB-AS3,HOXB-AS3,HOXB-AS3,HOXB-AS3,HOXB-AS3,HOXB-AS3,HOXB-AS3,HOXB-AS3,HOXB-AS3,HOXB-AS3,HOXB-AS3,HOXB-AS2	HOXB3,HOXB3,HOXB3,HOXB-AS2	HOXB3,HOXB-AS3,HOXB-AS2	HOXB3,HOXB-AS2	17q21.32
chr17	46425000	46430000	chr17	46635000	46640000	16	2445	1	3.28885	0	0	0	5238	1	7.0458	0	0	0	1.07403e-08	4.08659	4.78988e-08	4.85712e-06	6.36124e-06	0.00115083	rs8067953,rs9909002	HOXB3,HOXB3,HOXB3,HOXB3,HOXB3,HOXB3,HOXB3,HOXB3,HOXB3,HOXB3,HOXB3,HOXB3,HOXB3,HOXB3,HOXB-AS3,HOXB-AS3,HOXB-AS3,HOXB-AS3,HOXB-AS3,HOXB-AS3,HOXB-AS3,HOXB-AS3,HOXB-AS3,HOXB-AS3,HOXB-AS3,HOXB-AS3,HOXB-AS3,HOXB-AS3,HOXB-AS2	HOXB-AS2	HOXB3,HOXB-AS3,HOXB-AS2	HOXB-AS2	17q21.32
chr17	46425000	46430000	chr17	46640000	46645000	14	2445	1	3.28885	0	0	0	3986	1	5.36169	0	0	0	1.05202e-08	3.70717	4.34516e-08	2.60725e-05	3.44178e-05	0.00501076	rs8067953,rs9909002	HOXB3,HOXB3,HOXB3,HOXB3,HOXB3,HOXB3,HOXB3,HOXB3,HOXB3,HOXB3,HOXB3,HOXB3,HOXB3,HOXB3,HOXB-AS3,HOXB-AS3,HOXB-AS3,HOXB-AS3,HOXB-AS3,HOXB-AS3,HOXB-AS3,HOXB-AS3,HOXB-AS3,HOXB-AS3,HOXB-AS3,HOXB-AS3,HOXB-AS3,HOXB-AS3		HOXB3,HOXB-AS3		17q21.32
chr17	46425000	46430000	chr17	46645000	46650000	52	2445	1	3.28885	0	0	0	9018	1	12.1304	0	0	0	1.03087e-08	4.54707	5.3296e-08	2.09222e-36	2.2882e-36	8.24117e-33	rs8067953,rs9909002	HOXB3,HOXB3,HOXB3,HOXB3,HOXB3,HOXB3,HOXB3,HOXB3,HOXB3,HOXB3,HOXB3,HOXB3,HOXB3,HOXB3,HOXB-AS3,HOXB-AS3,HOXB-AS3,HOXB-AS3,HOXB-AS3,HOXB-AS3,HOXB-AS3,HOXB-AS3,HOXB-AS3,HOXB-AS3,HOXB-AS3,HOXB-AS3,HOXB-AS3,HOXB-AS3		HOXB3,HOXB-AS3		17q21.32
chr17	46425000	46430000	chr17	46650000	46655000	28	2445	1	3.28885	0	0	0	6080	1	8.1784	0	0	0	1.0105e-08	3.99552	4.68313e-08	4.21381e-15	4.88308e-15	3.97898e-12	rs8067953,rs9909002	HOXB3,HOXB3,HOXB3,HOXB3,HOXB3,HOXB3,HOXB3,HOXB3,HOXB3,HOXB3,HOXB3,HOXB3,HOXB3,HOXB3,HOXB4,HOXB-AS3,HOXB-AS3,HOXB-AS3,HOXB-AS3,HOXB-AS3,HOXB-AS3,HOXB-AS3,HOXB-AS3,HOXB-AS3,HOXB-AS3,HOXB-AS3,HOXB-AS3,HOXB-AS3,HOXB-AS3	HOXB3,HOXB3,HOXB3,HOXB3	HOXB3,HOXB4,HOXB-AS3	HOXB3	17q21.32
chr17	46425000	46430000	chr17	46655000	46660000	77	2445	1	3.28885	0	0	0	16928	1	22.7704	0	0	0	9.90849e-09	5.14349	6.02866e-08	2.35032e-61	2.51609e-61	2.38351e-57	rs8067953,rs9909002	HOXB3,HOXB3,HOXB3,HOXB3,HOXB3,HOXB3,HOXB3,HOXB3,HOXB3,HOXB3,HOXB3,HOXB3,HOXB3,HOXB3,HOXB4,HOXB-AS3,HOXB-AS3,HOXB-AS3,HOXB-AS3,HOXB-AS3,HOXB-AS3,HOXB-AS3,HOXB-AS3,HOXB-AS3,HOXB-AS3,HOXB-AS3,HOXB-AS3,HOXB-AS3,HOXB-AS3,MIR10A,MIR10A	HOXB3,HOXB3,HOXB4,MIR10A,MIR10A	HOXB3,HOXB4,HOXB-AS3,MIR10A	HOXB3,HOXB4,MIR10A	17q21.32
chr17	46425000	46430000	chr17	46660000	46665000	76	2445	1	3.28885	0	0	0	13612	1	18.3099	0	0	0	9.71852e-09	4.74094	5.55683e-08	1.07468e-62	1.14513e-62	1.13229e-58	rs8067953,rs9909002	HOXB3,HOXB3,HOXB3,HOXB3,HOXB3,HOXB3,HOXB3,HOXB3,HOXB3,HOXB3,HOXB3,HOXB3,HOXB3,HOXB3,HOXB-AS3,HOXB-AS3,HOXB-AS3,HOXB-AS3,HOXB-AS3,HOXB-AS3,HOXB-AS3,HOXB-AS3,HOXB-AS3,HOXB-AS3,HOXB-AS3,HOXB-AS3,HOXB-AS3,HOXB-AS3	HOXB3,MIR10A	HOXB3,HOXB-AS3	HOXB3,MIR10A	17q21.32
chr17	46425000	46430000	chr17	46665000	46670000	67	2445	1	3.28885	0	0	0	15081	1	20.2859	0	0	0	9.53442e-09	4.75799	5.57682e-08	5.74146e-52	6.17291e-52	4.27765e-48	rs8067953,rs9909002	HOXB3,HOXB3,HOXB3,HOXB3,HOXB3,HOXB3,HOXB3,HOXB3,HOXB3,HOXB3,HOXB3,HOXB3,HOXB3,HOXB3,HOXB5,HOXB-AS3,HOXB-AS3,HOXB-AS3,HOXB-AS3,HOXB-AS3,HOXB-AS3,HOXB-AS3,HOXB-AS3,HOXB-AS3,HOXB-AS3,HOXB-AS3,HOXB-AS3,HOXB-AS3,HOXB-AS3	HOXB3,HOXB3,HOXB3,HOXB3,HOXB-AS3,HOXB-AS3,HOXB-AS3,HOXB-AS3,HOXB-AS3,HOXB-AS3,HOXB-AS3	HOXB3,HOXB5,HOXB-AS3	HOXB3,HOXB-AS3	17q21.32
chr17	46425000	46430000	chr17	46670000	46675000	54	2445	1	3.28885	0	0	0	11951	1	16.0757	0	0	0	9.3557e-09	4.38227	5.13645e-08	2.42799e-39	2.63785e-39	1.08946e-35	rs8067953,rs9909002	HOXB3,HOXB3,HOXB3,HOXB3,HOXB3,HOXB3,HOXB3,HOXB3,HOXB3,HOXB3,HOXB3,HOXB3,HOXB3,HOXB3,HOXB5,HOXB6,HOXB6,HOXB6,HOXB6,HOXB-AS3,HOXB-AS3,HOXB-AS3,HOXB-AS3,HOXB-AS3,HOXB-AS3,HOXB-AS3,HOXB-AS3,HOXB-AS3,HOXB-AS3,HOXB-AS3,HOXB-AS3,HOXB-AS3,HOXB-AS3	HOXB5,HOXB6,HOXB-AS3,HOXB-AS3,HOXB-AS3,HOXB-AS3,HOXB-AS3,HOXB-AS3,HOXB-AS3	HOXB3,HOXB5,HOXB6,HOXB-AS3	HOXB5,HOXB6,HOXB-AS3	17q21.32
chr17	46425000	46430000	chr17	46675000	46680000	39	2445	1	3.28885	0	0	0	11892	1	15.9963	0	0	0	9.18246e-09	4.28376	5.02098e-08	2.95928e-24	3.31307e-24	5.99508e-21	rs8067953,rs9909002	HOXB3,HOXB3,HOXB3,HOXB3,HOXB3,HOXB3,HOXB3,HOXB3,HOXB3,HOXB3,HOXB3,HOXB3,HOXB3,HOXB3,HOXB6,HOXB6,HOXB6,HOXB6,HOXB-AS3,HOXB-AS3,HOXB-AS3,HOXB-AS3,HOXB-AS3,HOXB-AS3,HOXB-AS3,HOXB-AS3,HOXB-AS3,HOXB-AS3,HOXB-AS3,HOXB-AS3,HOXB-AS3,HOXB-AS3	HOXB-AS3,HOXB-AS3	HOXB3,HOXB6,HOXB-AS3	HOXB-AS3	17q21.32
chr17	46425000	46430000	chr17	46680000	46685000	36	2445	1	3.28885	0	0	0	8791	1	11.8251	0	0	0	9.01499e-09	3.89427	4.56446e-08	9.85225e-23	1.10072e-22	1.77895e-19	rs8067953,rs9909002	HOXB3,HOXB3,HOXB3,HOXB3,HOXB3,HOXB3,HOXB3,HOXB3,HOXB3,HOXB3,HOXB3,HOXB3,HOXB3,HOXB3,HOXB6,HOXB6,HOXB6,HOXB6,HOXB7,HOXB7,HOXB7,HOXB-AS3,HOXB-AS3,HOXB-AS3,HOXB-AS3,HOXB-AS3,HOXB-AS3,HOXB-AS3,HOXB-AS3,HOXB-AS3,HOXB-AS3,HOXB-AS3,HOXB-AS3,HOXB-AS3,HOXB-AS3	HOXB3,HOXB6,HOXB6,HOXB6,HOXB7,HOXB-AS3	HOXB3,HOXB6,HOXB7,HOXB-AS3	HOXB3,HOXB6,HOXB7,HOXB-AS3	17q21.32
chr17	46425000	46430000	chr17	46685000	46690000	43	2445	1	3.28885	0	0	0	12216	1	16.4321	0	0	0	8.85355e-09	4.13989	4.85235e-08	8.94213e-29	9.86852e-29	2.38875e-25	rs8067953,rs9909002	HOXB7,HOXB7,HOXB7,HOXB8,HOXB8,HOXB8,HOXB8	HOXB7,HOXB7,HOXB8	HOXB7,HOXB8	HOXB7,HOXB8	17q21.32
chr17	46425000	46430000	chr17	46690000	46695000	51	2445	1	3.28885	0	0	0	11641	1	15.6587	0	0	0	8.69824e-09	4.01517	4.70616e-08	7.15281e-38	7.75031e-38	2.99605e-34	rs8067953,rs9909002	HOXB7,HOXB7,HOXB7,HOXB8,HOXB8,HOXB8,HOXB8	HOXB8,HOXB8,HOXB8,HOXB8	HOXB7,HOXB8	HOXB8	17q21.32
chr17	46425000	46430000	chr17	46695000	46700000	12	2445	1	3.28885	0	0	0	2650	1	3.5646	0	0	0	8.5486e-09	2.77852	3.2567e-08	2.74622e-05	3.47572e-05	0.00505357	rs8067953,rs9909002	HOXB7,HOXB7,HOXB7,HOXB9,HOXB9		HOXB7,HOXB9		17q21.32
chr17	46425000	46430000	chr17	46700000	46705000	31	2445	1	3.28885	0	0	0	7504	1	10.0939	0	0	0	8.40399e-09	3.4976	4.09952e-08	2.64758e-19	2.97113e-19	3.6462e-16	rs8067953,rs9909002	HOXB7,HOXB7,HOXB7,HOXB9,HOXB9	HOXB9,HOXB9	HOXB7,HOXB9	HOXB9	17q21.32
chr17	46430000	46435000	chr17	46545000	46550000	37	1916	1	2.57727	0	0	0	5535	1	7.4453	0	0	0	1.77118e-08	6.54196	7.6678e-08	1.58968e-16	1.91819e-16	1.8083e-13	rs7207928,rs8078038,rs12944592,rs9906651,rs9907699					17q21.32
chr17	46430000	46435000	chr17	46550000	46555000	25	1916	1	2.57727	0	0	0	7807	1	10.5014	0	0	0	1.71181e-08	7.16781	8.40136e-08	1.20525e-07	1.65562e-07	4.39365e-05	rs7207928,rs8078038,rs12944592,rs9906651,rs9907699					17q21.32
chr17	46430000	46435000	chr17	46555000	46560000	30	1916	1	2.57727	0	0	0	9509	1	12.7909	0	0	0	1.65683e-08	7.42141	8.6986e-08	2.93663e-10	3.84951e-10	1.65246e-07	rs7207928,rs8078038,rs12944592,rs9906651,rs9907699	Y_RNA	Y_RNA	Y_RNA	Y_RNA	17q21.32
chr17	46430000	46435000	chr17	46560000	46565000	80	1916	1	2.57727	0	0	0	22265	1	29.9494	0	0	0	1.60574e-08	9.73201	1.14068e-07	9.4383e-45	1.07247e-44	5.61987e-41	rs7207928,rs8078038,rs12944592,rs9906651,rs9907699					17q21.32
chr17	46430000	46435000	chr17	46565000	46570000	21	1916	1	2.57727	0	0	0	6698	1	9.00969	0	0	0	1.558e-08	6.08722	7.13481e-08	1.32072e-06	1.81517e-06	0.000378629	rs7207928,rs8078038,rs12944592,rs9906651,rs9907699					17q21.32
chr17	46430000	46435000	chr17	46570000	46575000	31	1916	1	2.57727	0	0	0	8381	1	11.2735	0	0	0	1.51311e-08	6.37466	7.47171e-08	1.79745e-12	2.24052e-12	1.32722e-09	rs7207928,rs8078038,rs12944592,rs9906651,rs9907699					17q21.32
chr17	46430000	46435000	chr17	46600000	46605000	17	1916	1	2.57727	0	0	0	3809	1	5.12361	0	0	0	1.28857e-08	4.12835	4.83883e-08	1.33112e-06	1.71975e-06	0.000360793	rs7207928,rs8078038,rs12944592,rs9906651,rs9907699					17q21.32
chr17	46430000	46435000	chr17	46610000	46615000	43	1916	1	2.57727	0	0	0	13661	1	18.3758	0	0	0	1.22756e-08	5.85468	6.86225e-08	4.77354e-23	5.50336e-23	9.09599e-20	rs7207928,rs8078038,rs12944592,rs9906651,rs9907699					17q21.32
chr17	46430000	46435000	chr17	46615000	46620000	43	1916	1	2.57727	0	0	0	11894	1	15.999	0	0	0	1.19909e-08	5.45687	6.39598e-08	3.44782e-24	3.93423e-24	7.0845e-21	rs7207928,rs8078038,rs12944592,rs9906651,rs9907699	HOXB2,HOXB2,HOXB2,HOXB2	HOXB2,HOXB-AS1	HOXB2	HOXB2,HOXB-AS1	17q21.32
chr17	46430000	46435000	chr17	46620000	46625000	27	1916	1	2.57727	0	0	0	10236	1	13.7688	0	0	0	1.17186e-08	5.079	5.95308e-08	6.50504e-12	7.93345e-12	4.37122e-09	rs7207928,rs8078038,rs12944592,rs9906651,rs9907699	HOXB2,HOXB2,HOXB2,HOXB2,HOXB-AS1,HOXB-AS1,HOXB-AS1,HOXB-AS1	HOXB2,HOXB2,HOXB2,HOXB2,HOXB-AS1,HOXB-AS1,HOXB-AS1,HOXB-AS1	HOXB2,HOXB-AS1	HOXB2,HOXB-AS1	17q21.32
chr17	46430000	46435000	chr17	46630000	46635000	17	1916	1	2.57727	0	0	0	4593	1	6.17819	0	0	0	1.12085e-08	3.82714	4.48578e-08	4.96241e-07	6.27966e-07	0.000146418	rs7207928,rs8078038,rs12944592,rs9906651,rs9907699	HOXB3,HOXB3,HOXB3,HOXB3,HOXB3,HOXB3,HOXB3,HOXB3,HOXB3,HOXB3,HOXB3,HOXB3,HOXB3,HOXB3,HOXB-AS3,HOXB-AS3,HOXB-AS3,HOXB-AS3,HOXB-AS3,HOXB-AS3,HOXB-AS3,HOXB-AS3,HOXB-AS3,HOXB-AS3,HOXB-AS3,HOXB-AS3,HOXB-AS3,HOXB-AS3,HOXB-AS2	HOXB3,HOXB3,HOXB3,HOXB-AS2	HOXB3,HOXB-AS3,HOXB-AS2	HOXB3,HOXB-AS2	17q21.32
chr17	46430000	46435000	chr17	46635000	46640000	16	1916	1	2.57727	0	0	0	5238	1	7.0458	0	0	0	1.09695e-08	3.89292	4.56288e-08	2.71093e-06	3.50004e-06	0.000679232	rs7207928,rs8078038,rs12944592,rs9906651,rs9907699	HOXB3,HOXB3,HOXB3,HOXB3,HOXB3,HOXB3,HOXB3,HOXB3,HOXB3,HOXB3,HOXB3,HOXB3,HOXB3,HOXB3,HOXB-AS3,HOXB-AS3,HOXB-AS3,HOXB-AS3,HOXB-AS3,HOXB-AS3,HOXB-AS3,HOXB-AS3,HOXB-AS3,HOXB-AS3,HOXB-AS3,HOXB-AS3,HOXB-AS3,HOXB-AS3,HOXB-AS2	HOXB-AS2	HOXB3,HOXB-AS3,HOXB-AS2	HOXB-AS2	17q21.32
chr17	46430000	46435000	chr17	46645000	46650000	21	1916	1	2.57727	0	0	0	9018	1	12.1304	0	0	0	1.05202e-08	4.34673	5.09479e-08	6.38718e-09	7.93985e-09	2.72487e-06	rs7207928,rs8078038,rs12944592,rs9906651,rs9907699	HOXB3,HOXB3,HOXB3,HOXB3,HOXB3,HOXB3,HOXB3,HOXB3,HOXB3,HOXB3,HOXB3,HOXB3,HOXB3,HOXB3,HOXB-AS3,HOXB-AS3,HOXB-AS3,HOXB-AS3,HOXB-AS3,HOXB-AS3,HOXB-AS3,HOXB-AS3,HOXB-AS3,HOXB-AS3,HOXB-AS3,HOXB-AS3,HOXB-AS3,HOXB-AS3		HOXB3,HOXB-AS3		17q21.32
chr17	46430000	46435000	chr17	46655000	46660000	61	1916	1	2.57727	0	0	0	16928	1	22.7704	0	0	0	1.0105e-08	4.93523	5.78457e-08	2.77275e-44	3.01219e-44	1.54834e-40	rs7207928,rs8078038,rs12944592,rs9906651,rs9907699	HOXB3,HOXB3,HOXB3,HOXB3,HOXB3,HOXB3,HOXB3,HOXB3,HOXB3,HOXB3,HOXB3,HOXB3,HOXB3,HOXB3,HOXB4,HOXB-AS3,HOXB-AS3,HOXB-AS3,HOXB-AS3,HOXB-AS3,HOXB-AS3,HOXB-AS3,HOXB-AS3,HOXB-AS3,HOXB-AS3,HOXB-AS3,HOXB-AS3,HOXB-AS3,HOXB-AS3,MIR10A,MIR10A	HOXB3,HOXB3,HOXB4,MIR10A,MIR10A	HOXB3,HOXB4,HOXB-AS3,MIR10A	HOXB3,HOXB4,MIR10A	17q21.32
chr17	46430000	46435000	chr17	46660000	46665000	45	1916	1	2.57727	0	0	0	13612	1	18.3099	0	0	0	9.90849e-09	4.54804	5.33074e-08	3.54076e-29	3.92825e-29	9.72191e-26	rs7207928,rs8078038,rs12944592,rs9906651,rs9907699	HOXB3,HOXB3,HOXB3,HOXB3,HOXB3,HOXB3,HOXB3,HOXB3,HOXB3,HOXB3,HOXB3,HOXB3,HOXB3,HOXB3,HOXB-AS3,HOXB-AS3,HOXB-AS3,HOXB-AS3,HOXB-AS3,HOXB-AS3,HOXB-AS3,HOXB-AS3,HOXB-AS3,HOXB-AS3,HOXB-AS3,HOXB-AS3,HOXB-AS3,HOXB-AS3	HOXB3,MIR10A	HOXB3,HOXB-AS3	HOXB3,MIR10A	17q21.32
chr17	46430000	46435000	chr17	46665000	46670000	59	1916	1	2.57727	0	0	0	15081	1	20.2859	0	0	0	9.71852e-09	4.56899	5.3553e-08	6.35468e-44	6.87771e-44	3.4775e-40	rs7207928,rs8078038,rs12944592,rs9906651,rs9907699	HOXB3,HOXB3,HOXB3,HOXB3,HOXB3,HOXB3,HOXB3,HOXB3,HOXB3,HOXB3,HOXB3,HOXB3,HOXB3,HOXB3,HOXB5,HOXB-AS3,HOXB-AS3,HOXB-AS3,HOXB-AS3,HOXB-AS3,HOXB-AS3,HOXB-AS3,HOXB-AS3,HOXB-AS3,HOXB-AS3,HOXB-AS3,HOXB-AS3,HOXB-AS3,HOXB-AS3	HOXB3,HOXB3,HOXB3,HOXB3,HOXB-AS3,HOXB-AS3,HOXB-AS3,HOXB-AS3,HOXB-AS3,HOXB-AS3,HOXB-AS3	HOXB3,HOXB5,HOXB-AS3	HOXB3,HOXB-AS3	17q21.32
chr17	46430000	46435000	chr17	46670000	46675000	34	1916	1	2.57727	0	0	0	11951	1	16.0757	0	0	0	9.53442e-09	4.20636	4.93026e-08	8.23887e-20	9.35951e-20	1.19869e-16	rs7207928,rs8078038,rs12944592,rs9906651,rs9907699	HOXB3,HOXB3,HOXB3,HOXB3,HOXB3,HOXB3,HOXB3,HOXB3,HOXB3,HOXB3,HOXB3,HOXB3,HOXB3,HOXB3,HOXB5,HOXB6,HOXB6,HOXB6,HOXB6,HOXB-AS3,HOXB-AS3,HOXB-AS3,HOXB-AS3,HOXB-AS3,HOXB-AS3,HOXB-AS3,HOXB-AS3,HOXB-AS3,HOXB-AS3,HOXB-AS3,HOXB-AS3,HOXB-AS3,HOXB-AS3	HOXB5,HOXB6,HOXB-AS3,HOXB-AS3,HOXB-AS3,HOXB-AS3,HOXB-AS3,HOXB-AS3,HOXB-AS3	HOXB3,HOXB5,HOXB6,HOXB-AS3	HOXB5,HOXB6,HOXB-AS3	17q21.32
chr17	46430000	46435000	chr17	46675000	46680000	18	1916	1	2.57727	0	0	0	11892	1	15.9963	0	0	0	9.3557e-09	4.11278	4.82057e-08	2.8969e-07	3.6839e-07	9.05807e-05	rs7207928,rs8078038,rs12944592,rs9906651,rs9907699	HOXB3,HOXB3,HOXB3,HOXB3,HOXB3,HOXB3,HOXB3,HOXB3,HOXB3,HOXB3,HOXB3,HOXB3,HOXB3,HOXB3,HOXB6,HOXB6,HOXB6,HOXB6,HOXB-AS3,HOXB-AS3,HOXB-AS3,HOXB-AS3,HOXB-AS3,HOXB-AS3,HOXB-AS3,HOXB-AS3,HOXB-AS3,HOXB-AS3,HOXB-AS3,HOXB-AS3,HOXB-AS3,HOXB-AS3	HOXB-AS3,HOXB-AS3	HOXB3,HOXB6,HOXB-AS3	HOXB-AS3	17q21.32
chr17	46430000	46435000	chr17	46680000	46685000	18	1916	1	2.57727	0	0	0	8791	1	11.8251	0	0	0	9.18246e-09	3.7344	4.37708e-08	7.44395e-08	9.23864e-08	2.58557e-05	rs7207928,rs8078038,rs12944592,rs9906651,rs9907699	HOXB3,HOXB3,HOXB3,HOXB3,HOXB3,HOXB3,HOXB3,HOXB3,HOXB3,HOXB3,HOXB3,HOXB3,HOXB3,HOXB3,HOXB6,HOXB6,HOXB6,HOXB6,HOXB7,HOXB7,HOXB7,HOXB-AS3,HOXB-AS3,HOXB-AS3,HOXB-AS3,HOXB-AS3,HOXB-AS3,HOXB-AS3,HOXB-AS3,HOXB-AS3,HOXB-AS3,HOXB-AS3,HOXB-AS3,HOXB-AS3,HOXB-AS3	HOXB3,HOXB6,HOXB6,HOXB6,HOXB7,HOXB-AS3	HOXB3,HOXB6,HOXB7,HOXB-AS3	HOXB3,HOXB6,HOXB7,HOXB-AS3	17q21.32
chr17	46430000	46435000	chr17	46685000	46690000	18	1916	1	2.57727	0	0	0	12216	1	16.4321	0	0	0	9.01499e-09	3.97439	4.65837e-08	1.79667e-07	2.2644e-07	5.83575e-05	rs7207928,rs8078038,rs12944592,rs9906651,rs9907699	HOXB7,HOXB7,HOXB7,HOXB8,HOXB8,HOXB8,HOXB8	HOXB7,HOXB7,HOXB8	HOXB7,HOXB8	HOXB7,HOXB8	17q21.32
chr17	46430000	46435000	chr17	46690000	46695000	32	1916	1	2.57727	0	0	0	11641	1	15.6587	0	0	0	8.85355e-09	3.85288	4.51595e-08	4.48412e-19	5.0743e-19	6.10227e-16	rs7207928,rs8078038,rs12944592,rs9906651,rs9907699	HOXB7,HOXB7,HOXB7,HOXB8,HOXB8,HOXB8,HOXB8	HOXB8,HOXB8,HOXB8,HOXB8	HOXB7,HOXB8	HOXB8	17q21.32
chr17	46435000	46440000	chr17	46560000	46565000	59	1373	1	1.84687	0	0	0	22265	1	29.9494	0	0	0	1.65683e-08	8.96385	1.05065e-07	1.45276e-28	1.70707e-28	4.07721e-25	rs12948017,rs9891073					17q21.32
chr17	46435000	46440000	chr17	46595000	46600000	15	1373	1	1.84687	0	0	0	3347	1	4.50215	0	0	0	1.35581e-08	3.72227	4.36286e-08	6.7461e-06	8.74729e-06	0.00152259	rs12948017,rs9891073					17q21.32
chr17	46435000	46440000	chr17	46610000	46615000	18	1373	1	1.84687	0	0	0	13661	1	18.3758	0	0	0	1.25735e-08	5.42683	6.36076e-08	1.14458e-05	1.5905e-05	0.00256634	rs12948017,rs9891073					17q21.32
chr17	46435000	46440000	chr17	46615000	46620000	20	1373	1	1.84687	0	0	0	11894	1	15.999	0	0	0	1.22756e-08	5.05862	5.92919e-08	3.14473e-07	4.12484e-07	0.000100312	rs12948017,rs9891073	HOXB2,HOXB2,HOXB2,HOXB2	HOXB2,HOXB-AS1	HOXB2	HOXB2,HOXB-AS1	17q21.32
chr17	46435000	46440000	chr17	46620000	46625000	19	1373	1	1.84687	0	0	0	10236	1	13.7688	0	0	0	1.19909e-08	4.70827	5.51854e-08	4.51327e-07	5.87789e-07	0.000137995	rs12948017,rs9891073	HOXB2,HOXB2,HOXB2,HOXB2,HOXB-AS1,HOXB-AS1,HOXB-AS1,HOXB-AS1	HOXB2,HOXB2,HOXB2,HOXB2,HOXB-AS1,HOXB-AS1,HOXB-AS1,HOXB-AS1	HOXB2,HOXB-AS1	HOXB2,HOXB-AS1	17q21.32
chr17	46435000	46440000	chr17	46645000	46650000	21	1373	1	1.84687	0	0	0	9018	1	12.1304	0	0	0	1.07403e-08	4.04379	4.73971e-08	1.8968e-09	2.31905e-09	8.75281e-07	rs12948017,rs9891073	HOXB3,HOXB3,HOXB3,HOXB3,HOXB3,HOXB3,HOXB3,HOXB3,HOXB3,HOXB3,HOXB3,HOXB3,HOXB3,HOXB3,HOXB-AS3,HOXB-AS3,HOXB-AS3,HOXB-AS3,HOXB-AS3,HOXB-AS3,HOXB-AS3,HOXB-AS3,HOXB-AS3,HOXB-AS3,HOXB-AS3,HOXB-AS3,HOXB-AS3,HOXB-AS3		HOXB3,HOXB-AS3		17q21.32
chr17	46435000	46440000	chr17	46650000	46655000	16	1373	1	1.84687	0	0	0	6080	1	8.1784	0	0	0	1.05202e-08	3.54857	4.15926e-08	8.69165e-07	1.09446e-06	0.000241019	rs12948017,rs9891073	HOXB3,HOXB3,HOXB3,HOXB3,HOXB3,HOXB3,HOXB3,HOXB3,HOXB3,HOXB3,HOXB3,HOXB3,HOXB3,HOXB3,HOXB4,HOXB-AS3,HOXB-AS3,HOXB-AS3,HOXB-AS3,HOXB-AS3,HOXB-AS3,HOXB-AS3,HOXB-AS3,HOXB-AS3,HOXB-AS3,HOXB-AS3,HOXB-AS3,HOXB-AS3,HOXB-AS3	HOXB3,HOXB3,HOXB3,HOXB3	HOXB3,HOXB4,HOXB-AS3	HOXB3	17q21.32
chr17	46435000	46440000	chr17	46655000	46660000	18	1373	1	1.84687	0	0	0	16928	1	22.7704	0	0	0	1.03087e-08	4.61237	5.40614e-08	1.38408e-06	1.81903e-06	0.000379342	rs12948017,rs9891073	HOXB3,HOXB3,HOXB3,HOXB3,HOXB3,HOXB3,HOXB3,HOXB3,HOXB3,HOXB3,HOXB3,HOXB3,HOXB3,HOXB3,HOXB4,HOXB-AS3,HOXB-AS3,HOXB-AS3,HOXB-AS3,HOXB-AS3,HOXB-AS3,HOXB-AS3,HOXB-AS3,HOXB-AS3,HOXB-AS3,HOXB-AS3,HOXB-AS3,HOXB-AS3,HOXB-AS3,MIR10A,MIR10A	HOXB3,HOXB3,HOXB4,MIR10A,MIR10A	HOXB3,HOXB4,HOXB-AS3,MIR10A	HOXB3,HOXB4,MIR10A	17q21.32
chr17	46435000	46440000	chr17	46660000	46665000	21	1373	1	1.84687	0	0	0	13612	1	18.3099	0	0	0	1.0105e-08	4.2516	4.98329e-08	4.4138e-09	5.45807e-09	1.92977e-06	rs12948017,rs9891073	HOXB3,HOXB3,HOXB3,HOXB3,HOXB3,HOXB3,HOXB3,HOXB3,HOXB3,HOXB3,HOXB3,HOXB3,HOXB3,HOXB3,HOXB-AS3,HOXB-AS3,HOXB-AS3,HOXB-AS3,HOXB-AS3,HOXB-AS3,HOXB-AS3,HOXB-AS3,HOXB-AS3,HOXB-AS3,HOXB-AS3,HOXB-AS3,HOXB-AS3,HOXB-AS3	HOXB3,MIR10A	HOXB3,HOXB-AS3	HOXB3,MIR10A	17q21.32
chr17	46435000	46440000	chr17	46665000	46670000	25	1373	1	1.84687	0	0	0	15081	1	20.2859	0	0	0	9.90849e-09	4.27754	5.01369e-08	5.38889e-12	6.44107e-12	3.59125e-09	rs12948017,rs9891073	HOXB3,HOXB3,HOXB3,HOXB3,HOXB3,HOXB3,HOXB3,HOXB3,HOXB3,HOXB3,HOXB3,HOXB3,HOXB3,HOXB3,HOXB5,HOXB-AS3,HOXB-AS3,HOXB-AS3,HOXB-AS3,HOXB-AS3,HOXB-AS3,HOXB-AS3,HOXB-AS3,HOXB-AS3,HOXB-AS3,HOXB-AS3,HOXB-AS3,HOXB-AS3,HOXB-AS3	HOXB3,HOXB3,HOXB3,HOXB3,HOXB-AS3,HOXB-AS3,HOXB-AS3,HOXB-AS3,HOXB-AS3,HOXB-AS3,HOXB-AS3	HOXB3,HOXB5,HOXB-AS3	HOXB3,HOXB-AS3	17q21.32
chr17	46435000	46440000	chr17	46670000	46675000	19	1373	1	1.84687	0	0	0	11951	1	16.0757	0	0	0	9.71852e-09	3.93856	4.61637e-08	3.27955e-08	4.07263e-08	1.22394e-05	rs12948017,rs9891073	HOXB3,HOXB3,HOXB3,HOXB3,HOXB3,HOXB3,HOXB3,HOXB3,HOXB3,HOXB3,HOXB3,HOXB3,HOXB3,HOXB3,HOXB5,HOXB6,HOXB6,HOXB6,HOXB6,HOXB-AS3,HOXB-AS3,HOXB-AS3,HOXB-AS3,HOXB-AS3,HOXB-AS3,HOXB-AS3,HOXB-AS3,HOXB-AS3,HOXB-AS3,HOXB-AS3,HOXB-AS3,HOXB-AS3,HOXB-AS3	HOXB5,HOXB6,HOXB-AS3,HOXB-AS3,HOXB-AS3,HOXB-AS3,HOXB-AS3,HOXB-AS3,HOXB-AS3	HOXB3,HOXB5,HOXB6,HOXB-AS3	HOXB5,HOXB6,HOXB-AS3	17q21.32
chr17	46435000	46440000	chr17	46675000	46680000	16	1373	1	1.84687	0	0	0	11892	1	15.9963	0	0	0	9.53442e-09	3.85439	4.51771e-08	2.40286e-06	3.09356e-06	0.000608617	rs12948017,rs9891073	HOXB3,HOXB3,HOXB3,HOXB3,HOXB3,HOXB3,HOXB3,HOXB3,HOXB3,HOXB3,HOXB3,HOXB3,HOXB3,HOXB3,HOXB6,HOXB6,HOXB6,HOXB6,HOXB-AS3,HOXB-AS3,HOXB-AS3,HOXB-AS3,HOXB-AS3,HOXB-AS3,HOXB-AS3,HOXB-AS3,HOXB-AS3,HOXB-AS3,HOXB-AS3,HOXB-AS3,HOXB-AS3,HOXB-AS3	HOXB-AS3,HOXB-AS3	HOXB3,HOXB6,HOXB-AS3	HOXB-AS3	17q21.32
chr17	46435000	46440000	chr17	46690000	46695000	15	1373	1	1.84687	0	0	0	11641	1	15.6587	0	0	0	9.01499e-09	3.61413	4.23611e-08	4.83012e-06	6.21048e-06	0.00112689	rs12948017,rs9891073	HOXB7,HOXB7,HOXB7,HOXB8,HOXB8,HOXB8,HOXB8	HOXB8,HOXB8,HOXB8,HOXB8	HOXB7,HOXB8	HOXB8	17q21.32
chr17	46435000	46440000	chr17	46700000	46705000	13	1373	1	1.84687	0	0	0	7504	1	10.0939	0	0	0	8.69824e-09	3.14002	3.68041e-08	2.00516e-05	2.57163e-05	0.00389777	rs12948017,rs9891073	HOXB7,HOXB7,HOXB7,HOXB9,HOXB9	HOXB9,HOXB9	HOXB7,HOXB9	HOXB9	17q21.32
chr17	46440000	46445000	chr17	46550000	46555000	24	1632	1	2.19525	0	0	0	7807	1	10.5014	0	0	0	1.83546e-08	7.30324	8.5601e-08	5.75319e-07	8.07801e-07	0.000183583	rs1553749,rs1912153,rs7210708,rs1912154					17q21.32
chr17	46440000	46445000	chr17	46555000	46560000	21	1632	1	2.19525	0	0	0	9509	1	12.7909	0	0	0	1.77118e-08	7.55757	8.8582e-08	2.85411e-05	4.30118e-05	0.00606312	rs1553749,rs1912153,rs7210708,rs1912154	Y_RNA	Y_RNA	Y_RNA	Y_RNA	17q21.32
chr17	46440000	46445000	chr17	46560000	46565000	57	1632	1	2.19525	0	0	0	22265	1	29.9494	0	0	0	1.71181e-08	9.98886	1.17079e-07	1.06304e-24	1.28329e-24	2.38882e-21	rs1553749,rs1912153,rs7210708,rs1912154					17q21.32
chr17	46440000	46445000	chr17	46565000	46570000	22	1632	1	2.19525	0	0	0	6698	1	9.00969	0	0	0	1.65683e-08	6.14173	7.1987e-08	4.21031e-07	5.71454e-07	0.000134529	rs1553749,rs1912153,rs7210708,rs1912154					17q21.32
chr17	46440000	46445000	chr17	46570000	46575000	24	1632	1	2.19525	0	0	0	8381	1	11.2735	0	0	0	1.60574e-08	6.43793	7.54588e-08	6.62594e-08	8.88517e-08	2.49567e-05	rs1553749,rs1912153,rs7210708,rs1912154					17q21.32
chr17	46440000	46445000	chr17	46575000	46580000	20	1632	1	2.19525	0	0	0	6794	1	9.13882	0	0	0	1.558e-08	5.77366	6.76729e-08	2.16486e-06	2.9677e-06	0.000586505	rs1553749,rs1912153,rs7210708,rs1912154					17q21.32
chr17	46440000	46445000	chr17	46610000	46615000	30	1632	1	2.19525	0	0	0	13661	1	18.3758	0	0	0	1.28857e-08	5.89833	6.91341e-08	1.36964e-12	1.68864e-12	1.01673e-09	rs1553749,rs1912153,rs7210708,rs1912154					17q21.32
chr17	46440000	46445000	chr17	46615000	46620000	22	1632	1	2.19525	0	0	0	11894	1	15.999	0	0	0	1.25735e-08	5.48571	6.42979e-08	6.76002e-08	8.8431e-08	2.48492e-05	rs1553749,rs1912153,rs7210708,rs1912154	HOXB2,HOXB2,HOXB2,HOXB2	HOXB2,HOXB-AS1	HOXB2	HOXB2,HOXB-AS1	17q21.32
chr17	46440000	46445000	chr17	46620000	46625000	19	1632	1	2.19525	0	0	0	10236	1	13.7688	0	0	0	1.22756e-08	5.09449	5.97123e-08	1.37186e-06	1.83122e-06	0.000381578	rs1553749,rs1912153,rs7210708,rs1912154	HOXB2,HOXB2,HOXB2,HOXB2,HOXB-AS1,HOXB-AS1,HOXB-AS1,HOXB-AS1	HOXB2,HOXB2,HOXB2,HOXB2,HOXB-AS1,HOXB-AS1,HOXB-AS1,HOXB-AS1	HOXB2,HOXB-AS1	HOXB2,HOXB-AS1	17q21.32
chr17	46440000	46445000	chr17	46635000	46640000	14	1632	1	2.19525	0	0	0	5238	1	7.0458	0	0	0	1.1458e-08	3.87399	4.54069e-08	4.08657e-05	5.47146e-05	0.00745633	rs1553749,rs1912153,rs7210708,rs1912154	HOXB3,HOXB3,HOXB3,HOXB3,HOXB3,HOXB3,HOXB3,HOXB3,HOXB3,HOXB3,HOXB3,HOXB3,HOXB3,HOXB3,HOXB-AS3,HOXB-AS3,HOXB-AS3,HOXB-AS3,HOXB-AS3,HOXB-AS3,HOXB-AS3,HOXB-AS3,HOXB-AS3,HOXB-AS3,HOXB-AS3,HOXB-AS3,HOXB-AS3,HOXB-AS3,HOXB-AS2	HOXB-AS2	HOXB3,HOXB-AS3,HOXB-AS2	HOXB-AS2	17q21.32
chr17	46440000	46445000	chr17	46645000	46650000	21	1632	1	2.19525	0	0	0	9018	1	12.1304	0	0	0	1.09695e-08	4.34269	5.09005e-08	6.28899e-09	7.81605e-09	2.68586e-06	rs1553749,rs1912153,rs7210708,rs1912154	HOXB3,HOXB3,HOXB3,HOXB3,HOXB3,HOXB3,HOXB3,HOXB3,HOXB3,HOXB3,HOXB3,HOXB3,HOXB3,HOXB3,HOXB-AS3,HOXB-AS3,HOXB-AS3,HOXB-AS3,HOXB-AS3,HOXB-AS3,HOXB-AS3,HOXB-AS3,HOXB-AS3,HOXB-AS3,HOXB-AS3,HOXB-AS3,HOXB-AS3,HOXB-AS3		HOXB3,HOXB-AS3		17q21.32
chr17	46440000	46445000	chr17	46655000	46660000	27	1632	1	2.19525	0	0	0	16928	1	22.7704	0	0	0	1.05202e-08	4.95257	5.80488e-08	3.73731e-12	4.53341e-12	2.58064e-09	rs1553749,rs1912153,rs7210708,rs1912154	HOXB3,HOXB3,HOXB3,HOXB3,HOXB3,HOXB3,HOXB3,HOXB3,HOXB3,HOXB3,HOXB3,HOXB3,HOXB3,HOXB3,HOXB4,HOXB-AS3,HOXB-AS3,HOXB-AS3,HOXB-AS3,HOXB-AS3,HOXB-AS3,HOXB-AS3,HOXB-AS3,HOXB-AS3,HOXB-AS3,HOXB-AS3,HOXB-AS3,HOXB-AS3,HOXB-AS3,MIR10A,MIR10A	HOXB3,HOXB3,HOXB4,MIR10A,MIR10A	HOXB3,HOXB4,HOXB-AS3,MIR10A	HOXB3,HOXB4,MIR10A	17q21.32
chr17	46440000	46445000	chr17	46660000	46665000	23	1632	1	2.19525	0	0	0	13612	1	18.3099	0	0	0	1.03087e-08	4.55576	5.33979e-08	5.69991e-10	7.02055e-10	2.88969e-07	rs1553749,rs1912153,rs7210708,rs1912154	HOXB3,HOXB3,HOXB3,HOXB3,HOXB3,HOXB3,HOXB3,HOXB3,HOXB3,HOXB3,HOXB3,HOXB3,HOXB3,HOXB3,HOXB-AS3,HOXB-AS3,HOXB-AS3,HOXB-AS3,HOXB-AS3,HOXB-AS3,HOXB-AS3,HOXB-AS3,HOXB-AS3,HOXB-AS3,HOXB-AS3,HOXB-AS3,HOXB-AS3,HOXB-AS3	HOXB3,MIR10A	HOXB3,HOXB-AS3	HOXB3,MIR10A	17q21.32
chr17	46440000	46445000	chr17	46665000	46670000	28	1632	1	2.19525	0	0	0	15081	1	20.2859	0	0	0	1.0105e-08	4.58026	5.3685e-08	1.07545e-13	1.2757e-13	8.84443e-11	rs1553749,rs1912153,rs7210708,rs1912154	HOXB3,HOXB3,HOXB3,HOXB3,HOXB3,HOXB3,HOXB3,HOXB3,HOXB3,HOXB3,HOXB3,HOXB3,HOXB3,HOXB3,HOXB5,HOXB-AS3,HOXB-AS3,HOXB-AS3,HOXB-AS3,HOXB-AS3,HOXB-AS3,HOXB-AS3,HOXB-AS3,HOXB-AS3,HOXB-AS3,HOXB-AS3,HOXB-AS3,HOXB-AS3,HOXB-AS3	HOXB3,HOXB3,HOXB3,HOXB3,HOXB-AS3,HOXB-AS3,HOXB-AS3,HOXB-AS3,HOXB-AS3,HOXB-AS3,HOXB-AS3	HOXB3,HOXB5,HOXB-AS3	HOXB3,HOXB-AS3	17q21.32
chr17	46440000	46445000	chr17	46670000	46675000	18	1632	1	2.19525	0	0	0	11951	1	16.0757	0	0	0	9.90849e-09	4.20928	4.93368e-08	3.99327e-07	5.11018e-07	0.000121654	rs1553749,rs1912153,rs7210708,rs1912154	HOXB3,HOXB3,HOXB3,HOXB3,HOXB3,HOXB3,HOXB3,HOXB3,HOXB3,HOXB3,HOXB3,HOXB3,HOXB3,HOXB3,HOXB5,HOXB6,HOXB6,HOXB6,HOXB6,HOXB-AS3,HOXB-AS3,HOXB-AS3,HOXB-AS3,HOXB-AS3,HOXB-AS3,HOXB-AS3,HOXB-AS3,HOXB-AS3,HOXB-AS3,HOXB-AS3,HOXB-AS3,HOXB-AS3,HOXB-AS3	HOXB5,HOXB6,HOXB-AS3,HOXB-AS3,HOXB-AS3,HOXB-AS3,HOXB-AS3,HOXB-AS3,HOXB-AS3	HOXB3,HOXB5,HOXB6,HOXB-AS3	HOXB5,HOXB6,HOXB-AS3	17q21.32
chr17	46440000	46445000	chr17	46685000	46690000	19	1632	1	2.19525	0	0	0	12216	1	16.4321	0	0	0	9.3557e-09	3.97495	4.65902e-08	3.76625e-08	4.68736e-08	1.39188e-05	rs1553749,rs1912153,rs7210708,rs1912154	HOXB7,HOXB7,HOXB7,HOXB8,HOXB8,HOXB8,HOXB8	HOXB7,HOXB7,HOXB8	HOXB7,HOXB8	HOXB7,HOXB8	17q21.32
chr17	46440000	46445000	chr17	46690000	46695000	23	1632	1	2.19525	0	0	0	11641	1	15.6587	0	0	0	9.18246e-09	3.84788	4.51009e-08	2.37955e-11	2.8299e-11	1.44269e-08	rs1553749,rs1912153,rs7210708,rs1912154	HOXB7,HOXB7,HOXB7,HOXB8,HOXB8,HOXB8,HOXB8	HOXB8,HOXB8,HOXB8,HOXB8	HOXB7,HOXB8	HOXB8	17q21.32
chr17	46440000	46445000	chr17	46700000	46705000	13	1632	1	2.19525	0	0	0	7504	1	10.0939	0	0	0	8.85355e-09	3.32858	3.90142e-08	3.54409e-05	4.62192e-05	0.00645064	rs1553749,rs1912153,rs7210708,rs1912154	HOXB7,HOXB7,HOXB7,HOXB9,HOXB9	HOXB9,HOXB9	HOXB7,HOXB9	HOXB9	17q21.32
chr17	46445000	46450000	chr17	46555000	46560000	27	1592	1	2.14145	0	0	0	9509	1	12.7909	0	0	0	1.83546e-08	7.80852	9.15234e-08	4.69004e-08	6.47227e-08	1.87036e-05	rs7216971,rs7217025,rs8074212	Y_RNA	Y_RNA	Y_RNA	Y_RNA	17q21.32
chr17	46445000	46450000	chr17	46560000	46565000	50	1592	1	2.14145	0	0	0	22265	1	29.9494	0	0	0	1.77118e-08	10.3579	1.21404e-07	6.05495e-19	7.58881e-19	8.99649e-16	rs7216971,rs7217025,rs8074212					17q21.32
chr17	46445000	46450000	chr17	46570000	46575000	21	1592	1	2.14145	0	0	0	8381	1	11.2735	0	0	0	1.65683e-08	6.6091	7.7465e-08	4.40904e-06	6.256e-06	0.00113425	rs7216971,rs7217025,rs8074212					17q21.32
chr17	46445000	46450000	chr17	46615000	46620000	18	1592	1	2.14145	0	0	0	11894	1	15.999	0	0	0	1.28857e-08	5.59842	6.56188e-08	1.68838e-05	2.37469e-05	0.00363827	rs7216971,rs7217025,rs8074212	HOXB2,HOXB2,HOXB2,HOXB2	HOXB2,HOXB-AS1	HOXB2	HOXB2,HOXB-AS1	17q21.32
chr17	46445000	46450000	chr17	46655000	46660000	26	1592	1	2.14145	0	0	0	16928	1	22.7704	0	0	0	1.07403e-08	5.03821	5.90527e-08	2.92082e-11	3.58436e-11	1.79902e-08	rs7216971,rs7217025,rs8074212	HOXB3,HOXB3,HOXB3,HOXB3,HOXB3,HOXB3,HOXB3,HOXB3,HOXB3,HOXB3,HOXB3,HOXB3,HOXB3,HOXB3,HOXB4,HOXB-AS3,HOXB-AS3,HOXB-AS3,HOXB-AS3,HOXB-AS3,HOXB-AS3,HOXB-AS3,HOXB-AS3,HOXB-AS3,HOXB-AS3,HOXB-AS3,HOXB-AS3,HOXB-AS3,HOXB-AS3,MIR10A,MIR10A	HOXB3,HOXB3,HOXB4,MIR10A,MIR10A	HOXB3,HOXB4,HOXB-AS3,MIR10A	HOXB3,HOXB4,MIR10A	17q21.32
chr17	46445000	46450000	chr17	46660000	46665000	23	1592	1	2.14145	0	0	0	13612	1	18.3099	0	0	0	1.05202e-08	4.6287	5.42528e-08	7.63552e-10	9.43927e-10	3.80413e-07	rs7216971,rs7217025,rs8074212	HOXB3,HOXB3,HOXB3,HOXB3,HOXB3,HOXB3,HOXB3,HOXB3,HOXB3,HOXB3,HOXB3,HOXB3,HOXB3,HOXB3,HOXB-AS3,HOXB-AS3,HOXB-AS3,HOXB-AS3,HOXB-AS3,HOXB-AS3,HOXB-AS3,HOXB-AS3,HOXB-AS3,HOXB-AS3,HOXB-AS3,HOXB-AS3,HOXB-AS3,HOXB-AS3	HOXB3,MIR10A	HOXB3,HOXB-AS3	HOXB3,MIR10A	17q21.32
chr17	46445000	46450000	chr17	46665000	46670000	18	1592	1	2.14145	0	0	0	15081	1	20.2859	0	0	0	1.03087e-08	4.6539	5.45481e-08	1.56026e-06	2.05628e-06	0.000422952	rs7216971,rs7217025,rs8074212	HOXB3,HOXB3,HOXB3,HOXB3,HOXB3,HOXB3,HOXB3,HOXB3,HOXB3,HOXB3,HOXB3,HOXB3,HOXB3,HOXB3,HOXB5,HOXB-AS3,HOXB-AS3,HOXB-AS3,HOXB-AS3,HOXB-AS3,HOXB-AS3,HOXB-AS3,HOXB-AS3,HOXB-AS3,HOXB-AS3,HOXB-AS3,HOXB-AS3,HOXB-AS3,HOXB-AS3	HOXB3,HOXB3,HOXB3,HOXB3,HOXB-AS3,HOXB-AS3,HOXB-AS3,HOXB-AS3,HOXB-AS3,HOXB-AS3,HOXB-AS3	HOXB3,HOXB5,HOXB-AS3	HOXB3,HOXB-AS3	17q21.32
chr17	46445000	46450000	chr17	46690000	46695000	15	1592	1	2.14145	0	0	0	11641	1	15.6587	0	0	0	9.3557e-09	3.90163	4.57309e-08	1.14219e-05	1.50202e-05	0.00244192	rs7216971,rs7217025,rs8074212	HOXB7,HOXB7,HOXB7,HOXB8,HOXB8,HOXB8,HOXB8	HOXB8,HOXB8,HOXB8,HOXB8	HOXB7,HOXB8	HOXB8	17q21.32
chr17	46445000	46450000	chr17	46700000	46705000	22	1592	1	2.14145	0	0	0	7504	1	10.0939	0	0	0	9.01499e-09	3.36499	3.9441e-08	1.20638e-11	1.41145e-11	7.50692e-09	rs7216971,rs7217025,rs8074212	HOXB7,HOXB7,HOXB7,HOXB9,HOXB9	HOXB9,HOXB9	HOXB7,HOXB9	HOXB9	17q21.32
chr17	46450000	46455000	chr17	46555000	46560000	29	1820	1	2.44814	0	0	0	9509	1	12.7909	0	0	0	1.90516e-08	8.61955	1.01029e-07	2.74846e-08	3.83749e-08	1.15899e-05	rs112235328,rs11079818,rs6504203,rs12953245	Y_RNA	Y_RNA	Y_RNA	Y_RNA	17q21.32
chr17	46450000	46455000	chr17	46560000	46565000	58	1820	1	2.44814	0	0	0	22265	1	29.9494	0	0	0	1.83546e-08	11.4626	1.34353e-07	1.22785e-22	1.52247e-22	2.43607e-19	rs112235328,rs11079818,rs6504203,rs12953245					17q21.32
chr17	46450000	46455000	chr17	46570000	46575000	20	1820	1	2.44814	0	0	0	8381	1	11.2735	0	0	0	1.71181e-08	7.21821	8.46044e-08	4.44261e-05	6.694e-05	0.00885686	rs112235328,rs11079818,rs6504203,rs12953245					17q21.32
chr17	46450000	46455000	chr17	46585000	46590000	15	1820	1	2.44814	0	0	0	2974	1	4.00042	0	0	0	1.558e-08	4.47295	5.24273e-08	5.01e-05	6.89834e-05	0.00908782	rs112235328,rs11079818,rs6504203,rs12953245					17q21.32
chr17	46450000	46455000	chr17	46610000	46615000	39	1820	1	2.44814	0	0	0	13661	1	18.3758	0	0	0	1.35581e-08	6.49536	7.61319e-08	3.63954e-18	4.34121e-18	4.7975e-15	rs112235328,rs11079818,rs6504203,rs12953245					17q21.32
chr17	46450000	46455000	chr17	46615000	46620000	29	1820	1	2.44814	0	0	0	11894	1	15.999	0	0	0	1.32134e-08	6.01894	7.05478e-08	1.11058e-11	1.3866e-11	7.38292e-09	rs112235328,rs11079818,rs6504203,rs12953245	HOXB2,HOXB2,HOXB2,HOXB2	HOXB2,HOXB-AS1	HOXB2	HOXB2,HOXB-AS1	17q21.32
chr17	46450000	46455000	chr17	46620000	46625000	19	1820	1	2.44814	0	0	0	10236	1	13.7688	0	0	0	1.28857e-08	5.56945	6.52793e-08	4.6404e-06	6.38936e-06	0.00115532	rs112235328,rs11079818,rs6504203,rs12953245	HOXB2,HOXB2,HOXB2,HOXB2,HOXB-AS1,HOXB-AS1,HOXB-AS1,HOXB-AS1	HOXB2,HOXB2,HOXB2,HOXB2,HOXB-AS1,HOXB-AS1,HOXB-AS1,HOXB-AS1	HOXB2,HOXB-AS1	HOXB2,HOXB-AS1	17q21.32
chr17	46450000	46455000	chr17	46645000	46650000	17	1820	1	2.44814	0	0	0	9018	1	12.1304	0	0	0	1.1458e-08	4.69788	5.50637e-08	6.77648e-06	9.11425e-06	0.00157832	rs112235328,rs11079818,rs6504203,rs12953245	HOXB3,HOXB3,HOXB3,HOXB3,HOXB3,HOXB3,HOXB3,HOXB3,HOXB3,HOXB3,HOXB3,HOXB3,HOXB3,HOXB3,HOXB-AS3,HOXB-AS3,HOXB-AS3,HOXB-AS3,HOXB-AS3,HOXB-AS3,HOXB-AS3,HOXB-AS3,HOXB-AS3,HOXB-AS3,HOXB-AS3,HOXB-AS3,HOXB-AS3,HOXB-AS3		HOXB3,HOXB-AS3		17q21.32
chr17	46450000	46455000	chr17	46650000	46655000	18	1820	1	2.44814	0	0	0	6080	1	8.1784	0	0	0	1.12085e-08	4.09026	4.79418e-08	2.68411e-07	3.40833e-07	8.44447e-05	rs112235328,rs11079818,rs6504203,rs12953245	HOXB3,HOXB3,HOXB3,HOXB3,HOXB3,HOXB3,HOXB3,HOXB3,HOXB3,HOXB3,HOXB3,HOXB3,HOXB3,HOXB3,HOXB4,HOXB-AS3,HOXB-AS3,HOXB-AS3,HOXB-AS3,HOXB-AS3,HOXB-AS3,HOXB-AS3,HOXB-AS3,HOXB-AS3,HOXB-AS3,HOXB-AS3,HOXB-AS3,HOXB-AS3,HOXB-AS3	HOXB3,HOXB3,HOXB3,HOXB3	HOXB3,HOXB4,HOXB-AS3	HOXB3	17q21.32
chr17	46450000	46455000	chr17	46655000	46660000	42	1820	1	2.44814	0	0	0	16928	1	22.7704	0	0	0	1.09695e-08	5.36759	6.29134e-08	1.48576e-23	1.6969e-23	2.91058e-20	rs112235328,rs11079818,rs6504203,rs12953245	HOXB3,HOXB3,HOXB3,HOXB3,HOXB3,HOXB3,HOXB3,HOXB3,HOXB3,HOXB3,HOXB3,HOXB3,HOXB3,HOXB3,HOXB4,HOXB-AS3,HOXB-AS3,HOXB-AS3,HOXB-AS3,HOXB-AS3,HOXB-AS3,HOXB-AS3,HOXB-AS3,HOXB-AS3,HOXB-AS3,HOXB-AS3,HOXB-AS3,HOXB-AS3,HOXB-AS3,MIR10A,MIR10A	HOXB3,HOXB3,HOXB4,MIR10A,MIR10A	HOXB3,HOXB4,HOXB-AS3,MIR10A	HOXB3,HOXB4,MIR10A	17q21.32
chr17	46450000	46455000	chr17	46660000	46665000	31	1820	1	2.44814	0	0	0	13612	1	18.3099	0	0	0	1.07403e-08	4.92101	5.7679e-08	2.52058e-15	2.97572e-15	2.48175e-12	rs112235328,rs11079818,rs6504203,rs12953245	HOXB3,HOXB3,HOXB3,HOXB3,HOXB3,HOXB3,HOXB3,HOXB3,HOXB3,HOXB3,HOXB3,HOXB3,HOXB3,HOXB3,HOXB-AS3,HOXB-AS3,HOXB-AS3,HOXB-AS3,HOXB-AS3,HOXB-AS3,HOXB-AS3,HOXB-AS3,HOXB-AS3,HOXB-AS3,HOXB-AS3,HOXB-AS3,HOXB-AS3,HOXB-AS3	HOXB3,MIR10A	HOXB3,HOXB-AS3	HOXB3,MIR10A	17q21.32
chr17	46450000	46455000	chr17	46665000	46670000	20	1820	1	2.44814	0	0	0	15081	1	20.2859	0	0	0	1.05202e-08	4.94419	5.79506e-08	2.23121e-07	2.90645e-07	7.31261e-05	rs112235328,rs11079818,rs6504203,rs12953245	HOXB3,HOXB3,HOXB3,HOXB3,HOXB3,HOXB3,HOXB3,HOXB3,HOXB3,HOXB3,HOXB3,HOXB3,HOXB3,HOXB3,HOXB5,HOXB-AS3,HOXB-AS3,HOXB-AS3,HOXB-AS3,HOXB-AS3,HOXB-AS3,HOXB-AS3,HOXB-AS3,HOXB-AS3,HOXB-AS3,HOXB-AS3,HOXB-AS3,HOXB-AS3,HOXB-AS3	HOXB3,HOXB3,HOXB3,HOXB3,HOXB-AS3,HOXB-AS3,HOXB-AS3,HOXB-AS3,HOXB-AS3,HOXB-AS3,HOXB-AS3	HOXB3,HOXB5,HOXB-AS3	HOXB3,HOXB-AS3	17q21.32
chr17	46450000	46455000	chr17	46670000	46675000	18	1820	1	2.44814	0	0	0	11951	1	16.0757	0	0	0	1.03087e-08	4.52962	5.30915e-08	1.08538e-06	1.41862e-06	0.000303957	rs112235328,rs11079818,rs6504203,rs12953245	HOXB3,HOXB3,HOXB3,HOXB3,HOXB3,HOXB3,HOXB3,HOXB3,HOXB3,HOXB3,HOXB3,HOXB3,HOXB3,HOXB3,HOXB5,HOXB6,HOXB6,HOXB6,HOXB6,HOXB-AS3,HOXB-AS3,HOXB-AS3,HOXB-AS3,HOXB-AS3,HOXB-AS3,HOXB-AS3,HOXB-AS3,HOXB-AS3,HOXB-AS3,HOXB-AS3,HOXB-AS3,HOXB-AS3,HOXB-AS3	HOXB5,HOXB6,HOXB-AS3,HOXB-AS3,HOXB-AS3,HOXB-AS3,HOXB-AS3,HOXB-AS3,HOXB-AS3	HOXB3,HOXB5,HOXB6,HOXB-AS3	HOXB5,HOXB6,HOXB-AS3	17q21.32
chr17	46450000	46455000	chr17	46690000	46695000	19	1820	1	2.44814	0	0	0	11641	1	15.6587	0	0	0	9.53442e-09	4.12272	4.83222e-08	6.50005e-08	8.16294e-08	2.31144e-05	rs112235328,rs11079818,rs6504203,rs12953245	HOXB7,HOXB7,HOXB7,HOXB8,HOXB8,HOXB8,HOXB8	HOXB8,HOXB8,HOXB8,HOXB8	HOXB7,HOXB8	HOXB8	17q21.32
chr17	46450000	46455000	chr17	46700000	46705000	17	1820	1	2.44814	0	0	0	7504	1	10.0939	0	0	0	9.18246e-09	3.54286	4.15258e-08	1.77546e-07	2.20394e-07	5.69494e-05	rs112235328,rs11079818,rs6504203,rs12953245	HOXB7,HOXB7,HOXB7,HOXB9,HOXB9	HOXB9,HOXB9	HOXB7,HOXB9	HOXB9	17q21.32
chr17	46455000	46460000	chr17	46560000	46565000	29	908	1	1.22138	0	0	0	22265	1	29.9494	0	0	0	1.90516e-08	9.12704	1.06978e-07	8.69372e-08	1.24231e-07	3.38349e-05	rs11655672,rs7209522,rs2056458					17q21.32
chr17	46455000	46460000	chr17	46665000	46670000	16	908	1	1.22138	0	0	0	15081	1	20.2859	0	0	0	1.07403e-08	4.15747	4.87295e-08	5.95765e-06	7.84383e-06	0.00138377	rs11655672,rs7209522,rs2056458	HOXB3,HOXB3,HOXB3,HOXB3,HOXB3,HOXB3,HOXB3,HOXB3,HOXB3,HOXB3,HOXB3,HOXB3,HOXB3,HOXB3,HOXB5,HOXB-AS3,HOXB-AS3,HOXB-AS3,HOXB-AS3,HOXB-AS3,HOXB-AS3,HOXB-AS3,HOXB-AS3,HOXB-AS3,HOXB-AS3,HOXB-AS3,HOXB-AS3,HOXB-AS3,HOXB-AS3	HOXB3,HOXB3,HOXB3,HOXB3,HOXB-AS3,HOXB-AS3,HOXB-AS3,HOXB-AS3,HOXB-AS3,HOXB-AS3,HOXB-AS3	HOXB3,HOXB5,HOXB-AS3	HOXB3,HOXB-AS3	17q21.32
chr17	46460000	46465000	chr17	46560000	46565000	35	1151	1	1.54825	0	0	0	22265	1	29.9494	0	0	0	1.98081e-08	10.5799	1.24007e-07	1.76939e-09	2.4947e-09	9.36321e-07	rs8073888					17q21.32
chr17	46460000	46465000	chr17	46610000	46615000	26	1151	1	1.54825	0	0	0	13661	1	18.3758	0	0	0	1.43031e-08	5.92669	6.94665e-08	8.19544e-10	1.0472e-09	4.18906e-07	rs8073888					17q21.32
chr17	46460000	46465000	chr17	46645000	46650000	19	1151	1	1.54825	0	0	0	9018	1	12.1304	0	0	0	1.19909e-08	4.29234	5.03103e-08	1.18018e-07	1.49763e-07	4.01071e-05	rs8073888	HOXB3,HOXB3,HOXB3,HOXB3,HOXB3,HOXB3,HOXB3,HOXB3,HOXB3,HOXB3,HOXB3,HOXB3,HOXB3,HOXB3,HOXB-AS3,HOXB-AS3,HOXB-AS3,HOXB-AS3,HOXB-AS3,HOXB-AS3,HOXB-AS3,HOXB-AS3,HOXB-AS3,HOXB-AS3,HOXB-AS3,HOXB-AS3,HOXB-AS3,HOXB-AS3		HOXB3,HOXB-AS3		17q21.32
chr17	46460000	46465000	chr17	46660000	46665000	16	1151	1	1.54825	0	0	0	13612	1	18.3099	0	0	0	1.12085e-08	4.52076	5.29877e-08	1.5828e-05	2.14179e-05	0.00332652	rs8073888	HOXB3,HOXB3,HOXB3,HOXB3,HOXB3,HOXB3,HOXB3,HOXB3,HOXB3,HOXB3,HOXB3,HOXB3,HOXB3,HOXB3,HOXB-AS3,HOXB-AS3,HOXB-AS3,HOXB-AS3,HOXB-AS3,HOXB-AS3,HOXB-AS3,HOXB-AS3,HOXB-AS3,HOXB-AS3,HOXB-AS3,HOXB-AS3,HOXB-AS3,HOXB-AS3	HOXB3,MIR10A	HOXB3,HOXB-AS3	HOXB3,MIR10A	17q21.32
chr17	46465000	46470000	chr17	46545000	46550000	23	1659	1	2.23157	0	0	0	5535	1	7.4453	0	0	0	2.35609e-08	8.58368	1.00609e-07	2.1585e-05	3.32294e-05	0.00486074	rs12938640,rs12451412,rs12450935					17q21.32
chr17	46465000	46470000	chr17	46560000	46565000	42	1659	1	2.23157	0	0	0	22265	1	29.9494	0	0	0	2.06297e-08	13.0343	1.52774e-07	1.05988e-10	1.51467e-10	6.92487e-08	rs12938640,rs12451412,rs12450935					17q21.32
chr17	46465000	46470000	chr17	46610000	46615000	29	1659	1	2.23157	0	0	0	13661	1	18.3758	0	0	0	1.47061e-08	6.94593	8.1413e-08	2.79942e-10	3.63264e-10	1.56559e-07	rs12938640,rs12451412,rs12450935					17q21.32
chr17	46465000	46470000	chr17	46655000	46660000	27	1659	1	2.23157	0	0	0	16928	1	22.7704	0	0	0	1.17186e-08	5.65537	6.62863e-08	6.65827e-11	8.32573e-11	3.95943e-08	rs12938640,rs12451412,rs12450935	HOXB3,HOXB3,HOXB3,HOXB3,HOXB3,HOXB3,HOXB3,HOXB3,HOXB3,HOXB3,HOXB3,HOXB3,HOXB3,HOXB3,HOXB4,HOXB-AS3,HOXB-AS3,HOXB-AS3,HOXB-AS3,HOXB-AS3,HOXB-AS3,HOXB-AS3,HOXB-AS3,HOXB-AS3,HOXB-AS3,HOXB-AS3,HOXB-AS3,HOXB-AS3,HOXB-AS3,MIR10A,MIR10A	HOXB3,HOXB3,HOXB4,MIR10A,MIR10A	HOXB3,HOXB4,HOXB-AS3,MIR10A	HOXB3,HOXB4,MIR10A	17q21.32
chr17	46465000	46470000	chr17	46660000	46665000	17	1659	1	2.23157	0	0	0	13612	1	18.3099	0	0	0	1.1458e-08	5.16112	6.04933e-08	2.10928e-05	2.93431e-05	0.00436682	rs12938640,rs12451412,rs12450935	HOXB3,HOXB3,HOXB3,HOXB3,HOXB3,HOXB3,HOXB3,HOXB3,HOXB3,HOXB3,HOXB3,HOXB3,HOXB3,HOXB3,HOXB-AS3,HOXB-AS3,HOXB-AS3,HOXB-AS3,HOXB-AS3,HOXB-AS3,HOXB-AS3,HOXB-AS3,HOXB-AS3,HOXB-AS3,HOXB-AS3,HOXB-AS3,HOXB-AS3,HOXB-AS3	HOXB3,MIR10A	HOXB3,HOXB-AS3	HOXB3,MIR10A	17q21.32
chr17	46465000	46470000	chr17	46665000	46670000	20	1659	1	2.23157	0	0	0	15081	1	20.2859	0	0	0	1.12085e-08	5.18421	6.07639e-08	4.52948e-07	5.98669e-07	0.000140288	rs12938640,rs12451412,rs12450935	HOXB3,HOXB3,HOXB3,HOXB3,HOXB3,HOXB3,HOXB3,HOXB3,HOXB3,HOXB3,HOXB3,HOXB3,HOXB3,HOXB3,HOXB5,HOXB-AS3,HOXB-AS3,HOXB-AS3,HOXB-AS3,HOXB-AS3,HOXB-AS3,HOXB-AS3,HOXB-AS3,HOXB-AS3,HOXB-AS3,HOXB-AS3,HOXB-AS3,HOXB-AS3,HOXB-AS3	HOXB3,HOXB3,HOXB3,HOXB3,HOXB-AS3,HOXB-AS3,HOXB-AS3,HOXB-AS3,HOXB-AS3,HOXB-AS3,HOXB-AS3	HOXB3,HOXB5,HOXB-AS3	HOXB3,HOXB-AS3	17q21.32
chr17	46465000	46470000	chr17	46700000	46705000	16	1659	1	2.23157	0	0	0	7504	1	10.0939	0	0	0	9.71852e-09	3.66213	4.29236e-08	1.28431e-06	1.63052e-06	0.000344067	rs12938640,rs12451412,rs12450935	HOXB7,HOXB7,HOXB7,HOXB9,HOXB9	HOXB9,HOXB9	HOXB7,HOXB9	HOXB9	17q21.32
chr17	46470000	46475000	chr17	46555000	46560000	23	1226	1	1.64913	0	0	0	9509	1	12.7909	0	0	0	2.24981e-08	8.98973	1.05368e-07	4.16376e-05	6.57254e-05	0.0087197	rs12946636,rs12940365,rs12449653	Y_RNA	Y_RNA	Y_RNA	Y_RNA	17q21.32
chr17	46470000	46475000	chr17	46560000	46565000	35	1226	1	1.64913	0	0	0	22265	1	29.9494	0	0	0	2.15237e-08	12.1894	1.42872e-07	5.02796e-08	7.55169e-08	2.15315e-05	rs12946636,rs12940365,rs12449653					17q21.32
chr17	46470000	46475000	chr17	46610000	46615000	24	1226	1	1.64913	0	0	0	13661	1	18.3758	0	0	0	1.51311e-08	6.45837	7.56983e-08	7.00508e-08	9.4036e-08	2.62733e-05	rs12946636,rs12940365,rs12449653					17q21.32
chr17	46470000	46475000	chr17	46615000	46620000	22	1226	1	1.64913	0	0	0	11894	1	15.999	0	0	0	1.47061e-08	5.95889	6.9844e-08	2.59994e-07	3.49234e-07	8.63033e-05	rs12946636,rs12940365,rs12449653	HOXB2,HOXB2,HOXB2,HOXB2	HOXB2,HOXB-AS1	HOXB2	HOXB2,HOXB-AS1	17q21.32
chr17	46475000	46480000	chr17	46555000	46560000	39	2502	1	3.36552	0	0	0	9509	1	12.7909	0	0	0	2.35609e-08	13.0898	1.53426e-07	3.68136e-09	5.44231e-09	1.92461e-06	rs62064554	Y_RNA	Y_RNA	Y_RNA	Y_RNA	17q21.32
chr17	46475000	46480000	chr17	46560000	46565000	94	2502	1	3.36552	0	0	0	22265	1	29.9494	0	0	0	2.24981e-08	17.7161	2.0765e-07	4.13236e-37	5.07688e-37	1.88816e-33	rs62064554					17q21.32
chr17	46475000	46480000	chr17	46610000	46615000	32	2502	1	3.36552	0	0	0	13661	1	18.3758	0	0	0	1.558e-08	8.64346	1.0131e-07	6.30985e-10	8.51888e-10	3.4585e-07	rs62064554					17q21.32
chr17	46475000	46480000	chr17	46615000	46620000	32	2502	1	3.36552	0	0	0	11894	1	15.999	0	0	0	1.51311e-08	7.92398	9.28767e-08	8.02928e-11	1.05368e-10	4.93795e-08	rs62064554	HOXB2,HOXB2,HOXB2,HOXB2	HOXB2,HOXB-AS1	HOXB2	HOXB2,HOXB-AS1	17q21.32
chr17	46475000	46480000	chr17	46620000	46625000	20	2502	1	3.36552	0	0	0	10236	1	13.7688	0	0	0	1.47061e-08	7.25471	8.50322e-08	4.73802e-05	7.1569e-05	0.00937854	rs62064554	HOXB2,HOXB2,HOXB2,HOXB2,HOXB-AS1,HOXB-AS1,HOXB-AS1,HOXB-AS1	HOXB2,HOXB2,HOXB2,HOXB2,HOXB-AS1,HOXB-AS1,HOXB-AS1,HOXB-AS1	HOXB2,HOXB-AS1	HOXB2,HOXB-AS1	17q21.32
chr17	46475000	46480000	chr17	46645000	46650000	19	2502	1	3.36552	0	0	0	9018	1	12.1304	0	0	0	1.28857e-08	5.92116	6.94017e-08	1.04499e-05	1.47307e-05	0.00240075	rs62064554	HOXB3,HOXB3,HOXB3,HOXB3,HOXB3,HOXB3,HOXB3,HOXB3,HOXB3,HOXB3,HOXB3,HOXB3,HOXB3,HOXB3,HOXB-AS3,HOXB-AS3,HOXB-AS3,HOXB-AS3,HOXB-AS3,HOXB-AS3,HOXB-AS3,HOXB-AS3,HOXB-AS3,HOXB-AS3,HOXB-AS3,HOXB-AS3,HOXB-AS3,HOXB-AS3		HOXB3,HOXB-AS3		17q21.32
chr17	46475000	46480000	chr17	46655000	46660000	28	2502	1	3.36552	0	0	0	16928	1	22.7704	0	0	0	1.22756e-08	6.79592	7.96547e-08	7.3685e-10	9.59505e-10	3.86207e-07	rs62064554	HOXB3,HOXB3,HOXB3,HOXB3,HOXB3,HOXB3,HOXB3,HOXB3,HOXB3,HOXB3,HOXB3,HOXB3,HOXB3,HOXB3,HOXB4,HOXB-AS3,HOXB-AS3,HOXB-AS3,HOXB-AS3,HOXB-AS3,HOXB-AS3,HOXB-AS3,HOXB-AS3,HOXB-AS3,HOXB-AS3,HOXB-AS3,HOXB-AS3,HOXB-AS3,HOXB-AS3,MIR10A,MIR10A	HOXB3,HOXB3,HOXB4,MIR10A,MIR10A	HOXB3,HOXB4,HOXB-AS3,MIR10A	HOXB3,HOXB4,MIR10A	17q21.32
chr17	46475000	46480000	chr17	46660000	46665000	28	2502	1	3.36552	0	0	0	13612	1	18.3099	0	0	0	1.19909e-08	6.16887	7.23051e-08	9.17292e-11	1.16242e-10	5.41185e-08	rs62064554	HOXB3,HOXB3,HOXB3,HOXB3,HOXB3,HOXB3,HOXB3,HOXB3,HOXB3,HOXB3,HOXB3,HOXB3,HOXB3,HOXB3,HOXB-AS3,HOXB-AS3,HOXB-AS3,HOXB-AS3,HOXB-AS3,HOXB-AS3,HOXB-AS3,HOXB-AS3,HOXB-AS3,HOXB-AS3,HOXB-AS3,HOXB-AS3,HOXB-AS3,HOXB-AS3	HOXB3,MIR10A	HOXB3,HOXB-AS3	HOXB3,MIR10A	17q21.32
chr17	46475000	46480000	chr17	46665000	46670000	22	2502	1	3.36552	0	0	0	15081	1	20.2859	0	0	0	1.17186e-08	6.18277	7.2468e-08	4.67863e-07	6.36509e-07	0.000148202	rs62064554	HOXB3,HOXB3,HOXB3,HOXB3,HOXB3,HOXB3,HOXB3,HOXB3,HOXB3,HOXB3,HOXB3,HOXB3,HOXB3,HOXB3,HOXB5,HOXB-AS3,HOXB-AS3,HOXB-AS3,HOXB-AS3,HOXB-AS3,HOXB-AS3,HOXB-AS3,HOXB-AS3,HOXB-AS3,HOXB-AS3,HOXB-AS3,HOXB-AS3,HOXB-AS3,HOXB-AS3	HOXB3,HOXB3,HOXB3,HOXB3,HOXB-AS3,HOXB-AS3,HOXB-AS3,HOXB-AS3,HOXB-AS3,HOXB-AS3,HOXB-AS3	HOXB3,HOXB5,HOXB-AS3	HOXB3,HOXB-AS3	17q21.32
chr17	46475000	46480000	chr17	46690000	46695000	16	2502	1	3.36552	0	0	0	11641	1	15.6587	0	0	0	1.05202e-08	5.02828	5.89363e-08	5.22805e-05	7.35833e-05	0.00960225	rs62064554	HOXB7,HOXB7,HOXB7,HOXB8,HOXB8,HOXB8,HOXB8	HOXB8,HOXB8,HOXB8,HOXB8	HOXB7,HOXB8	HOXB8	17q21.32
chr17	46475000	46480000	chr17	46700000	46705000	16	2502	1	3.36552	0	0	0	7504	1	10.0939	0	0	0	1.0105e-08	4.25612	4.98859e-08	7.8559e-06	1.04197e-05	0.00177431	rs62064554	HOXB7,HOXB7,HOXB7,HOXB9,HOXB9	HOXB9,HOXB9	HOXB7,HOXB9	HOXB9	17q21.32
chr17	46480000	46485000	chr17	46560000	46565000	42	1553	1	2.08899	0	0	0	22265	1	29.9494	0	0	0	2.35609e-08	15.4172	1.80705e-07	1.12973e-08	1.74948e-08	5.63907e-06	rs7217120,rs2175158,rs59439905,rs12941926,rs12450786,rs8068623					17q21.32
chr17	46480000	46485000	chr17	46660000	46665000	18	1553	1	2.08899	0	0	0	13612	1	18.3099	0	0	0	1.22756e-08	5.47965	6.42267e-08	1.29248e-05	1.80269e-05	0.00286231	rs7217120,rs2175158,rs59439905,rs12941926,rs12450786,rs8068623	HOXB3,HOXB3,HOXB3,HOXB3,HOXB3,HOXB3,HOXB3,HOXB3,HOXB3,HOXB3,HOXB3,HOXB3,HOXB3,HOXB3,HOXB-AS3,HOXB-AS3,HOXB-AS3,HOXB-AS3,HOXB-AS3,HOXB-AS3,HOXB-AS3,HOXB-AS3,HOXB-AS3,HOXB-AS3,HOXB-AS3,HOXB-AS3,HOXB-AS3,HOXB-AS3	HOXB3,MIR10A	HOXB3,HOXB-AS3	HOXB3,MIR10A	17q21.32
chr17	46485000	46490000	chr17	46545000	46550000	31	2502	1	3.36552	0	0	0	5535	1	7.4453	0	0	0	2.9384e-08	13.7754	1.61461e-07	2.59792e-05	4.4917e-05	0.00629405	rs9890142,rs9897588					17q21.32
chr17	46485000	46490000	chr17	46560000	46565000	82	2502	1	3.36552	0	0	0	22265	1	29.9494	0	0	0	2.47282e-08	20.5992	2.41442e-07	1.29589e-24	1.72149e-24	3.17628e-21	rs9890142,rs9897588					17q21.32
chr17	46485000	46490000	chr17	46570000	46575000	31	2502	1	3.36552	0	0	0	8381	1	11.2735	0	0	0	2.24981e-08	11.6154	1.36144e-07	1.13905e-06	1.77197e-06	0.000370501	rs9890142,rs9897588					17q21.32
chr17	46485000	46490000	chr17	46610000	46615000	27	2502	1	3.36552	0	0	0	13661	1	18.3758	0	0	0	1.65683e-08	9.37325	1.09864e-07	1.35926e-06	2.02686e-06	0.000417553	rs9890142,rs9897588					17q21.32
chr17	46485000	46490000	chr17	46615000	46620000	33	2502	1	3.36552	0	0	0	11894	1	15.999	0	0	0	1.60574e-08	8.55295	1.00249e-07	1.27831e-10	1.70269e-10	7.72473e-08	rs9890142,rs9897588	HOXB2,HOXB2,HOXB2,HOXB2	HOXB2,HOXB-AS1	HOXB2	HOXB2,HOXB-AS1	17q21.32
chr17	46485000	46490000	chr17	46620000	46625000	26	2502	1	3.36552	0	0	0	10236	1	13.7688	0	0	0	1.558e-08	7.79793	9.13993e-08	1.58215e-07	2.21241e-07	5.71478e-05	rs9890142,rs9897588	HOXB2,HOXB2,HOXB2,HOXB2,HOXB-AS1,HOXB-AS1,HOXB-AS1,HOXB-AS1	HOXB2,HOXB2,HOXB2,HOXB2,HOXB-AS1,HOXB-AS1,HOXB-AS1,HOXB-AS1	HOXB2,HOXB-AS1	HOXB2,HOXB-AS1	17q21.32
chr17	46485000	46490000	chr17	46655000	46660000	32	2502	1	3.36552	0	0	0	16928	1	22.7704	0	0	0	1.28857e-08	7.24087	8.48699e-08	8.88086e-12	1.13518e-11	6.11837e-09	rs9890142,rs9897588	HOXB3,HOXB3,HOXB3,HOXB3,HOXB3,HOXB3,HOXB3,HOXB3,HOXB3,HOXB3,HOXB3,HOXB3,HOXB3,HOXB3,HOXB4,HOXB-AS3,HOXB-AS3,HOXB-AS3,HOXB-AS3,HOXB-AS3,HOXB-AS3,HOXB-AS3,HOXB-AS3,HOXB-AS3,HOXB-AS3,HOXB-AS3,HOXB-AS3,HOXB-AS3,HOXB-AS3,MIR10A,MIR10A	HOXB3,HOXB3,HOXB4,MIR10A,MIR10A	HOXB3,HOXB4,HOXB-AS3,MIR10A	HOXB3,HOXB4,MIR10A	17q21.32
chr17	46485000	46490000	chr17	46660000	46665000	21	2502	1	3.36552	0	0	0	13612	1	18.3099	0	0	0	1.25735e-08	6.54693	7.67363e-08	3.84727e-06	5.43796e-06	0.00100247	rs9890142,rs9897588	HOXB3,HOXB3,HOXB3,HOXB3,HOXB3,HOXB3,HOXB3,HOXB3,HOXB3,HOXB3,HOXB3,HOXB3,HOXB3,HOXB3,HOXB-AS3,HOXB-AS3,HOXB-AS3,HOXB-AS3,HOXB-AS3,HOXB-AS3,HOXB-AS3,HOXB-AS3,HOXB-AS3,HOXB-AS3,HOXB-AS3,HOXB-AS3,HOXB-AS3,HOXB-AS3	HOXB3,MIR10A	HOXB3,HOXB-AS3	HOXB3,MIR10A	17q21.32
chr17	46485000	46490000	chr17	46665000	46670000	33	2502	1	3.36552	0	0	0	15081	1	20.2859	0	0	0	1.22756e-08	6.55711	7.68557e-08	1.46255e-13	1.80914e-13	1.2319e-10	rs9890142,rs9897588	HOXB3,HOXB3,HOXB3,HOXB3,HOXB3,HOXB3,HOXB3,HOXB3,HOXB3,HOXB3,HOXB3,HOXB3,HOXB3,HOXB3,HOXB5,HOXB-AS3,HOXB-AS3,HOXB-AS3,HOXB-AS3,HOXB-AS3,HOXB-AS3,HOXB-AS3,HOXB-AS3,HOXB-AS3,HOXB-AS3,HOXB-AS3,HOXB-AS3,HOXB-AS3,HOXB-AS3	HOXB3,HOXB3,HOXB3,HOXB3,HOXB-AS3,HOXB-AS3,HOXB-AS3,HOXB-AS3,HOXB-AS3,HOXB-AS3,HOXB-AS3	HOXB3,HOXB5,HOXB-AS3	HOXB3,HOXB-AS3	17q21.32
chr17	46485000	46490000	chr17	46670000	46675000	20	2502	1	3.36552	0	0	0	11951	1	16.0757	0	0	0	1.19909e-08	5.92901	6.94937e-08	3.15194e-06	4.36344e-06	0.000825591	rs9890142,rs9897588	HOXB3,HOXB3,HOXB3,HOXB3,HOXB3,HOXB3,HOXB3,HOXB3,HOXB3,HOXB3,HOXB3,HOXB3,HOXB3,HOXB3,HOXB5,HOXB6,HOXB6,HOXB6,HOXB6,HOXB-AS3,HOXB-AS3,HOXB-AS3,HOXB-AS3,HOXB-AS3,HOXB-AS3,HOXB-AS3,HOXB-AS3,HOXB-AS3,HOXB-AS3,HOXB-AS3,HOXB-AS3,HOXB-AS3,HOXB-AS3	HOXB5,HOXB6,HOXB-AS3,HOXB-AS3,HOXB-AS3,HOXB-AS3,HOXB-AS3,HOXB-AS3,HOXB-AS3	HOXB3,HOXB5,HOXB6,HOXB-AS3	HOXB5,HOXB6,HOXB-AS3	17q21.32
chr17	46485000	46490000	chr17	46685000	46690000	17	2502	1	3.36552	0	0	0	12216	1	16.4321	0	0	0	1.12085e-08	5.50008	6.44662e-08	4.43148e-05	6.3228e-05	0.00843531	rs9890142,rs9897588	HOXB7,HOXB7,HOXB7,HOXB8,HOXB8,HOXB8,HOXB8	HOXB7,HOXB7,HOXB8	HOXB7,HOXB8	HOXB7,HOXB8	17q21.32
chr17	46485000	46490000	chr17	46690000	46695000	20	2502	1	3.36552	0	0	0	11641	1	15.6587	0	0	0	1.09695e-08	5.28554	6.19516e-08	6.02812e-07	8.01697e-07	0.000182338	rs9890142,rs9897588	HOXB7,HOXB7,HOXB7,HOXB8,HOXB8,HOXB8,HOXB8	HOXB8,HOXB8,HOXB8,HOXB8	HOXB7,HOXB8	HOXB8	17q21.32
chr17	46485000	46490000	chr17	46700000	46705000	15	2502	1	3.36552	0	0	0	7504	1	10.0939	0	0	0	1.05202e-08	4.4497	5.21547e-08	4.74217e-05	6.51713e-05	0.00865692	rs9890142,rs9897588	HOXB7,HOXB7,HOXB7,HOXB9,HOXB9	HOXB9,HOXB9	HOXB7,HOXB9	HOXB9	17q21.32
chr17	46495000	46500000	chr17	46560000	46565000	48	1385	1	1.86301	0	0	0	22265	1	29.9494	0	0	0	2.75822e-08	18.4746	2.16541e-07	4.76764e-09	7.60055e-09	2.61785e-06	rs7209043,rs5000249					17q21.32
chr17	46495000	46500000	chr17	46660000	46665000	19	1385	1	1.86301	0	0	0	13612	1	18.3099	0	0	0	1.32134e-08	5.75429	6.74458e-08	7.17283e-06	9.99845e-06	0.00171189	rs7209043,rs5000249	HOXB3,HOXB3,HOXB3,HOXB3,HOXB3,HOXB3,HOXB3,HOXB3,HOXB3,HOXB3,HOXB3,HOXB3,HOXB3,HOXB3,HOXB-AS3,HOXB-AS3,HOXB-AS3,HOXB-AS3,HOXB-AS3,HOXB-AS3,HOXB-AS3,HOXB-AS3,HOXB-AS3,HOXB-AS3,HOXB-AS3,HOXB-AS3,HOXB-AS3,HOXB-AS3	HOXB3,MIR10A	HOXB3,HOXB-AS3	HOXB3,MIR10A	17q21.32
chr17	46500000	46505000	chr17	46545000	46550000	39	2452	1	3.29826	0	0	0	5535	1	7.4453	0	0	0	3.69807e-08	18.5595	2.17535e-07	1.27118e-05	2.33308e-05	0.00358305	rs9900511,rs9891635,rs4261589,rs7207826,rs7218345					17q21.32
chr17	46500000	46505000	chr17	46560000	46565000	81	2452	1	3.29826	0	0	0	22265	1	29.9494	0	0	0	2.9384e-08	26.7893	3.13996e-07	1.85014e-17	2.7403e-17	2.80901e-14	rs9900511,rs9891635,rs4261589,rs7207826,rs7218345					17q21.32
chr17	46500000	46505000	chr17	46610000	46615000	38	2452	1	3.29826	0	0	0	13661	1	18.3758	0	0	0	1.83546e-08	10.6652	1.25007e-07	5.15797e-11	7.07539e-11	3.40106e-08	rs9900511,rs9891635,rs4261589,rs7207826,rs7218345					17q21.32
chr17	46500000	46505000	chr17	46615000	46620000	24	2452	1	3.29826	0	0	0	11894	1	15.999	0	0	0	1.77118e-08	9.64161	1.13009e-07	4.36098e-05	7.00327e-05	0.00920564	rs9900511,rs9891635,rs4261589,rs7207826,rs7218345	HOXB2,HOXB2,HOXB2,HOXB2	HOXB2,HOXB-AS1	HOXB2	HOXB2,HOXB-AS1	17q21.32
chr17	46500000	46505000	chr17	46660000	46665000	32	2452	1	3.29826	0	0	0	13612	1	18.3099	0	0	0	1.35581e-08	7.15937	8.39147e-08	6.70727e-12	8.54694e-12	4.68891e-09	rs9900511,rs9891635,rs4261589,rs7207826,rs7218345	HOXB3,HOXB3,HOXB3,HOXB3,HOXB3,HOXB3,HOXB3,HOXB3,HOXB3,HOXB3,HOXB3,HOXB3,HOXB3,HOXB3,HOXB-AS3,HOXB-AS3,HOXB-AS3,HOXB-AS3,HOXB-AS3,HOXB-AS3,HOXB-AS3,HOXB-AS3,HOXB-AS3,HOXB-AS3,HOXB-AS3,HOXB-AS3,HOXB-AS3,HOXB-AS3	HOXB3,MIR10A	HOXB3,HOXB-AS3	HOXB3,MIR10A	17q21.32
chr19	16770000	16775000	chr19	17400000	17405000	11	4795	1	6.44991	0	0	0	3206	1	4.31249	0	0	0	3.25991e-09	1.70701	2.00078e-08	1.62962e-06	1.89606e-06	0.000393622	rs67397200,rs151312556,rs72485424,rs61494113,rs113299211,rs55924783,rs4808616	CTC-429P9.4,CTC-429P9.4,CTC-429P9.4,SMIM7,SMIM7,SMIM7,SMIM7,SMIM7,SMIM7,SMIM7,SMIM7,SMIM7,SMIM7,SMIM7,SMIM7,TMEM38A,TMEM38A,TMEM38A	CTC-429P9.4,CTC-429P9.4,CTC-429P9.4,SMIM7,SMIM7,SMIM7,SMIM7,SMIM7,SMIM7,SMIM7,SMIM7,SMIM7,SMIM7,SMIM7,TMEM38A,TMEM38A,TMEM38A	CTC-429P9.4,SMIM7,TMEM38A	CTC-429P9.4,SMIM7,TMEM38A	19p13.11
chr19	17170000	17175000	chr19	17390000	17395000	16	1552	1	2.08764	0	0	0	1742	1	2.34322	0	0	0	1.03087e-08	2.55543	2.99521e-08	1.2274e-08	1.44213e-08	4.71855e-06	rs4808075,rs10419397,rs56069439	HAUS8,HAUS8,HAUS8,HAUS8,HAUS8,HAUS8,HAUS8,HAUS8	HAUS8	HAUS8	HAUS8	19p13.11
chr19	17175000	17180000	chr19	17390000	17395000	25	2214	1	2.97812	0	0	0	1742	1	2.34322	0	0	0	1.05202e-08	2.86363	3.35645e-08	9.74119e-16	1.09408e-15	9.5481e-13	rs4808075,rs10419397,rs56069439	HAUS8,HAUS8,HAUS8,HAUS8,HAUS8,HAUS8,HAUS8,HAUS8		HAUS8		19p13.11
chr19	17175000	17180000	chr19	17395000	17400000	24	2214	1	2.97812	0	0	0	2164	1	2.91086	0	0	0	1.03087e-08	2.99042	3.50506e-08	2.11902e-14	2.40526e-14	1.816e-11	rs4808076,rs111961716	HAUS8,HAUS8,HAUS8,HAUS8,HAUS8,HAUS8,HAUS8,HAUS8		HAUS8		19p13.11
chr19	17175000	17180000	chr19	17400000	17405000	20	2214	1	2.97812	0	0	0	3206	1	4.31249	0	0	0	1.0105e-08	3.2711	3.83405e-08	3.06996e-10	3.63095e-10	1.5649e-07	rs67397200,rs151312556,rs72485424,rs61494113,rs113299211,rs55924783,rs4808616	HAUS8,HAUS8,HAUS8,HAUS8,HAUS8,HAUS8,HAUS8,HAUS8		HAUS8		19p13.11
chr19	17180000	17185000	chr19	17390000	17395000	28	2705	1	3.63858	0	0	0	1742	1	2.34322	0	0	0	1.07403e-08	3.08192	3.61231e-08	7.31827e-18	8.18469e-18	8.81482e-15	rs4808075,rs10419397,rs56069439	HAUS8,HAUS8,HAUS8,HAUS8,HAUS8,HAUS8,HAUS8,HAUS8		HAUS8		19p13.11
chr19	17180000	17185000	chr19	17395000	17400000	17	2705	1	3.63858	0	0	0	2164	1	2.91086	0	0	0	1.05202e-08	3.21703	3.77067e-08	4.77015e-08	5.79442e-08	1.69052e-05	rs4808076,rs111961716	HAUS8,HAUS8,HAUS8,HAUS8,HAUS8,HAUS8,HAUS8,HAUS8		HAUS8		19p13.11
chr19	17180000	17185000	chr19	17400000	17405000	22	2705	1	3.63858	0	0	0	3206	1	4.31249	0	0	0	1.03087e-08	3.51967	4.12539e-08	2.77779e-11	3.27536e-11	1.65383e-08	rs67397200,rs151312556,rs72485424,rs61494113,rs113299211,rs55924783,rs4808616	HAUS8,HAUS8,HAUS8,HAUS8,HAUS8,HAUS8,HAUS8,HAUS8		HAUS8		19p13.11
chr19	17180000	17185000	chr19	17405000	17410000	15	2705	1	3.63858	0	0	0	2571	1	3.45833	0	0	0	1.0105e-08	3.25287	3.81268e-08	1.42825e-06	1.78627e-06	0.000373207	rs13343778,rs28473003,rs10424198	HAUS8,HAUS8,HAUS8,HAUS8,HAUS8,HAUS8,HAUS8,HAUS8		HAUS8		19p13.11
chr19	17185000	17190000	chr19	17390000	17395000	47	6265	1	8.42725	0	0	0	1742	1	2.34322	0	0	0	1.09695e-08	3.99781	4.68582e-08	1.3701e-33	1.49434e-33	4.70062e-30	rs4808075,rs10419397,rs56069439	HAUS8,HAUS8,HAUS8,HAUS8,HAUS8,HAUS8,HAUS8,HAUS8,MYO9B,MYO9B,MYO9B,MYO9B,MYO9B,MYO9B,MYO9B,MYO9B,MYO9B,MYO9B,MYO9B,MYO9B,MYO9B,MYO9B,MYO9B,MYO9B,MYO9B,MYO9B,MYO9B	HAUS8,HAUS8,HAUS8,HAUS8,HAUS8,MYO9B,MYO9B	HAUS8,MYO9B	HAUS8,MYO9B	19p13.11
chr19	17185000	17190000	chr19	17395000	17400000	37	6265	1	8.42725	0	0	0	2164	1	2.91086	0	0	0	1.07403e-08	4.15959	4.87544e-08	9.11254e-23	1.02287e-22	1.65793e-19	rs4808076,rs111961716	HAUS8,HAUS8,HAUS8,HAUS8,HAUS8,HAUS8,HAUS8,HAUS8,MYO9B,MYO9B,MYO9B,MYO9B,MYO9B,MYO9B,MYO9B,MYO9B,MYO9B,MYO9B,MYO9B,MYO9B,MYO9B,MYO9B,MYO9B,MYO9B,MYO9B,MYO9B,MYO9B	HAUS8,HAUS8,HAUS8,HAUS8,HAUS8,MYO9B,MYO9B	HAUS8,MYO9B	HAUS8,MYO9B	19p13.11
chr19	17185000	17190000	chr19	17400000	17405000	53	6265	1	8.42725	0	0	0	3206	1	4.31249	0	0	0	1.05202e-08	4.53856	5.31963e-08	1.63924e-37	1.78939e-37	6.79924e-34	rs67397200,rs151312556,rs72485424,rs61494113,rs113299211,rs55924783,rs4808616	HAUS8,HAUS8,HAUS8,HAUS8,HAUS8,HAUS8,HAUS8,HAUS8,MYO9B,MYO9B,MYO9B,MYO9B,MYO9B,MYO9B,MYO9B,MYO9B,MYO9B,MYO9B,MYO9B,MYO9B,MYO9B,MYO9B,MYO9B,MYO9B,MYO9B,MYO9B,MYO9B	HAUS8,HAUS8,HAUS8,HAUS8,HAUS8,MYO9B,MYO9B	HAUS8,MYO9B	HAUS8,MYO9B	19p13.11
chr19	17185000	17190000	chr19	17405000	17410000	21	6265	1	8.42725	0	0	0	2571	1	3.45833	0	0	0	1.03087e-08	4.17297	4.89112e-08	3.22632e-09	3.97246e-09	1.43947e-06	rs13343778,rs28473003,rs10424198	HAUS8,HAUS8,HAUS8,HAUS8,HAUS8,HAUS8,HAUS8,HAUS8,MYO9B,MYO9B,MYO9B,MYO9B,MYO9B,MYO9B,MYO9B,MYO9B,MYO9B,MYO9B,MYO9B,MYO9B,MYO9B,MYO9B,MYO9B,MYO9B,MYO9B,MYO9B,MYO9B	HAUS8,HAUS8,HAUS8,HAUS8,HAUS8,MYO9B,MYO9B	HAUS8,MYO9B	HAUS8,MYO9B	19p13.11
chr19	17190000	17195000	chr19	17390000	17395000	18	4001	1	5.38187	0	0	0	1742	1	2.34322	0	0	0	1.12085e-08	3.58224	4.19873e-08	4.09914e-08	5.03857e-08	1.48741e-05	rs4808075,rs10419397,rs56069439	MYO9B,MYO9B,MYO9B,MYO9B,MYO9B,MYO9B,MYO9B,MYO9B,MYO9B,MYO9B,MYO9B,MYO9B,MYO9B,MYO9B,MYO9B,MYO9B,MYO9B,MYO9B,MYO9B		MYO9B		19p13.11
chr19	17190000	17195000	chr19	17395000	17400000	20	4001	1	5.38187	0	0	0	2164	1	2.91086	0	0	0	1.09695e-08	3.73762	4.38085e-08	2.77049e-09	3.36347e-09	1.23449e-06	rs4808076,rs111961716	MYO9B,MYO9B,MYO9B,MYO9B,MYO9B,MYO9B,MYO9B,MYO9B,MYO9B,MYO9B,MYO9B,MYO9B,MYO9B,MYO9B,MYO9B,MYO9B,MYO9B,MYO9B,MYO9B		MYO9B		19p13.11
chr19	17190000	17195000	chr19	17400000	17405000	28	4001	1	5.38187	0	0	0	3206	1	4.31249	0	0	0	1.07403e-08	4.0919	4.7961e-08	7.45859e-15	8.67626e-15	6.87675e-12	rs67397200,rs151312556,rs72485424,rs61494113,rs113299211,rs55924783,rs4808616	MYO9B,MYO9B,MYO9B,MYO9B,MYO9B,MYO9B,MYO9B,MYO9B,MYO9B,MYO9B,MYO9B,MYO9B,MYO9B,MYO9B,MYO9B,MYO9B,MYO9B,MYO9B,MYO9B		MYO9B		19p13.11
chr19	17190000	17195000	chr19	17405000	17410000	15	4001	1	5.38187	0	0	0	2571	1	3.45833	0	0	0	1.05202e-08	3.76532	4.41332e-08	7.67851e-06	9.98986e-06	0.00171058	rs13343778,rs28473003,rs10424198	MYO9B,MYO9B,MYO9B,MYO9B,MYO9B,MYO9B,MYO9B,MYO9B,MYO9B,MYO9B,MYO9B,MYO9B,MYO9B,MYO9B,MYO9B,MYO9B,MYO9B,MYO9B,MYO9B		MYO9B		19p13.11
chr19	17195000	17200000	chr19	17390000	17395000	13	1583	1	2.12934	0	0	0	1742	1	2.34322	0	0	0	1.1458e-08	2.77362	3.25095e-08	5.76452e-06	7.16139e-06	0.00127732	rs4808075,rs10419397,rs56069439	MYO9B,MYO9B,MYO9B,MYO9B,MYO9B,MYO9B,MYO9B,MYO9B,MYO9B,MYO9B,MYO9B,MYO9B,MYO9B,MYO9B,MYO9B,MYO9B,MYO9B,MYO9B,MYO9B		MYO9B		19p13.11
chr19	17215000	17220000	chr19	17395000	17400000	15	3617	1	4.86534	0	0	0	2164	1	2.91086	0	0	0	1.22756e-08	4.02943	4.72287e-08	1.63001e-05	2.16535e-05	0.00335829	rs4808076,rs111961716	MYO9B,MYO9B,MYO9B,MYO9B,MYO9B,MYO9B,MYO9B,MYO9B,MYO9B,MYO9B,MYO9B,MYO9B,MYO9B,MYO9B,MYO9B,MYO9B,MYO9B,MYO9B,MYO9B		MYO9B		19p13.11
chr19	17215000	17220000	chr19	17400000	17405000	19	3617	1	4.86534	0	0	0	3206	1	4.31249	0	0	0	1.19909e-08	4.44361	5.20834e-08	1.95907e-07	2.50945e-07	6.40426e-05	rs67397200,rs151312556,rs72485424,rs61494113,rs113299211,rs55924783,rs4808616	MYO9B,MYO9B,MYO9B,MYO9B,MYO9B,MYO9B,MYO9B,MYO9B,MYO9B,MYO9B,MYO9B,MYO9B,MYO9B,MYO9B,MYO9B,MYO9B,MYO9B,MYO9B,MYO9B		MYO9B		19p13.11
chr19	17240000	17245000	chr19	17395000	17400000	17	2657	1	3.57401	0	0	0	2164	1	2.91086	0	0	0	1.39209e-08	4.11074	4.81818e-08	1.25978e-06	1.62559e-06	0.000343143	rs4808076,rs111961716	MYO9B,MYO9B,MYO9B,MYO9B,MYO9B,MYO9B,MYO9B,MYO9B,MYO9B,MYO9B,MYO9B,MYO9B,MYO9B,MYO9B,MYO9B,MYO9B,MYO9B,MYO9B,MYO9B		MYO9B		19p13.11
chr19	17240000	17245000	chr19	17400000	17405000	16	2657	1	3.57401	0	0	0	3206	1	4.31249	0	0	0	1.35581e-08	4.56472	5.35029e-08	1.76836e-05	2.40093e-05	0.00367325	rs67397200,rs151312556,rs72485424,rs61494113,rs113299211,rs55924783,rs4808616	MYO9B,MYO9B,MYO9B,MYO9B,MYO9B,MYO9B,MYO9B,MYO9B,MYO9B,MYO9B,MYO9B,MYO9B,MYO9B,MYO9B,MYO9B,MYO9B,MYO9B,MYO9B,MYO9B		MYO9B		19p13.11
chr19	17245000	17250000	chr19	17390000	17395000	16	3750	1	5.04424	0	0	0	1742	1	2.34322	0	0	0	1.47061e-08	4.53087	5.31061e-08	1.62387e-05	2.19907e-05	0.00340382	rs4808075,rs10419397,rs56069439	MYO9B,MYO9B,MYO9B,MYO9B,MYO9B,MYO9B,MYO9B,MYO9B,MYO9B,MYO9B,MYO9B,MYO9B,MYO9B,MYO9B,MYO9B,MYO9B,MYO9B,MYO9B,MYO9B		MYO9B		19p13.11
[truncated: 185 more rows]

## Sheet: Supplementary table 4
Supplementary table 4: Detailed loop information of CVs to target genes in OVCA432
[truncated: 431 more rows]

## Sheet: Supplementary table 5
Supplementary table 5: Proximal targets and eQTL targets of HiChIP-CVs
Proximal target gene list	eQTL target gene list
ABHD8	ABO
ABO	AC005829.1
AC009336.24	AC005829.2
AC068831.6	AC091132.3
[truncated: 58 more rows]

## Sheet: Supplementary table 6
Supplementary table 6: Detailed information of 39 HiChIP-CVs with ATAC-seq signals in both SKOV3 and OVCA432 cells.
[truncated: 40 more rows]

[truncated: 1 more sheets: Supplementary table 7]
